# Supplementary material for: Characteristics of Bacterial Microbiota in Different Intestinal Segments of Aohan Fine-Wool Sheep
Source: Front Microbiol. 2022 Apr 28;13:874536. doi: 10.3389/fmicb.2022.874536 (PMC9097873; doi:10.3389/fmicb.2022.874536)
Supplement: Supplementary file 1 [file Table_1.xls]

## Sheet: Table_1
SampleID	Input	Filtered	Denoised	Merged	Nonchimeric	Nonsingleton
Duo1	55624	46756	45878	42164	40918	40717
Jej1	56663	47670	46877	44687	43906	43793
Ile1	56125	46548	44693	30363	24825	24047
Ce1	62798	52170	50020	35018	29156	28123
Co1	55157	46371	44532	31474	26050	25355
Re1	55343	47051	45409	32990	27258	26614
Duo2	43838	37055	36821	36442	36295	36280
Jej2	56216	48050	47747	47162	46099	46070
Ile2	67883	56666	54506	37962	30674	29565
Ce2	71626	60309	58172	41248	33829	32877
Co2	65638	54400	52464	37687	30816	30044
Re2	67949	56402	54408	39009	32256	31476
Duo3	43228	35665	35172	34306	33892	33845
Jej3	54512	45032	44066	41863	40560	40432
Ile3	60261	51128	49168	33516	27483	26640
Ce3	58263	48855	46966	33885	29022	28413
Co3	66681	56118	53812	37080	30487	29456
Re3	57123	47963	45688	30273	25350	24592
Duo4	56983	47080	45391	37052	33266	32700
Jej4	50413	43112	42351	40769	40032	39955
Ile4	72469	59736	57370	41793	34320	33367
Ce4	56668	47976	45809	32119	26493	25422
Co4	72426	60210	57854	41065	33031	31989
Re4	67404	56295	54036	37013	29539	28391
Duo5	44315	36852	35715	34063	33768	33674
Jej5	47926	40509	39484	36926	35285	35158
Ile5	52947	44999	43139	31655	26152	25427
Ce5	48631	40699	38992	28065	23813	23102
Co5	45252	37892	36410	26038	22487	21981
Re5	38837	32198	30707	22394	19161	18797
Duo6	70623	56223	54698	46004	39260	38730
Jej6	51749	43023	42172	40685	40049	39971
Ile6	71537	58769	56475	38259	31335	30277
Ce6	70768	58806	56592	38553	31565	30505
Co6	70072	57218	54944	35609	28213	27103
Re6	65130	54864	52906	36746	29446	28452
Duo7	58442	48636	47701	44396	42552	42332
Jej7	50760	42504	41852	38852	35693	35585
Ile7	62345	51923	49890	33688	27056	26047
Ce7	48554	40195	38358	25585	21142	20422
Co7	60029	49882	47961	31839	25599	24788
Re7	66380	55704	53701	37655	30512	29566
