# Supplementary material for: Characteristics of Bacterial Microbiota in Different Intestinal Segments of Aohan Fine-Wool Sheep
Source: Front Microbiol. 2022 Apr 28;13:874536. doi: 10.3389/fmicb.2022.874536 (PMC9097873; doi:10.3389/fmicb.2022.874536)
Supplement: Supplementary file 2 [file Table_2.xls]

## Sheet: Table_2
#ID	Duo1	Jej1	Ile1	Ce1	Co1	Re1	Duo2	Jej2	Ile2	Ce2	Co2	Re2	Duo3	Jej3	Ile3	Ce3	Co3	Re3	Duo4	Jej4	Ile4	Ce4	Co4	Re4	Duo5	Jej5	Ile5	Ce5	Co5	Re5	Duo6	Jej6	Ile6	Ce6	Co6	Re6	Duo7	Jej7	Ile7	Ce7	Co7	Re7	taxonomy
ASV_1	185	635	0	0	0	0	6821	305	0	4	0	0	4276	2574	0	0	0	0	193	2211	0	0	0	0	2674	2033	3	0	0	0	182	2960	0	0	0	0	217	70	2	0	0	0	d__Bacteria; p__Proteobacteria; c__Gammaproteobacteria; o__Betaproteobacteriales; f__Burkholderiaceae; g__Cupriavidus; s__unclassified_Cupriavidus
ASV_2	0	1301	27	36	36	29	314	14458	6	12	9	7	76	52	0	0	0	0	11	443	71	46	41	56	198	1370	64	170	50	62	48	249	181	271	133	178	0	537	11	5	7	14	d__Bacteria; p__Proteobacteria; c__Gammaproteobacteria; o__Enterobacteriales; f__Enterobacteriaceae; g__Escherichia-Shigella; s__unclassified_Escherichia-Shigella
ASV_3	840	1454	0	9	0	8	2249	1633	6	8	13	0	1341	514	11	8	7	0	38	764	12	15	10	10	1175	448	12	19	0	5	87	1042	16	17	7	9	1052	327	13	11	5	15	d__Bacteria; p__Proteobacteria; c__Alphaproteobacteria; o__Rhizobiales; f__Rhizobiaceae; g__unclassified_Rhizobiaceae; s__unclassified_Rhizobiaceae
ASV_4	1582	4248	0	24	0	11	839	137	17	10	11	6	616	1193	14	16	16	19	410	193	15	9	16	12	71	269	12	11	0	5	254	429	8	13	0	5	244	71	0	0	0	29	d__Bacteria; p__Firmicutes; c__Clostridia; o__Clostridiales; f__Ruminococcaceae; g__Saccharofermentans; s__unclassified_Saccharofermentans
ASV_5	5	10	0	18	0	10	0	8677	14	14	0	0	0	95	0	0	0	0	0	0	38	28	41	15	0	7	45	77	56	0	0	0	14	19	0	16	0	890	34	25	21	0	d__Bacteria; p__Firmicutes; c__Clostridia; o__Clostridiales; f__Peptostreptococcaceae; g__Romboutsia; s__unclassified_Romboutsia
ASV_6	0	0	198	219	241	222	0	0	266	246	250	280	0	35	365	302	313	230	0	79	258	170	213	224	0	0	255	284	330	268	0	0	206	225	207	217	0	0	278	298	335	383	d__Bacteria; p__Firmicutes; c__Clostridia; o__Clostridiales; f__Ruminococcaceae; g__Ruminococcaceae_UCG-005; s__uncultured_Ruminococcaceae
ASV_7	0	0	315	353	297	285	0	0	152	184	86	91	0	0	0	126	174	161	0	18	191	265	135	157	0	0	386	353	172	231	0	0	307	206	214	226	0	0	636	455	592	586	d__Bacteria; p__Verrucomicrobia; c__Verrucomicrobiae; o__Verrucomicrobiales; f__Akkermansiaceae; g__Akkermansia; s__uncultured_bacterium
ASV_8	1328	966	68	106	61	87	47	0	109	89	106	112	174	498	136	142	172	258	227	95	185	63	278	135	108	465	173	147	171	64	105	51	0	0	0	0	394	192	0	0	6	0	d__Bacteria; p__Firmicutes; c__Clostridia; o__Clostridiales; f__Ruminococcaceae; g__[Eubacterium]_coprostanoligenes_group; s__unclassified_[Eubacterium]_coprostanoligenes_group
ASV_9	0	179	0	0	0	0	2075	0	0	0	0	0	1271	756	0	0	0	0	0	696	0	0	0	0	769	624	0	0	0	0	0	897	0	0	0	0	0	0	0	0	0	0	d__Bacteria; p__Proteobacteria; c__Gammaproteobacteria; o__Betaproteobacteriales; f__Burkholderiaceae; g__Cupriavidus; s__unclassified_Cupriavidus
ASV_10	89	199	0	0	0	0	1859	165	0	0	0	0	1002	501	0	0	0	3	29	539	0	0	0	0	1478	401	0	0	0	2	43	844	0	0	0	0	82	27	0	0	0	0	d__Bacteria; p__Proteobacteria; c__Gammaproteobacteria; o__Betaproteobacteriales; f__Burkholderiaceae; g__Ralstonia; s__unclassified_Ralstonia
ASV_11	0	0	55	45	29	31	0	1456	36	44	45	34	0	26	32	33	24	44	0	0	107	96	109	58	0	0	96	166	124	72	11	0	40	41	34	54	0	3581	85	35	55	45	d__Bacteria; p__Firmicutes; c__Clostridia; o__Clostridiales; f__Peptostreptococcaceae; g__Romboutsia; s__unclassified_Romboutsia
ASV_12	193	487	6	0	0	8	40	0	0	4	0	0	173	184	8	0	0	0	4	0	0	0	0	0	0	19	0	0	0	0	931	2699	21	22	12	16	1694	102	11	7	19	18	d__Bacteria; p__Firmicutes; c__Erysipelotrichia; o__Erysipelotrichales; f__Erysipelotrichaceae; g__Erysipelotrichaceae_UCG-009; s__uncultured_rumen
ASV_13	60	236	0	0	0	0	2077	100	0	0	0	0	1112	395	0	0	0	0	33	401	0	0	0	0	810	598	0	0	0	0	39	628	0	0	0	0	56	24	0	0	0	0	d__Bacteria; p__Proteobacteria; c__Alphaproteobacteria; o__Sphingomonadales; f__Sphingomonadaceae; g__Sphingomonas; s__unclassified_Sphingomonas
ASV_14	560	963	20	34	44	25	45	18	15	24	24	27	136	347	31	50	29	51	817	1608	51	46	34	19	12	408	0	18	0	0	221	229	14	0	10	14	125	98	0	0	0	0	d__Bacteria; p__Patescibacteria; c__Saccharimonadia; o__Saccharimonadales; f__Saccharimonadaceae; g__Candidatus_Saccharimonas; s__uncultured_rumen
ASV_15	277	529	0	0	0	0	7	0	0	0	0	0	299	892	0	0	38	0	742	2195	60	0	33	28	75	596	21	0	0	20	22	23	0	0	0	0	118	75	0	0	0	0	d__Bacteria; p__Patescibacteria; c__Saccharimonadia; o__Saccharimonadales; f__Saccharimonadaceae; g__Candidatus_Saccharimonas; s__uncultured_rumen
ASV_16	962	678	0	0	0	0	53	0	0	0	0	0	313	349	0	14	10	0	64	0	13	0	0	0	0	667	0	0	0	0	616	609	17	29	14	17	629	516	11	19	0	24	d__Bacteria; p__Firmicutes; c__Clostridia; o__Clostridiales; f__Lachnospiraceae; g__uncultured; s__uncultured_rumen
ASV_17	0	0	0	0	0	0	0	0	0	0	0	0	0	0	0	0	0	0	0	0	0	0	0	0	0	0	0	0	0	0	3715	1502	15	52	13	0	0	0	0	0	0	0	d__Bacteria; p__Actinobacteria; c__Actinobacteria; o__Bifidobacteriales; f__Bifidobacteriaceae; g__unclassified_Bifidobacteriaceae; s__unclassified_Bifidobacteriaceae
ASV_18	0	309	0	0	0	0	52	4198	0	0	0	0	0	0	0	0	0	0	0	78	0	0	0	0	71	202	0	0	0	0	0	45	32	41	0	26	0	96	0	0	0	0	d__Bacteria; p__Proteobacteria; c__Gammaproteobacteria; o__Enterobacteriales; f__Enterobacteriaceae; g__Escherichia-Shigella; s__unclassified_Escherichia-Shigella
ASV_19	231	101	0	9	0	0	440	67	7	4	0	0	10	12	0	0	0	0	86	47	0	0	0	0	149	474	0	50	4	0	2594	179	0	0	0	0	133	46	0	0	0	0	d__Bacteria; p__Actinobacteria; c__Actinobacteria; o__Bifidobacteriales; f__Bifidobacteriaceae; g__Aeriscardovia; s__uncultured_bacterium
ASV_20	0	0	102	98	128	122	0	0	149	174	220	299	0	23	230	182	240	148	0	43	447	183	463	312	0	0	190	82	156	128	0	0	102	99	101	122	0	0	0	0	0	0	d__Bacteria; p__Bacteroidetes; c__Bacteroidia; o__Bacteroidales; f__M2PB4-65_termite_group; g__M2PB4-65_termite_group; s__uncultured_bacterium
ASV_21	0	0	123	150	101	122	0	0	137	142	130	110	0	20	167	216	168	135	0	18	192	157	115	111	0	23	205	195	144	143	0	0	162	207	158	187	0	0	213	135	179	194	d__Bacteria; p__Bacteroidetes; c__Bacteroidia; o__Bacteroidales; f__Bacteroidaceae; g__Bacteroides; s__uncultured_Bacteroides
ASV_22	0	0	307	393	430	498	0	0	89	107	66	84	0	0	133	143	118	67	0	16	478	365	390	244	0	13	36	41	44	34	0	0	43	33	31	37	0	0	0	0	0	0	d__Bacteria; p__Firmicutes; c__Clostridia; o__Clostridiales; f__Ruminococcaceae; g__[Eubacterium]_coprostanoligenes_group; s__unclassified_[Eubacterium]_coprostanoligenes_group
ASV_23	0	0	88	127	83	85	0	0	178	253	156	115	0	0	93	93	80	43	0	38	503	371	508	296	0	0	166	174	191	143	0	0	73	98	56	81	0	0	0	0	36	0	d__Bacteria; p__Firmicutes; c__Clostridia; o__Clostridiales; f__Ruminococcaceae; g__Ruminococcaceae_UCG-005; s__uncultured_Ruminococcaceae
ASV_24	0	0	80	176	119	124	0	0	131	153	127	195	0	0	84	246	261	262	0	18	199	203	348	297	0	0	88	80	98	65	0	0	64	53	56	70	0	0	88	92	141	201	d__Bacteria; p__Kiritimatiellaeota; c__Kiritimatiellae; o__WCHB1-41; f__WCHB1-41; g__WCHB1-41; s__uncultured_bacterium
ASV_25	0	0	0	0	0	0	0	0	0	0	0	0	0	0	0	0	0	0	0	0	0	0	0	0	0	0	0	0	0	0	337	171	0	0	0	5	3210	193	0	0	0	0	d__Bacteria; p__Cyanobacteria; c__Oxyphotobacteria; o__Chloroplast; f__Chloroplast; g__Chloroplast; s__unclassified_Chloroplast
ASV_26	0	0	9	0	0	0	0	1577	14	14	0	0	0	69	0	17	11	10	0	0	44	41	24	8	0	0	35	51	26	0	0	0	47	54	20	44	0	1487	84	55	51	35	d__Bacteria; p__Firmicutes; c__Clostridia; o__Clostridiales; f__Peptostreptococcaceae; g__uncultured; s__uncultured_organism
ASV_27	0	300	0	0	0	0	0	3093	0	0	0	0	0	0	0	0	0	0	0	0	0	0	0	0	0	299	0	0	0	0	0	0	0	0	0	0	0	0	0	0	0	0	d__Bacteria; p__Proteobacteria; c__Gammaproteobacteria; o__Enterobacteriales; f__Enterobacteriaceae; g__Escherichia-Shigella; s__unclassified_Escherichia-Shigella
ASV_28	0	0	152	132	147	129	0	0	268	199	142	143	0	0	39	49	46	40	0	0	109	132	85	144	0	0	208	263	111	142	0	0	219	194	146	134	0	0	66	70	66	49	d__Bacteria; p__Verrucomicrobia; c__Verrucomicrobiae; o__Verrucomicrobiales; f__Akkermansiaceae; g__Akkermansia; s__uncultured_bacterium
ASV_29	0	0	41	36	97	51	0	0	128	152	182	210	0	0	273	249	214	207	0	6	136	89	134	107	5	0	93	49	123	114	0	0	143	134	160	141	0	0	73	62	75	94	d__Bacteria; p__Firmicutes; c__Clostridia; o__Clostridiales; f__Christensenellaceae; g__Christensenellaceae_R-7_group; s__uncultured_organism
ASV_30	22	106	0	0	0	0	600	54	0	0	0	0	539	584	0	0	0	0	33	329	0	0	0	0	324	448	0	0	0	0	26	339	0	0	0	0	74	25	0	0	0	0	d__Bacteria; p__Proteobacteria; c__Gammaproteobacteria; o__Betaproteobacteriales; f__Burkholderiaceae; g__Burkholderia-Caballeronia-Paraburkholderia; s__unclassified_Burkholderia-Caballeronia-Paraburkholderia
ASV_31	0	0	86	107	106	94	0	0	97	71	102	139	0	31	105	107	114	98	0	41	140	91	104	149	0	0	101	128	149	128	0	12	119	141	117	144	0	0	149	128	119	135	d__Bacteria; p__Firmicutes; c__Clostridia; o__Clostridiales; f__Ruminococcaceae; g__Ruminococcaceae_UCG-005; s__uncultured_Ruminococcaceae
ASV_32	0	0	198	235	233	165	0	0	63	54	26	25	0	0	19	79	98	52	0	0	90	112	69	78	0	11	131	153	89	105	0	0	111	68	81	71	0	0	218	177	226	212	d__Bacteria; p__Verrucomicrobia; c__Verrucomicrobiae; o__Verrucomicrobiales; f__Akkermansiaceae; g__Akkermansia; s__uncultured_bacterium
ASV_33	224	315	0	0	0	0	521	411	0	0	0	0	326	109	0	0	0	0	0	185	0	0	0	0	274	114	0	0	10	0	0	269	0	0	0	0	322	90	0	0	0	0	d__Bacteria; p__Proteobacteria; c__Alphaproteobacteria; o__Rhizobiales; f__Rhizobiaceae; g__unclassified_Rhizobiaceae; s__unclassified_Rhizobiaceae
ASV_34	0	156	0	0	0	0	68	2662	0	0	0	0	0	0	0	0	0	0	0	42	0	0	0	0	0	171	0	0	0	0	0	0	0	0	0	0	0	38	0	0	0	0	d__Bacteria; p__Proteobacteria; c__Gammaproteobacteria; o__Enterobacteriales; f__Enterobacteriaceae; g__Escherichia-Shigella; s__unclassified_Escherichia-Shigella
ASV_35	0	0	121	167	117	150	0	0	123	118	89	62	0	15	129	123	143	113	0	39	69	82	78	57	0	0	109	131	106	73	0	0	101	107	98	89	0	0	107	89	103	126	d__Bacteria; p__Firmicutes; c__Clostridia; o__Clostridiales; f__Ruminococcaceae; g__uncultured; s__uncultured_bacterium
ASV_36	80	46	2	0	0	0	312	40	0	0	0	0	0	0	0	0	0	0	0	0	0	0	0	0	0	0	0	0	0	0	168	121	0	0	0	14	1831	360	16	0	15	13	d__Bacteria; p__Actinobacteria; c__Actinobacteria; o__Bifidobacteriales; f__Bifidobacteriaceae; g__unclassified_Bifidobacteriaceae; s__unclassified_Bifidobacteriaceae
ASV_37	0	0	0	0	0	0	0	0	0	0	0	19	0	0	35	39	29	22	0	0	35	21	25	20	0	0	785	583	765	472	0	0	6	5	15	13	0	0	0	0	0	0	d__Bacteria; p__Firmicutes; c__Clostridia; o__Clostridiales; f__Ruminococcaceae; g__[Eubacterium]_coprostanoligenes_group; s__unclassified_[Eubacterium]_coprostanoligenes_group
ASV_38	0	91	0	0	0	0	0	0	0	0	0	0	118	1933	10	0	9	0	121	268	0	0	0	0	47	259	0	0	0	0	0	0	0	0	0	0	0	0	0	0	0	0	d__Bacteria; p__Firmicutes; c__Erysipelotrichia; o__Erysipelotrichales; f__Erysipelotrichaceae; g__Erysipelotrichaceae_UCG-009; s__uncultured_rumen
ASV_39	0	0	167	198	121	166	0	0	81	44	77	52	0	0	50	106	92	82	0	35	89	75	109	68	0	0	84	0	92	79	0	0	174	202	174	214	0	0	67	0	70	71	d__Bacteria; p__Firmicutes; c__Clostridia; o__Clostridiales; f__Lachnospiraceae; g__Agathobacter; s__unclassified_Agathobacter
ASV_40	190	341	0	0	0	0	0	0	0	0	0	0	40	99	0	0	0	0	165	253	0	0	0	0	0	277	0	0	0	0	76	109	0	0	0	0	966	240	0	0	16	0	d__Bacteria; p__Firmicutes; c__Clostridia; o__Clostridiales; f__Ruminococcaceae; g__Ruminococcaceae_NK4A214_group; s__uncultured_rumen
ASV_41	0	0	62	77	30	85	0	0	99	155	106	88	0	20	108	107	131	62	0	26	72	58	84	53	7	0	128	125	108	50	0	0	164	175	147	169	0	0	74	52	54	61	d__Bacteria; p__Bacteroidetes; c__Bacteroidia; o__Bacteroidales; f__Prevotellaceae; g__Prevotellaceae_UCG-003; s__uncultured_bacterium
ASV_42	149	88	0	0	0	0	0	0	0	0	0	0	39	59	11	0	0	11	62	0	0	0	0	0	21	303	0	0	0	0	438	259	29	17	14	20	331	758	16	15	18	13	d__Bacteria; p__Firmicutes; c__Clostridia; o__Clostridiales; f__Lachnospiraceae; g__uncultured; s__uncultured_rumen
ASV_43	87	421	0	0	0	0	27	0	0	0	0	5	102	346	12	6	0	7	26	24	8	0	8	0	34	155	0	0	0	0	273	698	19	22	18	14	282	54	9	0	0	12	d__Bacteria; p__Firmicutes; c__Clostridia; o__Clostridiales; f__Ruminococcaceae; g__uncultured; s__uncultured_rumen
ASV_44	0	0	114	182	121	109	0	0	0	0	0	0	0	0	0	41	0	0	0	0	83	93	45	70	0	0	149	163	71	102	0	0	111	90	99	97	0	0	245	155	261	252	d__Bacteria; p__Verrucomicrobia; c__Verrucomicrobiae; o__Verrucomicrobiales; f__Akkermansiaceae; g__Akkermansia; s__uncultured_bacterium
ASV_45	0	0	74	44	87	46	0	0	114	108	99	138	0	0	0	78	45	0	0	0	147	142	173	287	0	0	116	93	84	149	0	0	40	37	0	0	0	0	129	119	140	149	d__Bacteria; p__Verrucomicrobia; c__Verrucomicrobiae; o__Verrucomicrobiales; f__Akkermansiaceae; g__Akkermansia; s__uncultured_bacterium
ASV_46	0	0	132	150	228	256	0	0	153	138	127	125	0	0	73	49	79	47	0	23	245	123	188	109	0	0	43	43	61	49	0	0	37	40	47	47	0	0	0	0	0	0	d__Bacteria; p__Firmicutes; c__Clostridia; o__Clostridiales; f__Ruminococcaceae; g__[Eubacterium]_coprostanoligenes_group; s__unclassified_[Eubacterium]_coprostanoligenes_group
ASV_47	0	0	62	132	106	187	0	0	5	12	6	0	0	0	38	100	74	105	0	0	40	51	87	207	0	0	27	27	24	19	0	0	203	113	303	212	0	0	35	100	100	155	d__Bacteria; p__Epsilonbacteraeota; c__Campylobacteria; o__Campylobacterales; f__Campylobacteraceae; g__Campylobacter; s__unclassified_Campylobacter
ASV_48	0	0	70	67	71	66	0	0	109	127	106	135	0	0	127	104	127	95	0	12	150	104	138	137	0	0	65	71	96	63	0	0	56	52	51	61	0	0	57	73	64	74	d__Bacteria; p__Firmicutes; c__Clostridia; o__Clostridiales; f__Ruminococcaceae; g__Ruminococcaceae_UCG-005; s__unclassified_Ruminococcaceae_UCG-005
ASV_49	0	0	72	93	75	71	0	0	84	75	68	44	0	0	65	77	48	37	0	44	204	213	167	167	5	10	214	167	182	182	0	0	0	7	0	0	0	0	38	19	22	33	d__Bacteria; p__Bacteroidetes; c__Bacteroidia; o__Bacteroidales; f__Rikenellaceae; g__Alistipes; s__uncultured_bacterium
ASV_50	0	0	0	0	0	0	0	0	0	0	0	0	0	0	0	0	0	0	0	0	0	0	0	0	0	0	0	0	0	0	0	0	0	0	0	0	0	2481	0	0	0	0	d__Bacteria; p__Firmicutes; c__Erysipelotrichia; o__Erysipelotrichales; f__Erysipelotrichaceae; g__Turicibacter; s__unclassified_Turicibacter
ASV_51	0	0	84	51	59	48	0	0	71	59	38	118	0	0	24	114	78	66	0	0	122	112	68	119	0	0	82	93	129	165	0	0	157	144	138	164	0	0	38	29	47	44	d__Bacteria; p__Verrucomicrobia; c__Verrucomicrobiae; o__Verrucomicrobiales; f__Akkermansiaceae; g__Akkermansia; s__uncultured_bacterium
ASV_52	0	0	0	0	0	0	0	68	0	0	0	0	0	0	0	0	0	0	0	0	0	17	0	0	0	0	0	32	0	0	0	0	44	54	24	42	0	2047	45	29	35	20	d__Bacteria; p__Firmicutes; c__Clostridia; o__Clostridiales; f__Peptostreptococcaceae; g__Paeniclostridium; s__unclassified_Paeniclostridium
ASV_53	0	0	0	0	0	0	0	0	0	0	0	0	0	0	0	0	0	0	0	0	0	0	0	0	0	0	0	0	0	0	1649	710	0	0	0	0	0	0	0	0	0	0	d__Bacteria; p__Actinobacteria; c__Actinobacteria; o__Bifidobacteriales; f__Bifidobacteriaceae; g__unclassified_Bifidobacteriaceae; s__unclassified_Bifidobacteriaceae
ASV_54	0	0	105	91	38	76	0	0	91	104	71	47	0	0	65	103	61	70	0	0	126	164	59	45	0	0	117	133	132	92	0	0	68	60	79	74	0	0	99	0	84	74	d__Bacteria; p__Firmicutes; c__Clostridia; o__Clostridiales; f__Lachnospiraceae; g__unclassified_Lachnospiraceae; s__unclassified_Lachnospiraceae
ASV_55	0	0	158	135	163	172	0	0	95	101	85	120	0	0	56	0	0	40	0	45	57	40	48	76	0	0	90	99	86	94	0	0	136	125	157	128	0	0	0	0	0	0	d__Bacteria; p__Firmicutes; c__Clostridia; o__Clostridiales; f__Ruminococcaceae; g__[Eubacterium]_coprostanoligenes_group; s__uncultured_rumen
ASV_56	70	127	0	0	0	0	511	134	0	0	0	0	299	136	0	0	0	0	12	150	0	0	0	0	281	119	0	0	0	0	16	276	0	0	0	0	119	32	0	0	0	0	d__Bacteria; p__Proteobacteria; c__Gammaproteobacteria; o__Betaproteobacteriales; f__Burkholderiaceae; g__Pelomonas; s__unclassified_Pelomonas
ASV_57	648	314	12	22	0	19	20	23	21	20	15	17	151	190	54	49	46	75	161	76	85	22	93	49	0	32	17	18	20	4	0	0	0	0	0	0	0	0	0	0	0	0	d__Bacteria; p__Firmicutes; c__Clostridia; o__Clostridiales; f__Ruminococcaceae; g__[Eubacterium]_coprostanoligenes_group; s__unclassified_[Eubacterium]_coprostanoligenes_group
ASV_58	0	0	0	0	0	0	0	0	218	260	201	259	0	0	35	50	41	27	0	0	302	211	167	137	0	0	17	0	0	0	0	0	59	48	45	55	0	0	34	13	33	39	d__Bacteria; p__Firmicutes; c__Clostridia; o__Clostridiales; f__Ruminococcaceae; g__[Eubacterium]_coprostanoligenes_group; s__unclassified_[Eubacterium]_coprostanoligenes_group
ASV_59	89	316	0	0	0	0	0	0	0	0	0	0	74	430	0	0	0	0	0	0	0	0	0	0	70	1063	0	0	0	0	54	135	0	0	0	0	0	0	0	0	0	0	d__Bacteria; p__Firmicutes; c__Clostridia; o__Clostridiales; f__Ruminococcaceae; g__Ruminococcaceae_NK4A214_group; s__uncultured_rumen
ASV_60	234	608	0	0	0	0	0	0	0	5	0	0	40	110	0	13	10	12	109	18	20	11	20	6	26	366	9	16	6	10	169	300	20	17	14	13	0	25	0	0	0	0	d__Bacteria; p__Firmicutes; c__Clostridia; o__Clostridiales; f__Christensenellaceae; g__Christensenellaceae_R-7_group; s__uncultured_organism
ASV_61	0	0	39	65	63	47	0	0	78	93	114	97	0	15	88	60	75	78	0	0	137	87	135	93	0	0	71	57	83	74	0	0	74	55	63	58	0	0	76	52	73	106	d__Bacteria; p__Firmicutes; c__Clostridia; o__Clostridiales; f__Christensenellaceae; g__Christensenellaceae_R-7_group; s__unclassified_Christensenellaceae_R-7_group
ASV_62	0	0	87	81	152	96	0	0	61	55	54	74	0	15	103	86	91	59	0	8	85	59	97	103	0	0	57	39	62	79	0	0	76	58	71	70	0	0	65	65	66	93	d__Bacteria; p__Firmicutes; c__Clostridia; o__Clostridiales; f__Ruminococcaceae; g__Ruminococcaceae_UCG-002; s__uncultured_bacterium
ASV_63	0	0	130	176	146	163	0	0	0	0	0	0	0	0	0	100	68	58	0	0	109	157	84	106	0	0	95	0	47	55	0	0	107	75	78	83	0	0	85	59	98	74	d__Bacteria; p__Verrucomicrobia; c__Verrucomicrobiae; o__Verrucomicrobiales; f__Akkermansiaceae; g__Akkermansia; s__uncultured_bacterium
ASV_64	0	66	0	0	0	0	650	0	0	0	0	0	347	149	0	0	0	0	0	132	0	0	0	0	318	181	0	0	0	0	0	245	0	0	0	0	0	0	0	0	0	0	d__Bacteria; p__Proteobacteria; c__Alphaproteobacteria; o__Sphingomonadales; f__Sphingomonadaceae; g__Sphingomonas; s__unclassified_Sphingomonas
ASV_65	49	31	0	0	0	0	35	0	0	0	0	0	164	28	35	48	44	55	133	0	25	13	17	24	0	0	0	0	0	0	33	0	0	0	0	0	1315	4	0	0	8	0	d__Bacteria; p__Firmicutes; c__Negativicutes; o__Selenomonadales; f__Acidaminococcaceae; g__Succiniclasticum; s__Succiniclasticum_ruminis
ASV_66	0	0	59	72	62	62	0	0	50	55	53	51	0	0	83	73	81	69	0	0	81	66	81	60	0	0	77	80	77	68	0	0	104	88	95	72	0	0	96	58	80	104	d__Bacteria; p__Firmicutes; c__Clostridia; o__Clostridiales; f__Ruminococcaceae; g__Ruminococcaceae_UCG-005; s__uncultured_Ruminococcaceae
ASV_67	64	109	0	9	0	0	546	264	0	0	0	0	309	121	0	5	0	0	14	175	10	0	0	0	248	129	0	0	0	0	0	44	0	0	0	0	0	0	0	0	8	0	d__Bacteria; p__Proteobacteria; c__Gammaproteobacteria; o__Pseudomonadales; f__Moraxellaceae; g__Acinetobacter; s__unclassified_Acinetobacter
ASV_68	0	257	0	0	0	0	43	0	0	0	0	16	201	514	0	0	0	31	229	109	0	0	0	0	0	389	0	0	0	0	106	45	20	0	0	34	17	42	0	0	0	0	d__Bacteria; p__Firmicutes; c__Clostridia; o__Clostridiales; f__Family_XIII; g__Mogibacterium; s__uncultured_rumen
ASV_69	0	0	85	117	28	98	0	0	54	59	40	0	0	0	36	169	109	74	0	15	115	105	0	72	0	0	173	245	213	108	0	0	0	35	0	51	0	0	0	0	48	0	d__Bacteria; p__Firmicutes; c__Clostridia; o__Clostridiales; f__Lachnospiraceae; g__unclassified_Lachnospiraceae; s__unclassified_Lachnospiraceae
ASV_70	0	0	45	41	40	37	0	0	109	133	142	111	0	0	29	17	14	11	0	15	17	12	19	35	0	0	207	181	157	125	0	0	62	73	54	82	0	0	62	51	61	87	d__Bacteria; p__Bacteroidetes; c__Bacteroidia; o__Bacteroidales; f__Bacteroidaceae; g__Bacteroides; s__uncultured_Bacteroides
ASV_71	0	0	72	79	63	41	0	0	106	129	63	98	0	0	34	61	46	83	0	0	5	97	66	120	0	0	34	79	48	55	0	0	88	75	70	83	0	0	82	54	122	75	d__Bacteria; p__Firmicutes; c__Clostridia; o__Clostridiales; f__Christensenellaceae; g__Christensenellaceae_R-7_group; s__uncultured_prokaryote
ASV_72	96	242	8	0	9	19	30	0	13	0	0	0	34	168	18	16	21	35	154	105	0	26	33	24	38	181	20	0	0	0	241	74	24	17	0	34	127	182	12	0	13	10	d__Bacteria; p__Actinobacteria; c__Coriobacteriia; o__Coriobacteriales; f__Eggerthellaceae; g__DNF00809; s__uncultured_bacterium
ASV_73	0	0	126	112	111	200	0	0	33	58	63	57	0	0	53	37	59	44	0	38	89	49	107	61	0	0	36	13	61	42	0	0	57	55	62	78	2	0	62	22	94	134	d__Bacteria; p__Bacteroidetes; c__Bacteroidia; o__Bacteroidales; f__p-251-o5; g__p-251-o5; s__uncultured_Bacteroidales
ASV_74	0	0	0	0	0	0	0	0	0	0	0	0	0	0	0	0	0	0	0	0	0	0	0	0	0	0	0	0	0	0	0	0	16	0	20	24	0	0	490	407	491	565	d__Bacteria; p__Firmicutes; c__Clostridia; o__Clostridiales; f__Ruminococcaceae; g__[Eubacterium]_coprostanoligenes_group; s__unclassified_[Eubacterium]_coprostanoligenes_group
ASV_75	0	0	34	37	38	58	0	0	76	74	87	80	0	0	59	64	59	74	0	31	42	47	45	44	0	0	52	49	64	54	0	0	112	117	108	78	4	0	89	115	89	128	d__Bacteria; p__Firmicutes; c__Clostridia; o__Clostridiales; f__Ruminococcaceae; g__Candidatus_Soleaferrea; s__uncultured_bacterium
ASV_76	0	0	0	0	0	0	0	0	0	0	0	0	0	0	0	0	0	0	0	2006	0	0	0	0	0	0	0	0	0	0	0	0	0	0	0	0	0	0	0	0	0	0	d__Bacteria; p__Firmicutes; c__Clostridia; o__Clostridiales; f__Clostridiaceae_1; g__Clostridium_sensu_stricto_12; s__uncultured_bacterium
ASV_77	0	0	0	18	12	33	0	0	64	81	79	72	0	0	0	0	9	0	0	0	47	28	45	38	0	0	0	0	0	0	0	0	314	379	314	320	0	0	24	30	39	29	d__Bacteria; p__Bacteroidetes; c__Bacteroidia; o__Bacteroidales; f__Rikenellaceae; g__Rikenellaceae_RC9_gut_group; s__uncultured_bacterium
ASV_78	0	0	0	0	0	0	0	0	0	0	0	0	0	0	0	0	0	0	0	0	0	0	0	0	0	0	0	0	0	0	0	0	13	18	0	0	0	1843	30	22	17	0	d__Bacteria; p__Firmicutes; c__Clostridia; o__Clostridiales; f__Clostridiaceae_1; g__Clostridium_sensu_stricto_1; s__unclassified_Clostridium_sensu_stricto_1
ASV_79	267	197	0	0	0	0	0	0	0	0	0	0	94	319	0	22	0	20	447	173	33	0	0	0	47	217	0	0	0	0	46	0	0	0	0	0	0	0	0	0	0	0	d__Bacteria; p__Firmicutes; c__Clostridia; o__Clostridiales; f__Family_XIII; g__Family_XIII_AD3011_group; s__uncultured_rumen
ASV_80	0	0	84	68	88	77	0	0	60	68	88	47	0	0	92	85	97	59	0	0	0	22	48	67	0	13	109	42	86	126	0	0	53	62	59	55	0	0	32	72	40	71	d__Bacteria; p__Firmicutes; c__Clostridia; o__Clostridiales; f__Christensenellaceae; g__Christensenellaceae_R-7_group; s__uncultured_prokaryote
ASV_81	0	0	0	0	0	0	0	0	0	0	0	0	0	0	0	0	0	0	0	0	0	0	0	0	0	0	0	26	0	0	0	0	0	17	0	0	0	1825	0	0	0	0	d__Bacteria; p__Firmicutes; c__Clostridia; o__Clostridiales; f__Clostridiaceae_1; g__Clostridium_sensu_stricto_1; s__unclassified_Clostridium_sensu_stricto_1
ASV_82	0	0	54	62	54	49	0	0	38	41	25	10	0	0	0	20	27	16	0	0	41	52	20	16	0	0	63	75	26	43	0	0	18	16	19	18	0	0	305	223	253	255	d__Bacteria; p__Verrucomicrobia; c__Verrucomicrobiae; o__Verrucomicrobiales; f__Akkermansiaceae; g__Akkermansia; s__uncultured_bacterium
ASV_83	167	84	0	0	0	0	0	0	31	0	0	16	72	220	42	0	27	38	544	91	0	0	0	0	18	107	0	28	30	12	118	0	12	0	0	17	65	37	11	0	0	0	d__Bacteria; p__Firmicutes; c__Clostridia; o__Clostridiales; f__Family_XIII; g__Family_XIII_AD3011_group; s__uncultured_rumen
ASV_84	663	885	8	0	0	0	0	0	0	0	0	0	66	84	0	0	0	0	0	0	0	0	0	0	0	71	0	0	0	0	0	0	0	0	0	0	0	0	0	0	0	0	d__Bacteria; p__Firmicutes; c__Clostridia; o__Clostridiales; f__Ruminococcaceae; g__Saccharofermentans; s__unclassified_Saccharofermentans
ASV_85	0	0	0	0	0	0	0	0	388	415	392	246	0	0	70	74	71	43	0	0	0	0	0	0	0	0	0	0	0	0	0	0	13	16	14	13	0	0	0	0	0	0	d__Bacteria; p__Bacteroidetes; c__Bacteroidia; o__Bacteroidales; f__F082; g__F082; s__uncultured_bacterium
ASV_86	0	0	0	0	0	0	0	0	384	415	408	388	0	0	0	0	0	0	0	0	37	33	24	59	0	0	0	0	0	0	0	0	0	0	0	0	0	0	0	0	0	0	d__Bacteria; p__Firmicutes; c__Clostridia; o__Clostridiales; f__Ruminococcaceae; g__[Eubacterium]_coprostanoligenes_group; s__uncultured_rumen
ASV_87	0	0	29	40	43	39	0	0	68	41	38	55	0	0	21	0	25	45	0	0	153	137	244	286	0	0	95	75	77	99	0	0	26	21	35	48	0	0	0	0	0	0	d__Bacteria; p__Verrucomicrobia; c__Verrucomicrobiae; o__Verrucomicrobiales; f__Akkermansiaceae; g__Akkermansia; s__uncultured_bacterium
ASV_88	260	172	0	0	0	0	34	29	0	0	0	0	28	116	0	0	0	0	54	0	17	0	0	0	91	254	0	0	0	0	129	102	0	0	0	0	114	336	0	0	0	0	d__Bacteria; p__Firmicutes; c__Clostridia; o__Clostridiales; f__Ruminococcaceae; g__Ruminococcaceae_NK4A214_group; s__uncultured_bacterium
ASV_89	0	0	105	73	63	109	0	0	232	183	228	339	0	0	0	17	20	18	0	12	0	0	0	0	0	0	67	40	39	78	0	0	20	20	24	0	0	0	21	0	0	15	d__Bacteria; p__Verrucomicrobia; c__Verrucomicrobiae; o__Verrucomicrobiales; f__Akkermansiaceae; g__Akkermansia; s__uncultured_bacterium
ASV_90	387	366	20	26	0	16	57	0	19	27	23	0	0	0	0	34	42	34	0	0	42	39	59	22	0	0	9	30	9	22	107	89	32	31	36	0	17	82	0	0	0	26	d__Bacteria; p__Firmicutes; c__Clostridia; o__Clostridiales; f__Family_XIII; g__Mogibacterium; s__uncultured_rumen
ASV_91	0	0	64	83	75	66	0	0	68	97	79	75	0	10	82	81	80	60	0	25	139	72	97	79	0	8	123	99	81	58	0	0	0	0	0	0	0	0	0	0	0	0	d__Bacteria; p__Bacteroidetes; c__Bacteroidia; o__Bacteroidales; f__Rikenellaceae; g__Rikenellaceae_RC9_gut_group; s__uncultured_bacterium
ASV_92	0	0	74	75	55	64	0	0	74	53	39	50	0	0	24	77	62	49	0	20	116	119	105	118	0	0	71	81	37	68	0	0	63	55	60	62	0	0	3	0	13	0	d__Bacteria; p__Verrucomicrobia; c__Verrucomicrobiae; o__Verrucomicrobiales; f__Akkermansiaceae; g__Akkermansia; s__uncultured_bacterium
ASV_93	0	0	49	88	0	64	0	0	0	0	0	0	0	14	310	375	328	278	0	0	0	0	0	0	0	0	0	0	0	0	0	0	0	0	0	0	0	0	80	36	0	59	d__Bacteria; p__Firmicutes; c__Clostridia; o__Clostridiales; f__Ruminococcaceae; g__Ruminococcaceae_UCG-005; s__uncultured_Ruminococcaceae
ASV_94	319	132	0	0	0	0	0	0	0	0	0	0	139	89	0	0	10	0	129	38	16	0	0	0	0	34	0	0	0	0	130	143	0	0	0	0	465	34	0	0	0	0	d__Bacteria; p__Firmicutes; c__Clostridia; o__Clostridiales; f__Ruminococcaceae; g__Ruminococcaceae_NK4A214_group; s__uncultured_rumen
ASV_95	0	0	46	51	43	67	0	0	25	33	16	32	0	0	38	46	40	28	0	0	83	69	78	57	0	0	146	151	133	67	0	0	40	39	48	40	0	0	57	42	55	79	d__Bacteria; p__Proteobacteria; c__Deltaproteobacteria; o__Desulfovibrionales; f__Desulfovibrionaceae; g__Mailhella; s__uncultured_bacterium
ASV_96	0	0	0	0	0	24	0	0	86	54	68	114	0	0	0	103	116	68	0	0	73	66	90	190	0	10	60	70	59	58	0	0	68	42	86	61	0	0	37	0	0	43	d__Bacteria; p__Verrucomicrobia; c__Verrucomicrobiae; o__Verrucomicrobiales; f__Akkermansiaceae; g__Akkermansia; s__uncultured_bacterium
ASV_97	816	39	0	0	0	0	0	0	0	0	0	0	0	0	0	0	0	0	75	0	4	0	9	3	0	0	0	0	0	0	389	127	0	9	4	9	72	75	2	0	3	8	d__Bacteria; p__Firmicutes; c__Clostridia; o__Clostridiales; f__uncultured; g__uncultured; s__uncultured_bacterium
ASV_98	0	0	23	24	18	19	0	0	60	85	40	41	0	0	10	22	17	23	0	0	20	13	0	10	0	0	3	0	0	0	0	0	0	0	0	0	0	0	347	264	251	339	d__Bacteria; p__Bacteroidetes; c__Bacteroidia; o__Bacteroidales; f__p-2534-18B5_gut_group; g__p-2534-18B5_gut_group; s__uncultured_bacterium
ASV_99	0	0	106	57	121	98	0	0	42	81	113	131	0	0	32	44	47	29	0	20	115	36	103	70	0	0	21	0	18	12	0	0	35	50	39	75	0	0	14	18	39	34	d__Bacteria; p__Spirochaetes; c__Spirochaetia; o__Spirochaetales; f__Spirochaetaceae; g__Treponema_2; s__uncultured_bacterium
ASV_100	0	0	0	0	0	0	0	0	0	0	0	0	0	0	0	0	0	0	0	23	0	0	0	0	66	1468	0	14	12	0	0	0	0	0	0	0	0	0	0	0	0	0	d__Bacteria; p__Lentisphaerae; c__Lentisphaeria; o__Victivallales; f__vadinBE97; g__vadinBE97; s__uncultured_rumen
ASV_101	164	80	15	9	0	0	85	0	0	0	21	0	65	174	0	0	0	0	430	128	0	22	28	27	0	92	25	0	0	0	86	26	0	0	0	0	0	71	0	0	19	0	d__Bacteria; p__Firmicutes; c__Clostridia; o__Clostridiales; f__Family_XIII; g__Family_XIII_AD3011_group; s__uncultured_rumen
ASV_102	0	0	52	59	49	40	0	0	58	34	48	45	0	0	40	47	51	34	0	0	39	59	39	42	0	0	98	63	66	65	0	0	64	62	49	54	0	0	84	66	83	76	d__Bacteria; p__Firmicutes; c__Clostridia; o__Clostridiales; f__Ruminococcaceae; g__Ruminococcaceae_UCG-005; s__uncultured_Ruminococcaceae
ASV_103	0	0	24	12	15	18	0	0	13	11	8	16	0	0	22	31	17	16	0	0	46	47	45	24	0	0	42	48	42	41	0	0	64	84	62	65	0	0	177	174	146	254	d__Bacteria; p__Bacteroidetes; c__Bacteroidia; o__Bacteroidales; f__Prevotellaceae; g__Prevotellaceae_UCG-003; s__unclassified_Prevotellaceae_UCG-003
ASV_104	0	0	58	43	66	53	0	0	81	77	60	86	0	0	96	98	80	74	0	0	53	37	37	47	0	0	57	56	61	53	0	0	27	32	44	23	0	0	24	52	39	47	d__Bacteria; p__Firmicutes; c__Clostridia; o__Clostridiales; f__Ruminococcaceae; g__Ruminococcaceae_UCG-005; s__unclassified_Ruminococcaceae_UCG-005
ASV_105	0	0	95	73	75	86	0	0	21	27	16	18	0	0	0	39	41	35	0	0	97	106	50	87	0	0	110	118	72	73	0	0	66	51	44	35	0	0	32	21	29	33	d__Bacteria; p__Verrucomicrobia; c__Verrucomicrobiae; o__Verrucomicrobiales; f__Akkermansiaceae; g__Akkermansia; s__uncultured_bacterium
ASV_106	0	0	28	50	46	54	0	0	54	81	93	65	0	0	125	87	93	128	0	0	0	0	0	0	0	0	0	0	0	32	0	0	104	98	92	76	0	0	61	32	77	68	d__Bacteria; p__Firmicutes; c__Clostridia; o__Clostridiales; f__Christensenellaceae; g__Christensenellaceae_R-7_group; s__unclassified_Christensenellaceae_R-7_group
ASV_107	146	305	0	0	0	0	0	0	0	0	0	0	21	236	0	0	7	0	21	22	0	0	0	0	37	230	0	0	0	0	216	122	0	6	0	0	35	108	0	12	6	10	d__Bacteria; p__Firmicutes; c__Clostridia; o__Clostridiales; f__Christensenellaceae; g__Christensenellaceae_R-7_group; s__uncultured_organism
ASV_108	0	0	26	32	37	29	0	0	66	53	65	108	0	0	55	50	66	64	0	0	118	46	88	93	0	0	39	21	54	58	0	0	60	62	68	57	0	0	36	20	29	40	d__Bacteria; p__Firmicutes; c__Clostridia; o__Clostridiales; f__Family_XIII; g__Family_XIII_AD3011_group; s__uncultured_bacterium
ASV_109	0	0	101	133	120	153	0	0	134	139	100	139	0	0	11	21	25	0	0	14	100	104	93	100	0	0	18	11	0	6	0	0	0	0	0	3	0	0	4	2	0	0	d__Bacteria; p__Kiritimatiellaeota; c__Kiritimatiellae; o__WCHB1-41; f__WCHB1-41; g__WCHB1-41; s__uncultured_bacterium
ASV_110	0	0	49	22	101	59	0	0	30	29	77	59	0	0	44	39	44	70	0	10	159	62	147	160	9	0	63	33	78	74	0	0	31	22	23	23	0	0	0	0	0	0	d__Bacteria; p__Firmicutes; c__Clostridia; o__Clostridiales; f__Ruminococcaceae; g__Ruminococcus_1; s__unclassified_Ruminococcus_1
ASV_111	147	101	0	0	0	0	0	0	0	0	0	0	83	70	0	0	0	0	142	0	0	0	0	0	0	2	0	0	0	0	632	323	0	0	0	0	0	0	0	0	0	0	d__Bacteria; p__Firmicutes; c__Clostridia; o__Clostridiales; f__Ruminococcaceae; g__Ruminococcaceae_NK4A214_group; s__uncultured_rumen
ASV_112	113	399	0	0	0	0	0	0	0	0	0	0	0	180	0	10	0	0	0	0	0	0	0	0	0	143	0	0	0	0	147	425	0	0	0	9	46	19	0	0	0	0	d__Bacteria; p__Firmicutes; c__Clostridia; o__Clostridiales; f__Ruminococcaceae; g__Ruminococcaceae_NK4A214_group; s__uncultured_rumen
ASV_113	0	0	58	33	130	72	0	0	70	79	124	127	0	0	51	34	48	44	0	0	16	0	29	14	0	0	0	0	0	0	0	0	46	56	47	104	0	0	68	39	90	94	d__Bacteria; p__Spirochaetes; c__Spirochaetia; o__Spirochaetales; f__Spirochaetaceae; g__Treponema_2; s__unclassified_Treponema_2
ASV_114	0	0	32	45	56	42	0	0	97	103	75	89	6	0	67	82	94	76	0	0	77	71	105	94	0	0	0	39	0	0	0	0	0	43	45	0	0	0	56	0	41	31	d__Bacteria; p__Firmicutes; c__Clostridia; o__Clostridiales; f__Ruminococcaceae; g__Ruminococcaceae_UCG-009; s__uncultured_bacterium
ASV_115	0	0	34	23	35	29	0	0	52	50	65	80	0	0	48	48	52	35	0	9	102	55	86	83	0	0	36	36	28	46	0	0	73	68	65	57	0	0	47	32	28	32	d__Bacteria; p__Firmicutes; c__Clostridia; o__Clostridiales; f__Ruminococcaceae; g__Ruminococcaceae_UCG-004; s__uncultured_bacterium
ASV_116	0	0	91	89	99	92	0	0	22	53	0	37	0	0	110	141	114	103	0	0	99	46	74	58	0	0	0	0	0	0	0	0	28	34	0	34	0	0	0	0	71	37	d__Bacteria; p__Firmicutes; c__Clostridia; o__Clostridiales; f__Ruminococcaceae; g__Ruminococcaceae_UCG-005; s__uncultured_Ruminococcaceae
ASV_117	0	0	0	0	0	0	18	0	0	0	0	0	0	0	0	0	0	0	0	0	0	0	0	0	1403	0	0	0	0	0	0	0	0	0	0	0	0	0	0	0	0	0	d__Bacteria; p__Proteobacteria; c__Gammaproteobacteria; o__Pseudomonadales; f__Moraxellaceae; g__Acinetobacter; s__unclassified_Acinetobacter
ASV_118	0	0	44	43	46	37	0	0	96	95	79	87	0	0	52	32	50	49	0	17	33	26	41	40	0	0	27	31	33	38	0	0	57	46	68	64	0	0	40	47	42	46	d__Bacteria; p__Firmicutes; c__Clostridia; o__Clostridiales; f__Ruminococcaceae; g__Ruminococcaceae_UCG-005; s__unclassified_Ruminococcaceae_UCG-005
ASV_119	0	0	0	0	0	0	0	0	0	0	0	0	0	0	0	0	0	0	0	0	0	0	0	0	0	0	0	0	0	0	436	336	9	5	6	7	263	292	20	10	6	15	d__Bacteria; p__Firmicutes; c__Erysipelotrichia; o__Erysipelotrichales; f__Erysipelotrichaceae; g__uncultured; s__uncultured_rumen
ASV_120	465	526	0	6	0	0	27	5	0	0	0	4	120	99	0	9	10	9	0	0	0	0	0	0	0	14	0	0	0	4	20	37	0	0	0	0	33	10	0	0	0	0	d__Bacteria; p__Firmicutes; c__Erysipelotrichia; o__Erysipelotrichales; f__Erysipelotrichaceae; g__Erysipelotrichaceae_UCG-009; s__uncultured_rumen
ASV_121	0	0	49	0	64	49	0	0	112	144	146	121	0	13	81	83	84	50	0	0	86	56	85	53	0	0	0	0	0	0	0	0	0	0	0	0	0	0	25	21	35	39	d__Bacteria; p__Bacteroidetes; c__Bacteroidia; o__Bacteroidales; f__Bacteroidales_UCG-001; g__Bacteroidales_UCG-001; s__uncultured_rumen
ASV_122	226	242	0	0	0	0	0	0	0	0	0	0	65	79	0	0	0	0	319	36	0	0	0	0	23	350	0	0	0	0	24	0	0	0	0	0	0	0	0	0	0	0	d__Bacteria; p__Firmicutes; c__Clostridia; o__Clostridiales; f__Ruminococcaceae; g__Ruminococcaceae_NK4A214_group; s__uncultured_rumen
ASV_123	49	82	0	0	0	0	16	0	0	3	0	0	85	213	0	0	0	0	17	0	3	0	0	0	0	38	0	0	0	2	132	301	0	8	6	0	273	112	5	4	4	0	d__Bacteria; p__Firmicutes; c__Clostridia; o__Clostridiales; f__Eubacteriaceae; g__Anaerofustis; s__uncultured_bacterium
ASV_124	0	0	42	52	69	50	0	0	64	56	61	77	0	0	38	58	40	54	0	0	0	40	0	0	0	0	48	45	46	47	0	0	61	62	77	52	0	0	51	32	49	73	d__Bacteria; p__Firmicutes; c__Clostridia; o__Clostridiales; f__Christensenellaceae; g__Christensenellaceae_R-7_group; s__unclassified_Christensenellaceae_R-7_group
ASV_125	0	25	0	0	0	0	309	34	0	0	0	0	66	78	0	0	0	0	0	323	0	0	0	0	107	0	0	0	0	0	23	87	0	0	0	0	273	0	0	0	0	10	d__Bacteria; p__Proteobacteria; c__Gammaproteobacteria; o__Pseudomonadales; f__Moraxellaceae; g__Acinetobacter; s__unclassified_Acinetobacter
ASV_126	0	0	58	75	42	74	0	0	48	87	54	66	0	0	51	55	75	52	0	21	66	32	61	40	0	0	64	48	44	17	0	0	43	42	0	38	0	0	34	27	18	0	d__Bacteria; p__Firmicutes; c__Clostridia; o__Clostridiales; f__Ruminococcaceae; g__Ruminococcaceae_UCG-010; s__uncultured_bacterium
ASV_127	0	0	37	39	29	36	0	0	18	15	8	14	0	0	22	13	27	11	0	0	57	62	66	109	0	0	95	68	36	58	0	0	69	85	33	53	0	0	75	72	84	40	d__Bacteria; p__Verrucomicrobia; c__Verrucomicrobiae; o__Verrucomicrobiales; f__Akkermansiaceae; g__Akkermansia; s__uncultured_bacterium
ASV_128	0	0	35	71	30	39	0	0	0	0	0	0	0	0	0	52	30	42	0	0	38	49	28	24	0	0	0	9	0	0	0	0	271	206	217	189	0	0	0	0	0	0	d__Bacteria; p__Verrucomicrobia; c__Verrucomicrobiae; o__Verrucomicrobiales; f__Akkermansiaceae; g__Akkermansia; s__uncultured_bacterium
ASV_129	241	92	0	0	0	0	61	23	0	0	0	0	0	46	0	0	0	0	70	48	0	0	0	0	0	0	0	0	0	0	0	100	0	0	0	0	529	119	0	0	0	0	d__Bacteria; p__Firmicutes; c__Clostridia; o__Clostridiales; f__Ruminococcaceae; g__Ruminococcaceae_NK4A214_group; s__uncultured_rumen
ASV_130	0	0	0	0	66	21	0	10	89	0	0	0	0	0	113	77	105	126	0	29	76	44	69	78	0	0	0	0	0	0	0	0	102	65	117	113	0	0	0	0	0	17	d__Bacteria; p__Firmicutes; c__Clostridia; o__Clostridiales; f__Ruminococcaceae; g__Ruminococcaceae_UCG-005; s__unclassified_Ruminococcaceae_UCG-005
ASV_131	0	0	0	0	0	50	0	0	53	64	64	28	0	0	50	39	0	69	0	0	67	43	94	101	0	0	74	46	93	96	0	0	47	58	31	0	0	0	39	23	58	28	d__Bacteria; p__Firmicutes; c__Clostridia; o__Clostridiales; f__Christensenellaceae; g__Christensenellaceae_R-7_group; s__uncultured_prokaryote
ASV_132	0	0	0	0	0	0	0	0	0	0	0	0	0	0	0	0	0	0	0	0	0	0	0	0	0	0	0	0	0	0	0	0	0	0	0	0	892	391	0	22	0	0	d__Bacteria; p__Patescibacteria; c__Saccharimonadia; o__Saccharimonadales; f__Saccharimonadaceae; g__Candidatus_Saccharimonas; s__uncultured_bacterium
ASV_133	0	0	0	57	58	48	0	0	74	79	100	122	0	0	57	69	54	33	0	0	0	0	0	46	0	0	0	0	0	0	0	0	65	72	72	89	0	0	58	35	35	79	d__Bacteria; p__Firmicutes; c__Clostridia; o__Clostridiales; f__Ruminococcaceae; g__Ruminococcaceae_NK4A214_group; s__unclassified_Ruminococcaceae_NK4A214_group
ASV_134	0	0	0	0	0	0	0	0	0	0	0	0	0	0	30	31	33	17	0	0	39	40	27	18	0	0	0	0	0	0	0	0	90	108	81	79	0	0	180	169	168	179	d__Bacteria; p__Bacteroidetes; c__Bacteroidia; o__Bacteroidales; f__Bacteroidales_RF16_group; g__Bacteroidales_RF16_group; s__unclassified_Bacteroidales_RF16_group
ASV_135	0	0	25	36	0	25	0	0	48	43	0	0	0	0	95	78	100	59	0	0	96	69	74	65	0	0	57	69	52	0	0	0	44	51	26	50	0	0	45	0	39	42	d__Bacteria; p__Firmicutes; c__Clostridia; o__Clostridiales; f__Ruminococcaceae; g__Ruminococcaceae_UCG-010; s__uncultured_bacterium
ASV_136	0	0	41	35	44	20	0	0	54	66	72	40	0	0	65	63	67	40	0	0	45	67	36	58	0	0	67	55	72	42	0	0	36	29	0	43	0	0	0	39	33	49	d__Bacteria; p__Proteobacteria; c__Deltaproteobacteria; o__Desulfovibrionales; f__Desulfovibrionaceae; g__Mailhella; s__uncultured_bacterium
ASV_137	0	0	59	115	81	73	0	0	0	0	0	0	0	0	0	30	0	0	0	0	42	50	24	32	0	0	61	55	39	42	0	0	46	54	36	23	0	0	108	89	122	95	d__Bacteria; p__Verrucomicrobia; c__Verrucomicrobiae; o__Verrucomicrobiales; f__Akkermansiaceae; g__Akkermansia; s__uncultured_bacterium
ASV_138	0	0	56	53	52	63	0	0	55	0	0	56	0	0	56	0	68	56	0	0	64	0	63	0	0	0	108	68	120	98	0	0	21	32	34	57	0	0	0	29	58	0	d__Bacteria; p__Firmicutes; c__Clostridia; o__Clostridiales; f__Family_XIII; g__[Eubacterium]_nodatum_group; s__uncultured_bacterium
ASV_139	0	0	0	0	0	0	0	0	0	0	0	21	0	16	118	95	98	98	0	0	104	65	102	64	0	0	88	83	61	63	0	0	46	52	45	41	0	0	0	0	0	0	d__Bacteria; p__Firmicutes; c__Clostridia; o__Clostridiales; f__Ruminococcaceae; g__[Eubacterium]_coprostanoligenes_group; s__unclassified_[Eubacterium]_coprostanoligenes_group
ASV_140	0	0	29	40	41	27	0	0	71	74	61	77	0	0	63	61	65	44	0	0	36	27	26	26	0	0	40	44	69	54	0	0	43	37	47	47	0	0	21	25	32	29	d__Bacteria; p__Firmicutes; c__Clostridia; o__Clostridiales; f__Ruminococcaceae; g__Ruminococcaceae_UCG-005; s__unclassified_Ruminococcaceae_UCG-005
ASV_141	333	204	20	15	0	15	51	0	22	19	0	0	0	0	41	45	25	57	94	0	43	12	53	26	0	0	0	0	0	12	0	0	0	0	0	0	23	124	11	0	0	10	d__Bacteria; p__Firmicutes; c__Clostridia; o__Clostridiales; f__Ruminococcaceae; g__Ruminococcaceae_NK4A214_group; s__unclassified_Ruminococcaceae_NK4A214_group
ASV_142	0	0	46	36	34	48	0	0	59	38	29	49	0	0	37	44	59	59	0	0	44	34	37	38	0	0	29	28	31	11	0	0	56	60	57	54	0	0	64	35	69	66	d__Bacteria; p__Firmicutes; c__Clostridia; o__Clostridiales; f__Ruminococcaceae; g__Ruminococcaceae_UCG-005; s__unclassified_Ruminococcaceae_UCG-005
ASV_143	0	0	20	0	18	17	0	0	34	45	60	70	0	0	63	62	56	66	0	0	26	10	20	31	0	0	0	0	0	0	0	0	78	73	80	93	0	0	74	42	92	112	d__Bacteria; p__Firmicutes; c__Clostridia; o__Clostridiales; f__Ruminococcaceae; g__Ruminococcus_1; s__unclassified_Ruminococcus_1
ASV_144	0	0	162	111	158	133	0	0	69	95	88	71	0	0	43	73	51	76	0	27	9	13	18	16	0	0	22	0	0	0	0	0	0	0	0	0	0	0	0	0	0	0	d__Bacteria; p__Bacteroidetes; c__Bacteroidia; o__Bacteroidales; f__Bacteroidales_UCG-001; g__Bacteroidales_UCG-001; s__uncultured_rumen
ASV_145	0	0	72	58	67	104	0	0	91	60	95	122	0	0	33	21	26	14	0	34	23	23	41	56	0	0	10	22	44	23	0	0	7	0	4	6	0	0	31	28	50	68	d__Bacteria; p__Bacteroidetes; c__Bacteroidia; o__Bacteroidales; f__uncultured; g__uncultured; s__uncultured_Bacteroidales
ASV_146	0	0	109	123	24	78	0	0	29	27	8	16	0	31	140	204	163	104	0	0	42	33	0	28	15	0	14	15	13	11	0	0	0	0	0	0	0	0	0	0	0	0	d__Bacteria; p__Bacteroidetes; c__Bacteroidia; o__Bacteroidales; f__F082; g__F082; s__uncultured_bacterium
ASV_147	0	0	0	0	0	0	138	0	0	0	0	0	0	0	0	0	0	0	0	0	0	0	0	0	0	195	0	0	0	0	893	0	0	0	0	0	0	0	0	0	0	0	d__Bacteria; p__Actinobacteria; c__Actinobacteria; o__Bifidobacteriales; f__Bifidobacteriaceae; g__Aeriscardovia; s__uncultured_bacterium
ASV_148	0	0	0	0	0	0	449	0	0	0	0	0	222	0	0	0	0	0	0	0	0	0	0	0	352	0	0	0	0	0	0	203	0	0	0	0	0	0	0	0	0	0	d__Bacteria; p__Proteobacteria; c__Gammaproteobacteria; o__Betaproteobacteriales; f__Burkholderiaceae; g__Ralstonia; s__unclassified_Ralstonia
ASV_149	0	0	0	0	53	38	0	0	50	56	41	79	0	0	68	57	64	55	0	0	88	65	69	52	0	0	0	0	0	0	0	0	68	49	51	45	0	0	45	42	41	48	d__Bacteria; p__Firmicutes; c__Clostridia; o__Clostridiales; f__Ruminococcaceae; g__Ruminococcaceae_UCG-002; s__uncultured_bacterium
ASV_150	0	0	141	77	214	128	0	0	104	89	214	239	0	0	0	0	0	0	0	15	0	0	0	0	0	0	0	0	0	0	0	0	0	0	0	0	0	0	0	0	0	0	d__Bacteria; p__Firmicutes; c__Clostridia; o__Clostridiales; f__Ruminococcaceae; g__Ruminococcus_1; s__unclassified_Ruminococcus_1
ASV_151	358	112	0	18	0	0	0	0	0	0	0	0	136	131	57	64	63	0	109	0	49	0	0	28	0	22	0	0	31	0	21	1	0	0	0	0	16	0	0	0	0	0	d__Bacteria; p__Firmicutes; c__Clostridia; o__Clostridiales; f__Christensenellaceae; g__Christensenellaceae_R-7_group; s__unclassified_Christensenellaceae_R-7_group
ASV_152	0	0	18	24	20	22	0	0	70	60	97	74	0	0	6	9	7	0	0	0	38	42	83	70	5	0	91	111	97	75	0	0	14	0	17	12	0	0	31	25	40	50	d__Bacteria; p__Bacteroidetes; c__Bacteroidia; o__Bacteroidales; f__uncultured; g__uncultured; s__unclassified_uncultured
ASV_153	0	0	0	0	0	0	0	0	0	0	0	0	0	0	0	0	0	0	0	0	0	0	0	0	0	0	0	0	0	0	283	710	9	0	10	14	147	23	0	0	5	0	d__Bacteria; p__Firmicutes; c__Clostridia; o__Clostridiales; f__Ruminococcaceae; g__uncultured; s__unclassified_uncultured
ASV_154	10	58	0	0	0	0	26	24	0	0	0	8	44	56	0	0	0	0	0	97	0	0	0	0	163	712	0	0	0	0	0	0	0	0	0	0	0	0	0	0	0	0	d__Bacteria; p__Patescibacteria; c__Saccharimonadia; o__Saccharimonadales; f__Saccharimonadaceae; g__Candidatus_Saccharimonas; s__uncultured_rumen
ASV_155	0	0	29	25	18	38	0	0	34	37	24	26	0	0	105	118	109	59	0	0	66	52	57	50	0	0	34	37	30	17	0	0	37	41	48	42	0	0	16	16	0	26	d__Bacteria; p__Bacteroidetes; c__Bacteroidia; o__Bacteroidales; f__Prevotellaceae; g__Prevotellaceae_UCG-004; s__uncultured_bacterium
ASV_156	0	0	47	60	46	45	0	0	27	37	48	28	0	0	81	47	85	44	0	23	106	50	76	66	0	0	52	36	37	50	0	0	17	0	0	15	0	0	17	0	16	19	d__Bacteria; p__Firmicutes; c__Clostridia; o__Clostridiales; f__Ruminococcaceae; g__Ruminococcaceae_UCG-010; s__uncultured_bacterium
ASV_157	85	165	0	0	0	0	150	203	0	0	0	0	104	32	0	0	0	0	0	42	0	0	0	0	111	37	0	0	0	0	0	89	0	0	0	0	111	36	0	0	0	0	d__Bacteria; p__Proteobacteria; c__Alphaproteobacteria; o__Rhizobiales; f__Rhizobiaceae; g__Allorhizobium-Neorhizobium-Pararhizobium-Rhizobium; s__unclassified_Allorhizobium-Neorhizobium-Pararhizobium-Rhizobium
ASV_158	0	0	104	115	143	137	0	0	39	51	53	53	0	0	0	0	26	23	0	20	71	41	60	61	0	0	17	38	42	38	0	0	0	0	0	0	0	0	6	0	9	10	d__Bacteria; p__Bacteroidetes; c__Bacteroidia; o__Bacteroidales; f__Bacteroidales_UCG-001; g__Bacteroidales_UCG-001; s__uncultured_rumen
ASV_159	0	0	10	13	14	23	0	0	0	0	0	0	0	16	75	68	54	40	0	0	7	6	16	34	15	0	33	32	49	57	0	0	66	67	59	67	0	0	64	60	80	126	d__Bacteria; p__Bacteroidetes; c__Bacteroidia; o__Bacteroidales; f__Prevotellaceae; g__Prevotellaceae_UCG-003; s__unclassified_Prevotellaceae_UCG-003
ASV_160	89	64	0	0	0	0	0	0	0	0	0	0	0	0	0	0	0	0	0	10	0	0	0	0	10	243	0	0	0	0	159	134	0	25	0	12	198	195	0	0	0	11	d__Bacteria; p__Firmicutes; c__Clostridia; o__Clostridiales; f__Lachnospiraceae; g__uncultured; s__uncultured_rumen
ASV_161	0	0	33	41	45	47	0	0	27	38	27	18	0	0	28	30	29	31	0	5	63	74	51	61	0	0	64	68	47	50	0	0	30	25	14	33	0	0	35	36	32	59	d__Bacteria; p__Bacteroidetes; c__Bacteroidia; o__Bacteroidales; f__Bacteroidaceae; g__Bacteroides; s__uncultured_Bacteroides
ASV_162	0	0	0	0	0	0	0	0	11	0	12	10	0	0	6	7	7	2	0	0	0	6	2	4	0	0	5	4	3	0	0	0	266	291	221	275	0	0	0	0	0	0	d__Bacteria; p__Bacteroidetes; c__Bacteroidia; o__Bacteroidales; f__Rikenellaceae; g__Alistipes; s__uncultured_bacterium
ASV_163	0	0	0	0	0	0	0	0	0	0	0	0	0	62	0	0	0	0	0	0	0	0	0	0	35	122	0	0	0	0	248	389	0	38	24	20	18	145	0	0	0	22	d__Bacteria; p__Firmicutes; c__Clostridia; o__Clostridiales; f__Christensenellaceae; g__Christensenellaceae_R-7_group; s__uncultured_sludge
ASV_164	0	0	0	0	0	0	0	0	0	0	0	0	0	0	0	0	0	0	0	1109	0	0	0	0	0	0	0	0	0	0	0	0	0	0	0	0	0	0	0	0	0	0	d__Bacteria; p__Firmicutes; c__Erysipelotrichia; o__Erysipelotrichales; f__Erysipelotrichaceae; g__Solobacterium; s__uncultured_bacterium
ASV_165	0	0	0	0	0	0	0	0	11	15	10	0	0	41	0	11	0	0	186	491	22	17	13	0	0	246	0	0	0	0	0	0	0	0	0	0	28	0	0	0	5	12	d__Bacteria; p__Lentisphaerae; c__Lentisphaeria; o__Victivallales; f__vadinBE97; g__vadinBE97; s__unclassified_vadinBE97
ASV_166	0	0	31	65	0	24	0	0	0	24	0	0	0	0	0	0	0	0	0	0	0	0	0	0	0	0	0	71	0	0	0	0	93	68	71	80	0	0	167	120	144	149	d__Bacteria; p__Firmicutes; c__Clostridia; o__Clostridiales; f__Lachnospiraceae; g__unclassified_Lachnospiraceae; s__unclassified_Lachnospiraceae
ASV_167	0	0	0	0	0	0	0	0	88	120	113	168	0	0	61	105	149	133	0	0	48	19	53	49	0	0	0	0	0	0	0	0	0	0	0	0	0	0	0	0	0	0	d__Bacteria; p__Kiritimatiellaeota; c__Kiritimatiellae; o__WCHB1-41; f__WCHB1-41; g__WCHB1-41; s__uncultured_bacterium
ASV_168	105	109	0	0	0	0	52	0	0	0	0	0	0	285	0	0	0	0	29	50	0	0	0	0	94	367	0	0	0	0	0	0	0	0	0	0	2	11	0	0	0	0	d__Bacteria; p__Firmicutes; c__Clostridia; o__Clostridiales; f__Ruminococcaceae; g__Ruminococcaceae_NK4A214_group; s__unclassified_Ruminococcaceae_NK4A214_group
ASV_169	0	0	0	0	0	0	0	0	174	206	238	258	0	0	20	0	0	0	0	0	0	0	0	0	0	0	0	0	0	0	0	0	13	63	70	57	0	0	0	0	0	0	d__Bacteria; p__Firmicutes; c__Clostridia; o__Clostridiales; f__Christensenellaceae; g__Christensenellaceae_R-7_group; s__uncultured_bacterium
ASV_170	0	0	0	0	0	0	0	0	124	148	146	144	0	0	13	22	23	28	0	0	0	0	0	0	0	0	90	40	81	57	0	0	26	21	13	25	0	0	25	14	25	30	d__Bacteria; p__Firmicutes; c__Clostridia; o__Clostridiales; f__Lachnospiraceae; g__unclassified_Lachnospiraceae; s__unclassified_Lachnospiraceae
ASV_171	0	0	27	36	44	44	0	0	0	77	65	59	0	0	35	28	41	0	0	23	50	0	0	61	0	0	0	31	46	29	0	0	57	58	48	47	0	0	45	23	71	48	d__Bacteria; p__Firmicutes; c__Clostridia; o__Clostridiales; f__Christensenellaceae; g__Christensenellaceae_R-7_group; s__unclassified_Christensenellaceae_R-7_group
ASV_172	0	0	43	52	55	45	0	0	49	53	41	31	0	0	49	45	39	47	0	0	77	61	34	36	0	0	27	30	20	0	0	0	0	0	0	0	0	0	71	45	65	64	d__Bacteria; p__Firmicutes; c__Clostridia; o__Clostridiales; f__Ruminococcaceae; g__Ruminococcaceae_UCG-013; s__uncultured_bacterium
ASV_173	23	130	0	0	0	0	10	0	0	0	0	0	68	211	16	0	0	0	57	160	0	0	0	0	93	310	0	0	0	0	0	0	0	0	0	0	0	0	0	0	0	0	d__Bacteria; p__Patescibacteria; c__Saccharimonadia; o__Saccharimonadales; f__Saccharimonadaceae; g__Candidatus_Saccharimonas; s__uncultured_rumen
ASV_174	54	47	0	0	0	0	306	93	0	0	0	0	130	37	0	0	0	0	7	79	0	0	0	0	99	39	0	0	0	0	0	144	0	0	0	0	22	0	0	0	0	0	d__Bacteria; p__Proteobacteria; c__Gammaproteobacteria; o__Pseudomonadales; f__Moraxellaceae; g__Acinetobacter; s__unclassified_Acinetobacter
ASV_175	0	25	0	0	0	0	0	0	0	0	0	0	37	67	0	0	0	0	160	320	0	0	0	0	32	116	0	0	0	0	0	0	0	0	0	0	209	91	0	0	0	0	d__Bacteria; p__Firmicutes; c__Clostridia; o__Clostridiales; f__Christensenellaceae; g__Christensenellaceae_R-7_group; s__unclassified_Christensenellaceae_R-7_group
ASV_176	0	25	8	3	16	0	0	824	0	11	6	10	0	27	0	5	0	11	0	0	12	0	25	12	0	24	12	0	11	11	0	0	0	0	0	0	0	0	0	0	0	0	d__Bacteria; p__Firmicutes; c__Bacilli; o__Bacillales; f__Bacillaceae; g__Bacillus; s__unclassified_Bacillus
ASV_177	0	0	0	0	56	46	0	0	24	45	34	30	0	0	65	38	44	59	0	0	53	33	49	28	2	0	58	55	0	50	0	0	78	29	43	0	0	0	35	42	28	27	d__Bacteria; p__Firmicutes; c__Negativicutes; o__Selenomonadales; f__Acidaminococcaceae; g__Phascolarctobacterium; s__uncultured_bacterium
ASV_178	0	0	0	0	0	0	0	0	37	28	35	34	0	0	21	41	28	23	0	0	130	106	81	100	0	0	0	0	0	0	0	0	76	115	68	73	0	0	16	0	15	16	d__Bacteria; p__Firmicutes; c__Clostridia; o__Clostridiales; f__Lachnospiraceae; g__Coprococcus_3; s__uncultured_Lachnospiraceae
ASV_179	0	0	38	46	31	49	0	0	47	57	24	49	0	0	44	67	58	43	0	0	57	34	21	0	0	0	45	18	44	20	0	0	5	38	28	28	0	0	47	46	20	29	d__Bacteria; p__Firmicutes; c__Clostridia; o__Clostridiales; f__Ruminococcaceae; g__Ruminococcaceae_UCG-005; s__unclassified_Ruminococcaceae_UCG-005
ASV_180	0	0	42	38	53	65	0	0	54	47	56	31	0	0	57	35	39	37	0	18	66	39	36	50	0	0	26	25	34	26	0	0	0	0	0	0	0	0	54	28	31	41	d__Bacteria; p__Bacteroidetes; c__Bacteroidia; o__Bacteroidales; f__Rikenellaceae; g__Rikenellaceae_RC9_gut_group; s__uncultured_bacterium
ASV_181	136	131	0	0	0	19	0	0	0	0	0	0	50	30	0	0	0	0	148	42	0	0	44	0	0	43	0	0	0	0	71	65	31	42	0	40	25	44	0	0	0	66	d__Bacteria; p__Firmicutes; c__Clostridia; o__Clostridiales; f__Christensenellaceae; g__Christensenellaceae_R-7_group; s__unidentified_rumen
ASV_182	0	0	25	18	23	26	0	0	26	35	27	25	0	9	106	107	101	78	0	0	65	48	61	57	0	0	35	25	17	27	0	0	7	13	2	9	0	0	15	8	18	14	d__Bacteria; p__Bacteroidetes; c__Bacteroidia; o__Bacteroidales; f__Bacteroidaceae; g__Bacteroides; s__uncultured_Bacteroides
ASV_183	107	449	0	0	0	0	16	0	0	5	0	5	24	21	0	11	0	0	0	0	15	0	0	0	0	18	0	0	0	0	81	120	0	0	0	0	96	35	4	0	0	0	d__Bacteria; p__Firmicutes; c__Erysipelotrichia; o__Erysipelotrichales; f__Erysipelotrichaceae; g__unclassified_Erysipelotrichaceae; s__unclassified_Erysipelotrichaceae
ASV_184	157	68	0	0	0	0	1	0	0	0	0	0	118	170	0	0	0	0	217	115	0	0	0	0	0	60	0	0	0	0	69	1	0	0	0	0	24	0	0	0	0	0	d__Bacteria; p__Firmicutes; c__Clostridia; o__Clostridiales; f__Christensenellaceae; g__Christensenellaceae_R-7_group; s__unclassified_Christensenellaceae_R-7_group
ASV_185	118	77	0	0	0	0	0	0	0	0	0	0	96	181	0	0	24	0	96	187	0	0	0	0	0	0	0	0	0	0	59	161	0	0	0	0	0	0	0	0	0	0	d__Bacteria; p__Firmicutes; c__Clostridia; o__Clostridiales; f__Ruminococcaceae; g__Ruminococcaceae_NK4A214_group; s__uncultured_rumen
ASV_186	0	0	72	74	120	101	0	0	0	0	0	0	0	0	0	0	0	0	0	16	0	0	0	0	0	0	17	0	21	0	0	0	0	0	0	0	0	0	150	107	157	163	d__Bacteria; p__Bacteroidetes; c__Bacteroidia; o__Bacteroidales; f__Prevotellaceae; g__Prevotella_1; s__uncultured_bacterium
ASV_187	0	0	20	22	0	17	0	0	44	42	48	31	0	0	69	52	56	34	0	0	69	65	66	45	6	0	83	99	86	38	0	0	0	0	0	0	0	0	0	0	0	0	d__Bacteria; p__Proteobacteria; c__Deltaproteobacteria; o__Desulfovibrionales; f__Desulfovibrionaceae; g__Mailhella; s__uncultured_bacterium
ASV_188	0	0	70	61	42	39	0	0	31	65	50	49	0	0	0	39	33	0	0	0	75	28	43	43	0	0	0	0	31	0	0	0	0	32	37	65	0	0	43	34	35	46	d__Bacteria; p__Firmicutes; c__Negativicutes; o__Selenomonadales; f__Acidaminococcaceae; g__Phascolarctobacterium; s__uncultured_bacterium
ASV_189	0	0	0	0	34	34	0	0	46	50	79	76	0	0	44	34	34	78	0	0	28	0	21	18	0	0	36	0	31	37	0	0	54	47	40	46	0	0	30	0	38	56	d__Bacteria; p__Firmicutes; c__Clostridia; o__Clostridiales; f__Ruminococcaceae; g__Ruminococcus_1; s__unclassified_Ruminococcus_1
ASV_190	0	0	35	62	41	42	0	0	35	33	0	0	0	0	26	45	46	39	0	0	57	82	34	39	0	0	0	25	0	0	0	0	108	70	90	80	0	0	0	0	0	0	d__Bacteria; p__Verrucomicrobia; c__Verrucomicrobiae; o__Verrucomicrobiales; f__Akkermansiaceae; g__Akkermansia; s__uncultured_bacterium
ASV_191	0	0	39	60	45	32	0	0	0	0	0	0	0	0	0	26	29	20	0	0	89	93	38	48	0	0	31	0	7	18	0	0	90	71	91	73	0	0	18	16	28	19	d__Bacteria; p__Verrucomicrobia; c__Verrucomicrobiae; o__Verrucomicrobiales; f__Akkermansiaceae; g__Akkermansia; s__uncultured_bacterium
ASV_192	0	71	0	0	0	0	0	861	0	0	0	0	0	0	0	0	0	0	0	0	0	0	0	0	0	41	0	0	0	0	0	0	0	0	0	0	0	0	0	0	0	0	d__Bacteria; p__Proteobacteria; c__Gammaproteobacteria; o__Enterobacteriales; f__Enterobacteriaceae; g__Escherichia-Shigella; s__unclassified_Escherichia-Shigella
ASV_193	80	235	0	0	0	0	0	0	0	0	0	0	0	70	0	0	0	0	0	0	0	0	0	0	0	0	0	0	0	0	121	274	0	0	0	0	119	31	21	0	16	0	d__Bacteria; p__Firmicutes; c__Clostridia; o__Clostridiales; f__Ruminococcaceae; g__Saccharofermentans; s__unclassified_Saccharofermentans
ASV_194	0	0	0	0	0	0	0	0	0	0	0	0	0	0	0	0	0	0	0	0	0	0	0	0	0	0	0	0	0	0	285	135	0	0	0	0	512	35	0	0	0	0	d__Bacteria; p__Cyanobacteria; c__Oxyphotobacteria; o__Chloroplast; f__Chloroplast; g__Chloroplast; s__Glycyrrhiza_glabra
ASV_195	0	0	25	19	29	26	0	0	40	64	89	100	0	0	0	42	33	28	0	10	16	0	13	15	0	0	0	0	6	15	0	0	96	81	99	117	0	0	0	0	0	0	d__Bacteria; p__Bacteroidetes; c__Bacteroidia; o__Bacteroidales; f__Bacteroidaceae; g__Bacteroides; s__unclassified_Bacteroides
ASV_196	0	0	0	49	45	0	0	0	59	51	61	57	0	0	56	48	34	55	0	0	35	0	30	15	0	0	30	13	0	34	0	0	40	62	34	41	0	0	21	18	28	45	d__Bacteria; p__Firmicutes; c__Clostridia; o__Clostridiales; f__Christensenellaceae; g__Christensenellaceae_R-7_group; s__uncultured_bacterium
ASV_197	0	0	117	110	171	130	0	0	52	64	111	123	0	0	25	0	23	24	0	0	0	0	0	0	0	0	0	0	0	9	0	0	0	0	0	0	0	0	0	0	0	0	d__Bacteria; p__Firmicutes; c__Clostridia; o__Clostridiales; f__Lachnospiraceae; g__unclassified_Lachnospiraceae; s__unclassified_Lachnospiraceae
ASV_198	295	62	7	0	8	0	0	0	0	0	0	0	23	21	8	0	6	7	174	120	10	0	8	10	0	0	0	0	0	0	0	0	0	0	0	0	167	30	0	0	0	0	d__Bacteria; p__Firmicutes; c__Clostridia; o__Clostridiales; f__Lachnospiraceae; g__[Eubacterium]_ventriosum_group; s__uncultured_rumen
ASV_199	0	0	96	51	107	67	0	0	23	46	58	69	0	0	72	93	71	77	0	0	61	0	64	0	0	0	0	0	0	0	0	0	0	0	0	0	0	0	0	0	0	0	d__Bacteria; p__Spirochaetes; c__Spirochaetia; o__Spirochaetales; f__Spirochaetaceae; g__Treponema_2; s__uncultured_bacterium
ASV_200	37	223	0	0	0	0	26	0	0	0	0	0	48	302	4	0	0	0	33	55	0	0	0	0	0	225	0	0	0	0	0	0	0	0	0	0	0	0	0	0	0	0	d__Bacteria; p__Firmicutes; c__Erysipelotrichia; o__Erysipelotrichales; f__Erysipelotrichaceae; g__uncultured; s__uncultured_rumen
ASV_201	0	0	0	0	22	22	0	0	50	41	40	33	0	6	37	47	55	23	0	0	137	159	86	85	0	0	27	46	21	13	0	0	0	0	0	0	0	0	0	0	0	0	d__Bacteria; p__Bacteroidetes; c__Bacteroidia; o__Bacteroidales; f__Prevotellaceae; g__Alloprevotella; s__uncultured_Bacteroidales
ASV_202	0	0	55	38	89	67	0	0	24	51	52	70	0	0	0	0	0	0	0	0	67	21	70	45	0	0	31	27	55	31	0	0	0	0	0	0	0	0	46	33	38	32	d__Bacteria; p__Bacteroidetes; c__Bacteroidia; o__Bacteroidales; f__Rikenellaceae; g__hoa5-07d05_gut_group; s__uncultured_bacterium
ASV_203	0	0	41	49	38	42	0	0	33	44	54	49	0	0	28	29	28	29	0	16	83	69	54	57	0	0	51	36	41	33	0	0	0	0	0	0	0	0	11	9	16	0	d__Bacteria; p__Firmicutes; c__Clostridia; o__Clostridiales; f__Ruminococcaceae; g__Ruminococcaceae_UCG-002; s__uncultured_bacterium
ASV_204	0	0	39	45	45	46	0	0	71	72	24	32	0	0	50	41	54	36	0	0	45	25	15	0	0	0	30	4	29	9	0	0	3	13	44	34	0	0	61	26	11	36	d__Bacteria; p__Firmicutes; c__Clostridia; o__Clostridiales; f__Ruminococcaceae; g__Ruminococcaceae_UCG-005; s__unclassified_Ruminococcaceae_UCG-005
ASV_205	0	0	0	0	0	0	0	0	30	24	34	20	0	0	81	67	55	48	0	0	68	41	63	29	0	0	0	0	0	0	0	0	58	60	54	66	0	0	25	29	36	35	d__Bacteria; p__Firmicutes; c__Clostridia; o__Clostridiales; f__Ruminococcaceae; g__[Eubacterium]_coprostanoligenes_group; s__unclassified_[Eubacterium]_coprostanoligenes_group
ASV_206	0	28	0	0	0	0	174	37	0	0	0	0	61	52	0	0	0	0	0	284	0	0	0	0	93	39	0	0	0	0	0	54	0	0	0	0	96	0	0	0	0	0	d__Bacteria; p__Proteobacteria; c__Gammaproteobacteria; o__Pseudomonadales; f__Moraxellaceae; g__Acinetobacter; s__unclassified_Acinetobacter
ASV_207	0	0	0	0	0	0	0	0	0	0	0	0	0	0	0	0	0	0	0	0	0	0	0	0	0	0	0	0	0	0	0	0	0	0	0	3	667	245	0	0	0	0	d__Bacteria; p__Tenericutes; c__Mollicutes; o__Mycoplasmatales; f__Mycoplasmataceae; g__Ureaplasma; s__uncultured_bacterium
ASV_208	0	0	22	34	13	25	0	0	48	49	55	59	0	0	56	47	47	58	0	0	0	31	19	0	0	0	0	19	0	0	0	0	46	69	37	49	0	0	37	31	33	22	d__Bacteria; p__Firmicutes; c__Clostridia; o__Clostridiales; f__Ruminococcaceae; g__uncultured; s__uncultured_bacterium
ASV_209	37	213	5	0	0	0	0	0	0	0	0	0	24	243	0	0	7	6	40	15	0	0	0	0	0	0	0	0	0	0	48	98	10	0	0	12	34	84	17	10	0	0	d__Bacteria; p__Kiritimatiellaeota; c__Kiritimatiellae; o__WCHB1-41; f__WCHB1-41; g__WCHB1-41; s__unidentified_rumen
ASV_210	0	0	35	29	30	34	0	0	16	20	19	11	0	0	29	24	20	10	0	0	48	65	57	40	0	0	48	32	42	35	0	0	72	54	43	62	0	0	3	7	4	10	d__Bacteria; p__Bacteroidetes; c__Bacteroidia; o__Bacteroidales; f__Rikenellaceae; g__Alistipes; s__uncultured_bacterium
ASV_211	0	0	19	14	0	38	0	0	52	48	36	46	0	0	46	38	36	42	0	14	62	65	65	77	0	0	0	0	0	0	0	0	38	34	40	0	0	0	33	22	33	0	d__Bacteria; p__Firmicutes; c__Clostridia; o__Clostridiales; f__Ruminococcaceae; g__unclassified_Ruminococcaceae; s__unclassified_Ruminococcaceae
ASV_212	0	0	66	61	39	42	0	0	8	0	0	7	0	0	43	44	47	43	0	33	24	29	26	27	0	0	21	29	21	17	0	0	54	81	52	78	0	0	0	5	0	0	d__Bacteria; p__Bacteroidetes; c__Bacteroidia; o__Bacteroidales; f__Bacteroidaceae; g__Bacteroides; s__uncultured_Bacteroides
ASV_213	0	0	10	15	0	0	0	0	94	46	62	79	0	0	29	51	46	39	0	0	0	0	0	0	0	0	45	0	0	26	0	0	107	108	72	65	0	0	0	0	0	0	d__Bacteria; p__Firmicutes; c__Clostridia; o__Clostridiales; f__Lachnospiraceae; g__unclassified_Lachnospiraceae; s__unclassified_Lachnospiraceae
ASV_214	0	0	25	36	21	44	0	0	38	65	37	47	0	6	50	55	0	60	0	0	21	12	35	29	0	0	0	0	0	0	0	0	36	23	28	23	0	0	35	41	58	69	d__Bacteria; p__Firmicutes; c__Clostridia; o__Clostridiales; f__Ruminococcaceae; g__Ruminococcaceae_UCG-005; s__uncultured_Ruminococcaceae
ASV_215	0	0	0	0	0	0	0	0	231	270	223	156	0	0	0	0	0	0	0	0	0	0	0	0	0	13	0	0	0	0	0	0	0	0	0	0	0	0	0	0	0	0	d__Bacteria; p__Bacteroidetes; c__Bacteroidia; o__Bacteroidales; f__F082; g__F082; s__uncultured_bacterium
ASV_216	0	0	45	37	69	71	10	0	0	0	0	21	0	0	96	76	81	100	0	16	24	20	11	14	0	0	35	33	44	41	0	0	11	0	7	0	0	0	0	0	16	10	d__Bacteria; p__Firmicutes; c__Clostridia; o__Clostridiales; f__Ruminococcaceae; g__Ruminococcaceae_NK4A214_group; s__uncultured_bacterium
ASV_217	86	94	16	21	20	21	9	7	0	0	18	24	58	41	0	9	26	30	142	52	0	0	0	5	0	0	0	0	0	0	47	25	0	0	0	0	56	37	14	16	0	11	d__Bacteria; p__Kiritimatiellaeota; c__Kiritimatiellae; o__WCHB1-41; f__WCHB1-41; g__WCHB1-41; s__uncultured_rumen
ASV_218	0	0	48	48	32	38	0	0	46	57	44	45	0	0	7	23	20	10	0	31	20	16	10	14	0	0	15	17	15	0	0	0	46	43	27	44	0	0	48	42	46	32	d__Bacteria; p__Firmicutes; c__Clostridia; o__Clostridiales; f__Lachnospiraceae; g__Lachnoclostridium_10; s__uncultured_bacterium
ASV_219	0	0	56	0	56	46	0	0	65	61	46	60	0	0	59	34	52	48	0	0	38	27	0	32	0	0	32	4	46	18	0	0	29	30	19	25	0	0	0	0	0	0	d__Bacteria; p__Firmicutes; c__Clostridia; o__Clostridiales; f__Christensenellaceae; g__Christensenellaceae_R-7_group; s__uncultured_bacterium
ASV_220	104	42	0	0	0	0	0	0	6	0	0	0	68	128	7	14	18	14	225	17	24	0	9	5	0	19	0	0	0	0	31	0	0	12	0	0	34	0	36	0	23	45	d__Bacteria; p__Kiritimatiellaeota; c__Kiritimatiellae; o__WCHB1-41; f__WCHB1-41; g__WCHB1-41; s__uncultured_rumen
ASV_221	0	0	27	27	21	28	0	0	13	17	16	12	0	0	29	26	24	24	0	3	142	63	116	80	8	0	41	26	25	31	0	0	11	7	12	8	0	0	8	11	10	8	d__Bacteria; p__Bacteroidetes; c__Bacteroidia; o__Bacteroidales; f__Bacteroidaceae; g__Bacteroides; s__uncultured_Bacteroides
ASV_222	0	0	40	42	33	36	0	0	68	87	76	76	0	0	33	36	38	24	0	22	0	0	0	0	0	0	46	29	24	15	0	0	17	19	13	10	0	0	23	23	21	21	d__Bacteria; p__Bacteroidetes; c__Bacteroidia; o__Bacteroidales; f__Dysgonomonadaceae; g__uncultured; s__uncultured_bacterium
ASV_223	0	0	19	18	9	19	0	0	0	0	0	0	0	0	44	63	44	42	0	0	47	43	41	59	0	0	19	16	21	19	0	0	28	42	29	39	0	0	40	58	35	77	d__Bacteria; p__Bacteroidetes; c__Bacteroidia; o__Bacteroidales; f__Rikenellaceae; g__Alistipes; s__uncultured_bacterium
ASV_224	0	0	19	0	37	32	0	0	40	44	42	56	0	0	50	40	43	35	0	0	13	21	0	48	0	0	22	16	20	25	0	0	46	41	37	0	0	0	42	23	34	44	d__Bacteria; p__Firmicutes; c__Clostridia; o__Clostridiales; f__Ruminococcaceae; g__Ruminococcaceae_NK4A214_group; s__uncultured_rumen
ASV_225	0	0	0	34	0	33	0	0	38	50	31	51	0	0	39	46	37	29	0	0	30	33	28	29	0	0	0	15	0	0	0	0	0	50	40	0	0	0	60	56	61	76	d__Bacteria; p__Firmicutes; c__Clostridia; o__Clostridiales; f__Ruminococcaceae; g__Ruminococcaceae_UCG-005; s__unclassified_Ruminococcaceae_UCG-005
ASV_226	0	0	97	113	138	146	0	0	0	0	0	0	0	0	0	0	0	0	0	26	0	0	0	0	0	0	14	0	15	15	0	0	0	0	0	0	0	0	75	52	69	99	d__Bacteria; p__Bacteroidetes; c__Bacteroidia; o__Bacteroidales; f__Rikenellaceae; g__Rikenellaceae_RC9_gut_group; s__unclassified_Rikenellaceae_RC9_gut_group
ASV_227	0	0	22	37	13	24	0	0	31	44	32	26	0	0	49	49	41	38	0	0	25	30	21	13	0	0	45	38	40	14	0	0	27	25	19	40	0	0	29	31	23	24	d__Bacteria; p__Firmicutes; c__Clostridia; o__Clostridiales; f__Ruminococcaceae; g__Ruminococcaceae_UCG-010; s__uncultured_bacterium
ASV_228	0	0	37	33	31	36	0	0	49	42	50	36	0	0	0	0	0	13	0	0	21	34	29	16	0	0	0	0	48	36	0	0	54	44	48	36	0	0	36	31	48	41	d__Bacteria; p__Firmicutes; c__Clostridia; o__Clostridiales; f__Ruminococcaceae; g__Ruminococcaceae_UCG-010; s__uncultured_bacterium
ASV_229	0	0	0	0	0	0	0	0	0	0	0	0	0	0	0	0	0	0	0	0	0	0	0	0	0	0	0	0	0	0	0	0	0	6	0	2	0	836	4	0	0	0	d__Bacteria; p__Tenericutes; c__Mollicutes; o__Mycoplasmatales; f__Mycoplasmataceae; g__Mycoplasma; s__Mycoplasma_moatsii
ASV_230	0	0	33	26	45	51	0	0	20	25	41	42	0	0	36	25	36	43	0	19	59	35	105	79	0	0	37	0	47	37	0	0	0	0	0	0	0	0	0	0	0	0	d__Bacteria; p__Firmicutes; c__Clostridia; o__Clostridiales; f__Lachnospiraceae; g__unclassified_Lachnospiraceae; s__unclassified_Lachnospiraceae
ASV_231	0	0	38	72	26	31	0	0	49	52	30	13	0	0	59	68	80	36	0	14	14	24	13	0	0	0	31	33	24	24	0	0	16	16	14	9	0	0	10	17	14	9	d__Bacteria; p__Bacteroidetes; c__Bacteroidia; o__Bacteroidales; f__Bacteroidales_RF16_group; g__Bacteroidales_RF16_group; s__uncultured_bacterium
ASV_232	155	130	0	0	0	0	0	0	0	0	0	0	0	0	0	0	0	0	0	0	0	0	0	0	0	0	0	0	0	0	381	168	0	0	0	0	0	0	0	0	0	0	d__Bacteria; p__Firmicutes; c__Clostridia; o__Clostridiales; f__Ruminococcaceae; g__uncultured; s__uncultured_rumen
ASV_233	0	0	49	52	48	41	0	0	0	0	0	0	0	0	42	34	18	33	0	0	34	30	25	32	0	0	82	93	62	85	0	0	0	0	0	0	0	0	26	14	9	25	d__Bacteria; p__Bacteroidetes; c__Bacteroidia; o__Bacteroidales; f__Rikenellaceae; g__Alistipes; s__uncultured_bacterium
ASV_234	53	0	0	0	0	0	0	0	0	0	0	0	45	48	0	0	0	0	44	0	0	0	0	0	0	0	0	0	0	0	0	36	0	0	0	0	606	0	0	0	0	0	d__Bacteria; p__Firmicutes; c__Negativicutes; o__Selenomonadales; f__Acidaminococcaceae; g__Succiniclasticum; s__uncultured_rumen
ASV_235	0	0	55	59	57	74	0	0	0	0	37	30	0	0	46	0	44	31	0	0	0	35	0	45	0	0	0	55	45	47	0	0	19	0	0	0	0	0	55	0	56	41	d__Bacteria; p__Firmicutes; c__Clostridia; o__Clostridiales; f__Ruminococcaceae; g__Flavonifractor; s__uncultured_bacterium
ASV_236	282	181	0	0	0	0	0	0	0	0	0	0	103	30	12	19	14	22	40	11	14	0	13	0	0	20	0	0	0	0	34	0	0	0	0	0	22	13	0	0	0	0	d__Bacteria; p__Firmicutes; c__Clostridia; o__Clostridiales; f__Ruminococcaceae; g__Ruminococcaceae_NK4A214_group; s__uncultured_rumen
ASV_237	0	0	59	0	42	48	0	0	39	76	51	35	0	0	31	67	36	15	0	0	0	0	0	48	0	0	0	0	0	0	0	0	37	37	38	42	0	0	41	22	25	39	d__Bacteria; p__Firmicutes; c__Clostridia; o__Clostridiales; f__Ruminococcaceae; g__Ruminococcaceae_NK4A214_group; s__uncultured_rumen
ASV_238	60	287	0	0	0	0	16	15	0	0	0	0	14	152	0	0	11	0	30	44	0	0	0	0	12	183	0	0	0	0	0	0	0	0	0	0	0	0	0	0	0	0	d__Bacteria; p__Firmicutes; c__Clostridia; o__Clostridiales; f__Ruminococcaceae; g__uncultured; s__uncultured_bacterium
ASV_239	0	0	48	32	94	83	0	0	81	99	170	186	0	0	0	0	0	0	0	31	0	0	0	0	0	0	0	0	0	0	0	0	0	0	0	0	0	0	0	0	0	0	d__Bacteria; p__Firmicutes; c__Clostridia; o__Clostridiales; f__Lachnospiraceae; g__unclassified_Lachnospiraceae; s__unclassified_Lachnospiraceae
ASV_240	0	0	0	0	0	0	0	0	0	0	0	0	0	0	0	0	0	0	0	0	0	0	0	0	0	0	0	0	0	0	0	0	0	0	0	0	814	0	0	10	0	0	d__Bacteria; p__Actinobacteria; c__Actinobacteria; o__Bifidobacteriales; f__Bifidobacteriaceae; g__unclassified_Bifidobacteriaceae; s__unclassified_Bifidobacteriaceae
ASV_241	0	0	48	93	0	25	0	0	0	40	0	60	0	0	1	3	0	2	0	0	0	0	0	0	0	0	36	47	50	0	0	0	66	43	60	50	0	0	98	19	54	19	d__Bacteria; p__Firmicutes; c__Clostridia; o__Clostridiales; f__Ruminococcaceae; g__Ruminococcaceae_UCG-005; s__unclassified_Ruminococcaceae_UCG-005
ASV_242	0	3	0	0	0	0	0	0	0	0	0	0	0	0	0	0	0	0	0	810	0	0	0	0	0	0	0	0	0	0	0	0	0	0	0	0	0	0	0	0	0	0	d__Bacteria; p__Bacteroidetes; c__Bacteroidia; o__Bacteroidales; f__Prevotellaceae; g__Prevotella; s__uncultured_bacterium
ASV_243	0	0	32	32	27	19	0	0	9	13	10	4	0	0	13	10	13	8	0	0	30	23	31	21	0	0	86	94	96	45	0	0	21	18	30	22	0	0	39	29	15	23	d__Bacteria; p__Proteobacteria; c__Deltaproteobacteria; o__Desulfovibrionales; f__Desulfovibrionaceae; g__Mailhella; s__uncultured_bacterium
ASV_244	145	49	0	0	0	0	22	0	0	0	0	0	0	0	0	0	0	0	68	0	0	0	0	9	0	0	0	0	0	0	353	75	0	0	0	0	61	26	0	0	0	0	d__Bacteria; p__Firmicutes; c__Clostridia; o__Clostridiales; f__Family_XIII; g__Family_XIII_AD3011_group; s__uncultured_bacterium
ASV_245	0	0	0	0	0	32	0	0	57	0	58	62	0	0	0	0	0	61	0	0	0	0	66	102	0	0	0	0	39	0	0	0	72	75	54	56	0	0	38	0	36	0	d__Bacteria; p__Firmicutes; c__Clostridia; o__Clostridiales; f__Christensenellaceae; g__Christensenellaceae_R-7_group; s__uncultured_prokaryote
ASV_246	0	0	0	0	0	0	162	0	0	0	0	0	0	5	0	0	0	0	0	0	0	0	0	0	83	0	0	0	0	0	504	26	0	0	0	0	26	0	0	0	0	0	d__Bacteria; p__Firmicutes; c__Bacilli; o__Lactobacillales; f__Lactobacillaceae; g__Lactobacillus; s__unclassified_Lactobacillus
ASV_247	0	0	15	35	22	32	0	0	18	22	28	20	0	0	63	42	45	41	0	0	29	28	48	37	0	0	13	17	17	12	0	0	29	29	38	36	0	0	18	13	33	25	d__Bacteria; p__Firmicutes; c__Clostridia; o__Clostridiales; f__Ruminococcaceae; g__Ruminococcaceae_UCG-002; s__uncultured_bacterium
ASV_248	51	63	0	0	0	0	158	83	0	0	0	0	102	17	0	0	0	0	0	29	0	0	0	0	82	48	0	0	0	0	6	80	0	0	0	0	59	26	0	0	0	0	d__Bacteria; p__Actinobacteria; c__Actinobacteria; o__Pseudonocardiales; f__Pseudonocardiaceae; g__Amycolatopsis; s__unclassified_Amycolatopsis
ASV_249	0	0	0	0	0	0	0	0	37	36	23	21	0	0	44	74	76	63	0	11	0	0	16	13	0	0	0	0	0	0	0	0	44	49	48	56	0	0	44	42	52	55	d__Bacteria; p__Firmicutes; c__Clostridia; o__Clostridiales; f__Ruminococcaceae; g__[Eubacterium]_coprostanoligenes_group; s__unclassified_[Eubacterium]_coprostanoligenes_group
ASV_250	127	343	0	0	0	0	0	0	0	0	0	0	28	0	0	0	0	0	24	0	0	0	0	0	0	20	0	0	0	0	121	139	0	0	0	0	0	0	0	0	0	0	d__Bacteria; p__Firmicutes; c__Clostridia; o__Clostridiales; f__Christensenellaceae; g__Christensenellaceae_R-7_group; s__uncultured_sludge
ASV_251	0	0	39	0	61	0	0	0	91	79	76	85	0	0	0	0	0	0	0	0	42	25	31	18	0	0	28	27	29	16	0	0	0	0	0	0	0	0	65	47	0	43	d__Bacteria; p__Kiritimatiellaeota; c__Kiritimatiellae; o__WCHB1-41; f__WCHB1-41; g__WCHB1-41; s__uncultured_bacterium
ASV_252	0	0	0	0	0	0	0	0	0	0	0	0	0	0	0	0	0	0	0	0	0	0	0	0	0	0	0	0	0	0	0	0	12	0	0	7	0	704	35	26	18	0	d__Bacteria; p__Firmicutes; c__Erysipelotrichia; o__Erysipelotrichales; f__Erysipelotrichaceae; g__Turicibacter; s__uncultured_bacterium
ASV_253	25	28	0	0	0	0	276	0	0	0	0	0	7	0	0	11	6	4	130	26	0	0	8	0	0	0	6	0	0	0	180	0	0	0	0	0	69	20	0	0	0	0	d__Bacteria; p__Firmicutes; c__Clostridia; o__Clostridiales; f__Family_XIII; g__uncultured; s__uncultured_bacterium
ASV_254	0	0	53	56	50	87	0	0	12	11	9	0	0	0	13	14	24	16	0	20	38	25	24	20	0	0	19	24	19	14	0	0	63	67	50	63	0	0	0	0	0	0	d__Bacteria; p__Bacteroidetes; c__Bacteroidia; o__Bacteroidales; f__Prevotellaceae; g__Prevotellaceae_UCG-004; s__uncultured_bacterium
ASV_255	0	0	21	0	0	18	0	0	38	30	21	0	0	0	0	0	0	0	0	11	0	0	0	0	0	0	18	0	24	0	0	0	124	117	71	119	0	0	56	28	52	42	d__Bacteria; p__Firmicutes; c__Clostridia; o__Clostridiales; f__Ruminococcaceae; g__[Eubacterium]_coprostanoligenes_group; s__uncultured_bacterium
ASV_256	0	0	31	34	34	19	0	0	21	31	21	30	0	0	31	33	27	42	0	0	88	41	76	61	0	0	0	0	0	0	0	0	0	51	45	34	0	0	25	0	0	14	d__Bacteria; p__Firmicutes; c__Clostridia; o__Clostridiales; f__Ruminococcaceae; g__Ruminococcaceae_UCG-009; s__uncultured_bacterium
ASV_257	0	0	0	0	0	0	64	24	0	0	0	0	48	15	0	0	0	0	0	160	0	0	0	0	301	85	0	0	0	0	0	48	0	0	0	0	0	42	0	0	0	0	d__Bacteria; p__Proteobacteria; c__Gammaproteobacteria; o__Pseudomonadales; f__Moraxellaceae; g__Acinetobacter; s__unclassified_Acinetobacter
ASV_258	0	0	7	16	25	28	0	0	32	26	43	55	0	0	39	45	33	26	0	13	34	21	23	19	0	0	50	28	34	31	0	0	18	19	0	20	0	0	23	16	26	31	d__Bacteria; p__Firmicutes; c__Clostridia; o__Clostridiales; f__Ruminococcaceae; g__Ruminococcaceae_UCG-004; s__uncultured_bacterium
ASV_259	0	0	6	15	0	11	0	0	0	0	18	0	0	0	34	59	40	12	0	0	56	81	52	30	0	0	82	93	60	32	0	0	0	0	0	0	0	0	29	20	17	32	d__Bacteria; p__Bacteroidetes; c__Bacteroidia; o__Bacteroidales; f__F082; g__F082; s__uncultured_bacterium
ASV_260	0	0	19	33	28	28	0	0	30	34	25	32	0	0	29	19	30	24	0	5	38	16	26	40	0	0	21	23	21	26	0	0	31	23	27	21	0	0	28	28	31	43	d__Bacteria; p__Firmicutes; c__Clostridia; o__Clostridiales; f__Ruminococcaceae; g__Ruminococcaceae_UCG-005; s__unclassified_Ruminococcaceae_UCG-005
ASV_261	0	0	39	41	41	42	0	0	21	24	15	18	0	0	28	42	21	19	0	20	78	57	30	37	0	0	20	33	18	13	0	0	18	14	0	0	0	0	26	18	21	23	d__Bacteria; p__Firmicutes; c__Clostridia; o__Clostridiales; f__Ruminococcaceae; g__Oscillibacter; s__unclassified_Oscillibacter
ASV_262	0	0	0	0	0	0	0	0	0	0	0	0	0	0	0	0	0	0	0	0	0	0	0	0	0	0	0	0	0	0	173	347	0	0	0	0	232	20	0	0	0	0	d__Bacteria; p__Firmicutes; c__Clostridia; o__Clostridiales; f__Ruminococcaceae; g__Ruminococcaceae_UCG-014; s__unidentified_rumen
ASV_263	0	0	45	62	64	49	0	0	0	0	58	61	0	0	0	0	33	0	0	15	0	77	46	67	0	0	54	49	51	40	0	0	0	0	0	0	0	0	0	0	0	0	d__Bacteria; p__Firmicutes; c__Clostridia; o__Clostridiales; f__Lachnospiraceae; g__Lachnospiraceae_UCG-010; s__uncultured_bacterium
ASV_264	0	0	78	88	42	87	0	0	18	28	20	0	0	0	40	46	45	31	0	17	0	13	20	14	0	0	11	12	22	10	0	0	0	10	0	14	0	0	28	25	18	32	d__Bacteria; p__Bacteroidetes; c__Bacteroidia; o__Bacteroidales; f__Rikenellaceae; g__Rikenellaceae_RC9_gut_group; s__uncultured_Bacteroidales
ASV_265	91	433	0	0	0	0	0	0	0	0	0	0	0	0	0	0	0	0	0	17	0	0	0	0	0	24	0	0	0	0	76	125	0	0	0	0	0	0	0	0	0	0	d__Bacteria; p__Firmicutes; c__Clostridia; o__Clostridiales; f__Christensenellaceae; g__Christensenellaceae_R-7_group; s__uncultured_sludge
ASV_266	0	0	27	23	41	24	0	0	41	31	25	46	0	0	27	16	32	36	0	20	36	30	23	28	0	0	23	28	39	5	0	0	26	0	26	16	0	0	15	27	29	24	d__Bacteria; p__Firmicutes; c__Clostridia; o__Clostridiales; f__Christensenellaceae; g__Christensenellaceae_R-7_group; s__unclassified_Christensenellaceae_R-7_group
ASV_267	207	63	0	0	0	0	0	0	0	0	0	0	71	27	0	0	0	0	124	13	0	0	0	0	0	18	0	0	0	0	0	0	0	0	0	0	221	15	0	0	0	0	d__Bacteria; p__Firmicutes; c__Clostridia; o__Clostridiales; f__Ruminococcaceae; g__Ruminococcaceae_NK4A214_group; s__uncultured_rumen
ASV_268	115	156	0	0	0	0	0	0	0	0	0	0	29	108	0	0	0	0	0	0	0	0	0	0	0	75	0	0	0	0	115	159	0	0	0	0	0	0	0	0	0	0	d__Bacteria; p__Firmicutes; c__Clostridia; o__Clostridiales; f__Christensenellaceae; g__Christensenellaceae_R-7_group; s__unidentified_rumen
ASV_269	0	0	12	0	20	22	0	0	38	42	56	58	0	0	32	36	22	22	0	0	12	15	0	17	0	0	27	0	15	18	0	0	46	36	44	47	0	0	33	28	25	34	d__Bacteria; p__Firmicutes; c__Clostridia; o__Clostridiales; f__Ruminococcaceae; g__Ruminococcaceae_NK4A214_group; s__uncultured_bacterium
ASV_270	0	0	17	5	10	18	0	0	3	0	15	2	0	0	66	58	58	53	0	0	72	0	74	83	0	0	26	3	24	29	0	0	19	25	25	23	0	0	0	0	20	29	d__Bacteria; p__Firmicutes; c__Clostridia; o__Clostridiales; f__Ruminococcaceae; g__Ruminococcaceae_UCG-005; s__uncultured_Ruminococcaceae
ASV_271	0	0	0	0	0	0	0	0	13	0	15	0	0	0	0	0	0	0	0	0	82	63	50	40	0	0	9	10	0	0	0	0	0	0	0	0	0	0	132	85	114	140	d__Bacteria; p__Bacteroidetes; c__Bacteroidia; o__Bacteroidales; f__p-2534-18B5_gut_group; g__p-2534-18B5_gut_group; s__uncultured_bacterium
ASV_272	0	0	18	10	34	16	0	0	32	28	38	59	0	0	0	0	0	0	0	0	0	0	0	0	0	0	0	0	0	0	0	0	61	76	86	61	0	0	54	28	72	78	d__Bacteria; p__Firmicutes; c__Clostridia; o__Clostridiales; f__Lachnospiraceae; g__unclassified_Lachnospiraceae; s__unclassified_Lachnospiraceae
ASV_273	0	0	0	0	0	0	0	0	84	34	30	25	0	0	46	38	0	0	0	0	15	69	115	113	0	0	0	0	0	0	0	0	0	0	31	0	0	0	0	87	13	49	d__Bacteria; p__Spirochaetes; c__Spirochaetia; o__Spirochaetales; f__Spirochaetaceae; g__Treponema_2; s__unclassified_Treponema_2
ASV_274	0	21	0	0	0	0	572	0	0	0	0	0	28	0	0	0	0	0	0	29	0	0	0	0	23	0	0	0	0	0	24	36	0	0	0	0	15	0	0	0	0	0	d__Bacteria; p__Proteobacteria; c__Gammaproteobacteria; o__Pseudomonadales; f__Moraxellaceae; g__Acinetobacter; s__Acinetobacter_lwoffii
ASV_275	24	46	0	0	0	0	30	0	0	0	0	0	55	101	0	0	0	0	33	87	0	0	0	0	41	84	0	0	0	0	52	37	0	0	0	0	105	44	0	0	0	0	d__Bacteria; p__Patescibacteria; c__Saccharimonadia; o__Saccharimonadales; f__Saccharimonadaceae; g__Candidatus_Saccharimonas; s__uncultured_rumen
ASV_276	0	0	31	0	34	0	0	0	26	37	40	66	0	0	24	21	38	47	0	0	74	49	60	48	0	0	23	0	0	20	0	0	17	13	0	11	0	0	22	0	14	24	d__Bacteria; p__Firmicutes; c__Clostridia; o__Clostridiales; f__Ruminococcaceae; g__uncultured; s__uncultured_rumen
ASV_277	64	128	0	0	0	0	0	0	0	0	0	0	0	23	0	0	0	0	0	0	0	0	5	0	0	0	0	0	0	0	187	79	0	0	4	0	56	190	0	0	0	0	d__Bacteria; p__Firmicutes; c__Erysipelotrichia; o__Erysipelotrichales; f__Erysipelotrichaceae; g__Solobacterium; s__uncultured_rumen
ASV_278	0	0	15	25	29	23	0	0	0	0	0	0	0	0	0	6	0	0	0	0	14	31	5	8	0	0	24	26	19	17	0	0	10	4	11	7	0	0	116	74	138	134	d__Bacteria; p__Verrucomicrobia; c__Verrucomicrobiae; o__Verrucomicrobiales; f__Akkermansiaceae; g__Akkermansia; s__uncultured_bacterium
ASV_279	0	0	0	0	17	0	0	0	47	44	61	63	0	0	39	48	37	39	0	0	16	0	29	18	0	0	44	31	24	29	0	0	30	31	0	31	0	0	0	0	30	28	d__Bacteria; p__Firmicutes; c__Clostridia; o__Clostridiales; f__Christensenellaceae; g__Christensenellaceae_R-7_group; s__uncultured_bacterium
ASV_280	0	0	0	0	0	0	0	0	165	232	177	159	0	0	0	0	0	0	0	0	0	0	0	0	0	0	0	0	0	0	0	0	0	0	0	0	0	0	0	0	0	0	d__Bacteria; p__Bacteroidetes; c__Bacteroidia; o__Bacteroidales; f__Marinifilaceae; g__uncultured; s__uncultured_rumen
ASV_281	62	58	0	0	0	0	0	0	0	0	0	0	0	0	0	0	0	0	0	0	0	0	0	0	0	0	0	0	0	0	137	433	0	0	0	0	35	0	0	0	0	0	d__Bacteria; p__Firmicutes; c__Erysipelotrichia; o__Erysipelotrichales; f__Erysipelotrichaceae; g__Erysipelotrichaceae_UCG-009; s__uncultured_rumen
ASV_282	0	0	25	30	15	19	0	0	14	23	32	18	0	0	13	25	29	19	0	0	65	39	60	48	9	0	28	26	24	21	0	0	15	24	26	25	0	0	13	15	9	15	d__Bacteria; p__Bacteroidetes; c__Bacteroidia; o__Bacteroidales; f__Bacteroidaceae; g__Bacteroides; s__uncultured_Bacteroides
ASV_283	0	0	36	48	37	42	0	0	45	52	33	28	0	0	38	30	33	28	0	20	32	27	36	21	0	0	17	0	15	19	0	0	0	20	30	19	0	0	0	0	17	0	d__Bacteria; p__Firmicutes; c__Clostridia; o__Clostridiales; f__Ruminococcaceae; g__Ruminococcaceae_UCG-005; s__uncultured_rumen
ASV_284	0	17	0	0	0	0	0	0	0	0	0	0	94	0	39	0	45	0	36	0	0	0	0	0	0	0	0	0	0	0	14	0	0	0	0	0	476	0	0	0	0	0	d__Bacteria; p__Firmicutes; c__Negativicutes; o__Selenomonadales; f__Acidaminococcaceae; g__Succiniclasticum; s__uncultured_rumen
ASV_285	420	22	0	0	0	0	31	0	0	0	0	0	78	0	0	0	0	0	107	0	0	0	0	0	0	0	0	0	0	0	40	0	0	0	0	0	22	0	0	0	0	0	d__Bacteria; p__Firmicutes; c__Clostridia; o__Clostridiales; f__Lachnospiraceae; g__Blautia; s__uncultured_rumen
ASV_286	216	142	0	0	0	0	141	0	0	0	0	2	36	57	0	0	0	0	40	0	0	0	0	0	55	28	0	0	0	0	0	0	0	0	0	0	0	0	0	0	0	0	d__Bacteria; p__Cyanobacteria; c__Oxyphotobacteria; o__Chloroplast; f__Chloroplast; g__Chloroplast; s__unclassified_Chloroplast
ASV_287	0	0	31	26	19	30	0	0	52	54	33	34	0	0	29	29	24	20	0	0	25	26	29	18	0	0	0	18	0	0	0	0	34	30	17	34	0	0	30	23	25	26	d__Bacteria; p__Bacteroidetes; c__Bacteroidia; o__Bacteroidales; f__Prevotellaceae; g__Prevotellaceae_UCG-004; s__uncultured_bacterium
ASV_288	418	77	0	0	0	0	14	0	0	0	0	0	66	16	0	0	0	9	49	0	0	0	0	0	19	41	0	0	0	0	0	0	0	0	0	0	0	0	0	0	0	0	d__Bacteria; p__Firmicutes; c__Clostridia; o__Clostridiales; f__Family_XIII; g__Family_XIII_UCG-001; s__uncultured_rumen
ASV_289	0	0	0	7	0	0	0	0	11	0	0	0	0	0	39	62	53	29	0	0	107	111	147	80	0	0	0	0	0	0	0	0	23	25	0	14	0	0	0	0	0	0	d__Bacteria; p__Firmicutes; c__Clostridia; o__Clostridiales; f__Ruminococcaceae; g__Ruminococcaceae_UCG-005; s__uncultured_Ruminococcaceae
ASV_290	0	0	0	0	0	0	0	0	0	0	0	0	0	0	0	0	96	117	0	0	0	90	165	146	0	0	0	0	0	0	0	0	0	0	0	0	0	0	46	47	0	0	d__Bacteria; p__Kiritimatiellaeota; c__Kiritimatiellae; o__WCHB1-41; f__WCHB1-41; g__WCHB1-41; s__uncultured_bacterium
ASV_291	0	0	0	0	0	47	0	0	38	29	25	17	0	0	0	15	16	17	0	0	35	22	29	29	0	0	15	8	18	17	0	0	38	34	38	45	0	0	41	32	44	57	d__Bacteria; p__Firmicutes; c__Clostridia; o__Clostridiales; f__Ruminococcaceae; g__Ruminococcaceae_NK4A214_group; s__uncultured_bacterium
ASV_292	0	35	0	0	0	0	92	39	0	0	0	0	69	20	0	0	0	0	0	217	0	0	0	0	73	11	0	0	0	0	0	28	0	0	0	0	121	0	0	0	0	0	d__Bacteria; p__Proteobacteria; c__Gammaproteobacteria; o__Pseudomonadales; f__Moraxellaceae; g__Acinetobacter; s__unclassified_Acinetobacter
ASV_293	0	0	13	0	0	0	0	0	50	48	54	38	0	0	18	15	18	24	0	0	28	16	27	0	0	0	0	0	0	0	0	0	37	63	67	39	0	0	40	36	31	39	d__Bacteria; p__Firmicutes; c__Clostridia; o__Clostridiales; f__Ruminococcaceae; g__Ruminococcaceae_UCG-010; s__uncultured_bacterium
ASV_294	186	97	0	0	0	0	0	0	0	0	21	17	10	54	0	0	26	0	67	14	0	0	0	0	0	34	25	35	35	0	16	0	0	0	0	0	0	56	0	7	0	0	d__Bacteria; p__Firmicutes; c__Clostridia; o__Clostridiales; f__Ruminococcaceae; g__Ruminococcaceae_NK4A214_group; s__uncultured_bacterium
ASV_295	0	0	0	0	0	0	0	17	0	0	0	0	70	206	0	0	0	0	103	53	0	0	0	0	61	187	0	0	0	0	0	0	0	0	0	0	0	0	0	0	0	0	d__Bacteria; p__Firmicutes; c__Clostridia; o__Clostridiales; f__Family_XIII; g__Mogibacterium; s__uncultured_rumen
ASV_296	0	0	17	23	26	27	0	0	21	27	28	33	0	0	15	14	21	22	0	0	49	35	32	25	0	0	19	12	15	11	0	0	36	35	17	25	0	0	18	32	22	39	d__Bacteria; p__Firmicutes; c__Clostridia; o__Clostridiales; f__Family_XIII; g__Anaerovorax; s__uncultured_bacterium
ASV_297	0	0	0	0	0	0	0	0	0	87	98	117	0	0	0	0	0	0	0	0	32	13	57	25	0	0	0	0	30	0	0	0	0	0	46	47	0	0	28	17	43	56	d__Bacteria; p__Firmicutes; c__Clostridia; o__Clostridiales; f__Lachnospiraceae; g__unclassified_Lachnospiraceae; s__unclassified_Lachnospiraceae
ASV_298	0	0	0	30	15	48	0	0	103	0	0	63	0	0	0	0	0	0	0	0	13	51	207	120	0	0	0	0	0	0	0	0	0	0	0	0	0	0	0	31	0	14	d__Bacteria; p__Spirochaetes; c__Spirochaetia; o__Spirochaetales; f__Spirochaetaceae; g__Treponema_2; s__uncultured_bacterium
ASV_299	0	0	36	40	60	31	0	0	43	43	55	61	0	0	0	0	0	37	0	0	0	20	0	36	0	0	36	0	0	0	0	0	63	0	0	35	0	0	0	0	44	53	d__Bacteria; p__Firmicutes; c__Clostridia; o__Clostridiales; f__Ruminococcaceae; g__Ruminococcaceae_UCG-005; s__uncultured_bacterium
ASV_300	0	0	28	25	20	20	0	0	19	20	32	38	0	0	30	30	22	22	0	0	25	12	22	28	0	0	28	27	26	31	0	0	15	20	27	22	0	0	22	29	25	27	d__Bacteria; p__Firmicutes; c__Clostridia; o__Clostridiales; f__Ruminococcaceae; g__Ruminococcaceae_UCG-005; s__uncultured_Ruminococcaceae
ASV_301	0	0	0	25	0	29	0	0	41	62	33	29	0	0	0	0	0	0	0	0	158	98	142	74	0	0	0	0	0	0	0	0	0	0	0	0	0	0	0	0	0	0	d__Bacteria; p__Firmicutes; c__Clostridia; o__Clostridiales; f__Ruminococcaceae; g__Ruminococcaceae_UCG-005; s__uncultured_Ruminococcaceae
ASV_302	268	65	0	0	0	0	70	0	0	0	0	0	61	0	0	0	0	0	157	0	0	4	0	0	0	0	0	0	0	0	65	0	0	0	0	0	0	0	0	0	0	0	d__Bacteria; p__Firmicutes; c__Clostridia; o__Clostridiales; f__Family_XIII; g__Family_XIII_UCG-001; s__uncultured_rumen
ASV_303	0	92	0	0	0	0	22	0	0	0	0	0	47	182	0	0	0	0	127	26	0	0	0	0	50	70	0	0	0	0	20	5	0	0	0	0	0	48	0	0	0	0	d__Bacteria; p__Firmicutes; c__Clostridia; o__Clostridiales; f__Family_XIII; g__Mogibacterium; s__uncultured_rumen
ASV_304	134	165	0	0	0	0	0	0	0	0	0	0	0	9	0	0	0	0	19	13	4	0	0	0	0	131	0	0	0	0	64	69	0	0	0	0	22	45	5	0	0	8	d__Bacteria; p__Actinobacteria; c__Coriobacteriia; o__Coriobacteriales; f__unclassified_Coriobacteriales; g__unclassified_Coriobacteriales; s__unclassified_Coriobacteriales
ASV_305	0	53	0	0	0	0	0	0	0	0	0	0	0	49	0	0	0	0	32	0	0	0	0	0	0	386	0	0	0	0	0	0	0	0	0	0	96	72	0	0	0	0	d__Bacteria; p__Patescibacteria; c__Saccharimonadia; o__Saccharimonadales; f__Saccharimonadaceae; g__Candidatus_Saccharimonas; s__unclassified_Candidatus_Saccharimonas
ASV_306	117	0	0	0	0	0	15	0	0	0	0	0	26	0	0	0	0	0	149	0	12	0	0	0	0	0	0	0	0	0	138	94	0	14	0	0	100	22	0	0	0	0	d__Bacteria; p__Kiritimatiellaeota; c__Kiritimatiellae; o__WCHB1-41; f__WCHB1-41; g__WCHB1-41; s__uncultured_rumen
ASV_307	0	0	40	42	30	15	0	0	40	49	47	35	0	0	15	16	6	0	0	0	39	60	41	43	0	0	0	15	46	0	0	0	8	0	23	0	0	0	37	23	0	17	d__Bacteria; p__Firmicutes; c__Clostridia; o__Clostridiales; f__Ruminococcaceae; g__Ruminococcaceae_UCG-005; s__unclassified_Ruminococcaceae_UCG-005
ASV_308	0	0	29	0	53	45	0	0	30	48	62	93	0	0	67	65	67	79	0	0	13	0	15	9	0	0	11	0	0	0	0	0	0	0	0	0	0	0	0	0	0	0	d__Bacteria; p__Firmicutes; c__Clostridia; o__Clostridiales; f__Lachnospiraceae; g__unclassified_Lachnospiraceae; s__unclassified_Lachnospiraceae
ASV_309	0	0	0	0	0	0	0	0	54	0	0	0	0	0	70	0	0	11	0	0	0	60	169	68	0	0	44	0	0	90	0	0	29	24	40	21	0	0	0	0	0	0	d__Bacteria; p__Spirochaetes; c__Spirochaetia; o__Spirochaetales; f__Spirochaetaceae; g__Treponema_2; s__uncultured_bacterium
ASV_310	0	0	29	13	28	42	0	0	51	57	59	75	0	0	0	33	19	0	0	0	0	0	0	28	0	0	47	34	34	51	0	0	14	12	0	0	0	0	28	0	0	25	d__Bacteria; p__Verrucomicrobia; c__Verrucomicrobiae; o__Verrucomicrobiales; f__Akkermansiaceae; g__Akkermansia; s__uncultured_bacterium
ASV_311	0	0	30	39	39	10	0	0	0	22	0	0	0	0	0	0	0	0	0	0	0	0	0	0	0	0	68	63	58	55	0	0	98	69	62	63	0	0	0	0	0	0	d__Bacteria; p__Verrucomicrobia; c__Verrucomicrobiae; o__Verrucomicrobiales; f__Akkermansiaceae; g__Akkermansia; s__uncultured_bacterium
ASV_312	96	148	0	0	0	0	20	0	0	0	0	0	0	47	0	0	0	0	0	0	0	0	0	0	0	57	0	0	0	0	89	136	0	0	0	0	46	36	0	0	0	0	d__Bacteria; p__Firmicutes; c__Clostridia; o__Clostridiales; f__Ruminococcaceae; g__Ruminococcaceae_NK4A214_group; s__uncultured_bacterium
ASV_313	0	0	0	0	0	0	0	0	0	0	0	0	0	0	0	0	0	0	0	0	0	0	0	0	0	0	0	0	0	0	0	0	16	17	0	8	0	584	19	11	13	7	d__Bacteria; p__Firmicutes; c__Clostridia; o__Clostridiales; f__Clostridiaceae_1; g__Clostridium_sensu_stricto_1; s__unclassified_Clostridium_sensu_stricto_1
ASV_314	77	44	0	0	0	0	0	0	0	0	0	0	70	90	0	0	0	0	135	99	0	0	0	0	20	80	0	0	0	0	18	0	0	0	0	0	37	0	0	0	0	0	d__Bacteria; p__Firmicutes; c__Clostridia; o__Clostridiales; f__Christensenellaceae; g__Christensenellaceae_R-7_group; s__unidentified_rumen
ASV_315	0	0	14	3	19	29	0	0	1	1	53	9	0	0	49	56	49	42	0	9	41	0	43	53	0	0	25	0	37	29	0	0	21	5	19	20	0	0	0	0	25	17	d__Bacteria; p__Firmicutes; c__Clostridia; o__Clostridiales; f__Ruminococcaceae; g__Ruminococcaceae_UCG-005; s__uncultured_Ruminococcaceae
ASV_316	53	96	0	0	0	0	0	0	0	0	0	0	7	0	0	0	0	0	0	0	0	0	0	0	0	0	0	0	0	0	195	235	9	0	0	8	37	24	0	0	0	0	d__Bacteria; p__Firmicutes; c__Erysipelotrichia; o__Erysipelotrichales; f__Erysipelotrichaceae; g__[Anaerorhabdus]_furcosa_group; s__uncultured_rumen
ASV_317	0	0	40	22	69	51	0	0	43	42	47	45	0	0	15	37	0	47	0	0	58	0	58	34	0	0	0	0	20	0	0	0	22	13	0	0	0	0	0	0	0	0	d__Bacteria; p__Firmicutes; c__Clostridia; o__Clostridiales; f__Lachnospiraceae; g__unclassified_Lachnospiraceae; s__unclassified_Lachnospiraceae
ASV_318	0	0	0	0	0	0	0	0	20	27	25	27	0	14	82	97	76	56	0	0	49	16	46	39	0	0	24	31	18	16	0	0	0	0	0	0	0	0	0	0	0	0	d__Bacteria; p__Bacteroidetes; c__Bacteroidia; o__Bacteroidales; f__Bacteroidaceae; g__Bacteroides; s__uncultured_Bacteroides
ASV_319	53	85	0	0	0	0	0	0	0	0	0	0	72	67	0	0	0	0	79	124	0	0	0	0	0	121	0	0	0	0	26	22	0	13	0	0	0	0	0	0	0	0	d__Bacteria; p__Patescibacteria; c__Saccharimonadia; o__Saccharimonadales; f__Saccharimonadaceae; g__Candidatus_Saccharimonas; s__uncultured_rumen
ASV_320	0	0	0	0	0	0	230	25	0	0	0	0	100	33	0	0	0	0	0	157	0	0	0	0	61	14	0	0	0	0	0	39	0	0	0	0	0	0	0	0	0	0	d__Bacteria; p__Proteobacteria; c__Gammaproteobacteria; o__Pseudomonadales; f__Moraxellaceae; g__Acinetobacter; s__unclassified_Acinetobacter
ASV_321	0	0	29	20	35	20	0	0	12	11	18	11	0	5	33	12	34	27	0	0	36	30	25	21	0	0	42	24	24	35	0	0	17	26	22	29	0	0	23	8	15	13	d__Bacteria; p__Bacteroidetes; c__Bacteroidia; o__Bacteroidales; f__Bacteroidaceae; g__Bacteroides; s__uncultured_Bacteroides
ASV_322	0	0	0	0	0	0	0	0	0	0	0	0	0	0	0	0	0	0	0	656	0	0	0	0	0	0	0	0	0	0	0	0	0	0	0	0	0	0	0	0	0	0	d__Bacteria; p__Firmicutes; c__Erysipelotrichia; o__Erysipelotrichales; f__Erysipelotrichaceae; g__Solobacterium; s__uncultured_bacterium
ASV_323	0	0	54	77	45	46	0	0	0	49	45	40	0	0	0	0	22	0	0	0	0	0	0	0	0	0	63	30	55	66	0	0	31	0	0	0	0	0	0	0	0	32	d__Bacteria; p__Firmicutes; c__Clostridia; o__Clostridiales; f__Ruminococcaceae; g__Ruminococcaceae_UCG-005; s__unclassified_Ruminococcaceae_UCG-005
ASV_324	0	0	0	31	29	27	0	0	41	45	37	48	0	0	20	23	0	0	0	0	25	35	18	18	0	0	0	21	20	13	0	0	42	29	34	28	0	0	0	24	25	18	d__Bacteria; p__Firmicutes; c__Clostridia; o__Clostridiales; f__Ruminococcaceae; g__uncultured; s__uncultured_bacterium
ASV_325	0	0	0	0	0	35	0	0	45	85	53	78	0	0	37	0	48	0	0	0	0	0	33	0	0	0	0	0	0	0	0	0	39	51	36	43	0	0	21	0	30	17	d__Bacteria; p__Firmicutes; c__Clostridia; o__Clostridiales; f__Christensenellaceae; g__Christensenellaceae_R-7_group; s__unclassified_Christensenellaceae_R-7_group
ASV_326	0	0	29	36	18	32	0	0	29	37	18	14	0	0	41	47	31	23	0	0	49	33	35	28	0	0	13	18	16	11	0	0	12	8	0	10	0	0	15	12	22	12	d__Bacteria; p__Firmicutes; c__Clostridia; o__Clostridiales; f__Ruminococcaceae; g__Ruminococcaceae_UCG-010; s__uncultured_bacterium
ASV_327	0	0	26	16	17	18	0	0	24	23	23	18	0	0	23	26	30	30	0	5	19	16	11	8	0	0	27	34	22	12	0	0	20	16	23	22	0	0	46	25	29	39	d__Bacteria; p__Bacteroidetes; c__Bacteroidia; o__Bacteroidales; f__Bacteroidaceae; g__Bacteroides; s__uncultured_Bacteroides
ASV_328	0	0	46	34	56	52	0	0	34	34	64	57	0	0	0	0	0	0	0	0	0	0	0	0	0	0	0	0	0	0	0	0	27	33	42	42	0	0	32	16	43	36	d__Bacteria; p__Firmicutes; c__Clostridia; o__Clostridiales; f__Lachnospiraceae; g__unclassified_Lachnospiraceae; s__unclassified_Lachnospiraceae
ASV_329	0	0	50	43	64	65	0	0	17	22	26	35	0	0	41	51	40	66	0	24	25	0	21	12	0	0	0	0	0	0	0	0	0	0	0	0	0	0	0	0	19	26	d__Bacteria; p__Bacteroidetes; c__Bacteroidia; o__Bacteroidales; f__unclassified_Bacteroidales; g__unclassified_Bacteroidales; s__unclassified_Bacteroidales
ASV_330	55	173	0	0	0	0	0	0	0	5	0	0	37	117	0	0	0	0	29	0	0	0	0	0	0	0	0	0	0	0	119	97	6	0	0	5	0	0	0	0	0	0	d__Bacteria; p__Firmicutes; c__Clostridia; o__Clostridiales; f__Ruminococcaceae; g__uncultured; s__uncultured_rumen
ASV_331	0	0	36	24	72	41	0	0	41	38	58	58	0	0	13	0	28	0	0	0	23	0	32	20	0	0	29	0	16	33	0	0	0	14	31	0	0	0	0	0	19	15	d__Bacteria; p__Firmicutes; c__Clostridia; o__Clostridiales; f__Lachnospiraceae; g__unclassified_Lachnospiraceae; s__unclassified_Lachnospiraceae
ASV_332	0	0	0	0	0	0	0	0	57	44	52	50	0	0	76	48	55	56	0	0	0	0	0	0	0	0	0	0	0	0	0	0	60	52	55	35	0	0	0	0	0	0	d__Bacteria; p__Firmicutes; c__Clostridia; o__Clostridiales; f__Ruminococcaceae; g__[Eubacterium]_coprostanoligenes_group; s__unclassified_[Eubacterium]_coprostanoligenes_group
ASV_333	0	0	23	0	0	0	0	0	54	52	51	71	0	0	52	55	40	0	0	0	0	0	0	0	0	0	0	0	0	0	0	0	0	0	0	0	0	0	59	32	72	75	d__Bacteria; p__Firmicutes; c__Clostridia; o__Clostridiales; f__Christensenellaceae; g__Christensenellaceae_R-7_group; s__unclassified_Christensenellaceae_R-7_group
ASV_334	162	63	0	0	0	0	24	0	0	0	0	0	0	0	0	0	0	0	15	5	0	2	0	0	0	0	0	0	0	0	260	90	0	10	0	0	0	0	0	0	0	0	d__Bacteria; p__Firmicutes; c__Erysipelotrichia; o__Erysipelotrichales; f__Erysipelotrichaceae; g__[Anaerorhabdus]_furcosa_group; s__uncultured_rumen
ASV_335	0	0	42	61	66	64	0	0	0	0	0	0	0	0	0	0	0	0	0	0	0	0	0	0	0	0	47	43	39	0	0	0	60	54	75	80	0	0	0	0	0	0	d__Bacteria; p__Firmicutes; c__Clostridia; o__Clostridiales; f__Lachnospiraceae; g__unclassified_Lachnospiraceae; s__unclassified_Lachnospiraceae
ASV_336	60	144	0	0	0	0	0	0	0	0	0	0	17	145	0	0	0	0	65	53	0	0	0	0	0	119	0	0	0	0	1	0	0	0	0	0	26	0	0	0	0	0	d__Bacteria; p__Firmicutes; c__Erysipelotrichia; o__Erysipelotrichales; f__Erysipelotrichaceae; g__Erysipelotrichaceae_UCG-009; s__uncultured_rumen
ASV_337	0	0	18	44	31	29	0	0	29	22	20	33	0	2	38	26	0	40	0	0	18	10	37	23	0	0	0	0	0	0	0	0	26	32	25	20	0	0	28	19	31	29	d__Bacteria; p__Firmicutes; c__Clostridia; o__Clostridiales; f__Ruminococcaceae; g__Ruminococcaceae_UCG-005; s__uncultured_Ruminococcaceae
ASV_338	0	0	0	0	0	0	0	0	41	40	41	71	0	0	108	76	105	72	0	0	0	0	27	49	0	0	0	0	0	0	0	0	0	0	0	0	0	0	0	0	0	0	d__Bacteria; p__Bacteroidetes; c__Bacteroidia; o__Bacteroidales; f__PeH15; g__PeH15; s__uncultured_rumen
ASV_339	0	0	8	3	0	0	0	0	7	7	0	0	0	0	12	0	9	0	0	0	105	114	110	80	0	0	48	45	44	30	0	0	0	6	0	0	0	0	0	0	0	1	d__Bacteria; p__Firmicutes; c__Clostridia; o__Clostridiales; f__Ruminococcaceae; g__Ruminococcaceae_UCG-005; s__uncultured_Ruminococcaceae
ASV_340	0	0	53	40	31	50	0	0	0	38	0	0	0	0	54	0	0	50	0	0	53	0	57	48	0	0	46	29	49	31	0	0	0	0	0	0	0	0	0	0	0	0	d__Bacteria; p__Firmicutes; c__Clostridia; o__Clostridiales; f__Ruminococcaceae; g__Candidatus_Soleaferrea; s__uncultured_bacterium
ASV_341	0	0	20	30	9	19	0	0	25	34	27	32	0	0	23	17	18	18	0	5	42	50	30	31	0	0	0	10	0	0	0	0	16	15	13	19	0	0	29	27	39	27	d__Bacteria; p__Firmicutes; c__Clostridia; o__Clostridiales; f__Ruminococcaceae; g__Ruminococcaceae_UCG-005; s__uncultured_Ruminococcaceae
ASV_342	0	0	12	34	12	9	0	0	23	21	16	20	0	0	25	8	20	12	0	0	9	7	0	31	0	0	14	9	16	19	0	0	30	19	67	20	0	0	39	61	52	19	d__Bacteria; p__Firmicutes; c__Clostridia; o__Clostridiales; f__Christensenellaceae; g__Christensenellaceae_R-7_group; s__unclassified_Christensenellaceae_R-7_group
ASV_343	36	16	0	0	0	0	0	0	0	0	0	0	92	42	0	0	0	0	126	114	0	0	0	0	0	64	0	0	0	0	0	0	0	0	0	0	102	31	0	0	0	0	d__Bacteria; p__Firmicutes; c__Clostridia; o__Clostridiales; f__Christensenellaceae; g__Christensenellaceae_R-7_group; s__unclassified_Christensenellaceae_R-7_group
ASV_344	0	0	15	16	27	22	0	0	39	44	65	70	0	0	53	36	35	39	0	0	10	6	9	0	0	0	44	15	27	28	0	0	7	7	0	0	0	0	0	0	0	7	d__Bacteria; p__Firmicutes; c__Clostridia; o__Clostridiales; f__unclassified_Clostridiales; g__unclassified_Clostridiales; s__unclassified_Clostridiales
ASV_345	0	0	0	0	0	0	0	0	26	29	89	290	0	0	0	0	0	0	0	0	75	19	54	39	0	0	0	0	0	0	0	0	0	0	0	0	0	0	0	0	0	0	d__Bacteria; p__Proteobacteria; c__Deltaproteobacteria; o__Bradymonadales; f__Bradymonadales; g__Bradymonadales; s__uncultured_rumen
ASV_346	0	0	62	67	70	54	0	0	44	52	48	38	0	0	25	29	21	19	0	0	0	0	0	0	0	0	0	0	0	0	0	0	0	0	0	0	0	0	15	19	27	30	d__Bacteria; p__Bacteroidetes; c__Bacteroidia; o__Bacteroidales; f__Rikenellaceae; g__Rikenellaceae_RC9_gut_group; s__unclassified_Rikenellaceae_RC9_gut_group
ASV_347	0	0	0	0	0	0	0	0	30	40	20	28	0	0	21	66	88	56	0	0	47	18	26	22	0	0	53	39	43	22	0	0	0	0	0	0	0	0	0	0	0	0	d__Bacteria; p__Kiritimatiellaeota; c__Kiritimatiellae; o__WCHB1-41; f__WCHB1-41; g__WCHB1-41; s__uncultured_rumen
ASV_348	39	179	0	0	0	0	16	0	0	0	0	0	76	146	0	0	0	0	9	73	0	0	0	0	15	65	0	0	0	0	0	0	0	0	0	0	0	0	0	0	0	0	d__Bacteria; p__Patescibacteria; c__Saccharimonadia; o__Saccharimonadales; f__Saccharimonadaceae; g__Candidatus_Saccharimonas; s__unclassified_Candidatus_Saccharimonas
ASV_349	0	0	0	0	0	0	0	19	0	0	0	0	0	0	0	0	0	0	0	0	0	0	0	0	0	0	24	25	15	0	0	0	0	17	0	0	0	518	0	0	0	0	d__Bacteria; p__Firmicutes; c__Clostridia; o__Clostridiales; f__Peptostreptococcaceae; g__Terrisporobacter; s__unclassified_Terrisporobacter
ASV_350	252	49	0	9	0	5	0	0	0	0	0	0	103	197	0	0	0	0	0	0	0	0	0	0	0	0	0	0	0	0	0	0	0	0	0	0	0	0	0	0	0	0	d__Bacteria; p__Firmicutes; c__Clostridia; o__Clostridiales; f__Ruminococcaceae; g__uncultured; s__uncultured_rumen
ASV_351	0	0	0	16	6	9	0	0	17	22	16	11	0	0	14	23	17	16	0	0	5	8	0	0	0	0	38	40	38	25	0	0	43	36	18	27	0	0	40	43	50	37	d__Bacteria; p__Firmicutes; c__Clostridia; o__Clostridiales; f__Ruminococcaceae; g__Ruminococcaceae_UCG-010; s__unclassified_Ruminococcaceae_UCG-010
ASV_352	0	70	0	0	0	0	0	17	0	0	0	0	12	0	0	0	0	11	0	0	0	0	0	8	31	0	0	0	0	0	98	57	0	0	0	7	113	190	0	0	0	0	d__Bacteria; p__Firmicutes; c__Clostridia; o__Clostridiales; f__Lachnospiraceae; g__Lachnospiraceae_NK3A20_group; s__unclassified_Lachnospiraceae_NK3A20_group
ASV_353	0	0	22	0	45	0	0	0	45	0	49	43	0	0	33	99	66	45	0	0	46	0	52	28	0	0	0	14	14	13	0	0	0	0	0	0	0	0	0	0	0	0	d__Bacteria; p__Firmicutes; c__Clostridia; o__Clostridiales; f__Christensenellaceae; g__Christensenellaceae_R-7_group; s__uncultured_bacterium
ASV_354	0	0	27	53	54	51	0	0	103	119	81	64	0	0	0	0	0	0	0	0	21	0	16	18	0	0	0	0	0	0	0	0	0	0	0	0	0	0	0	0	0	0	d__Bacteria; p__Firmicutes; c__Clostridia; o__Clostridiales; f__Lachnospiraceae; g__unclassified_Lachnospiraceae; s__unclassified_Lachnospiraceae
ASV_355	0	0	30	27	28	47	0	0	28	23	35	13	0	0	22	34	36	29	0	0	26	0	29	24	0	0	0	0	0	0	0	0	33	38	25	38	0	0	10	14	7	10	d__Bacteria; p__Bacteroidetes; c__Bacteroidia; o__Bacteroidales; f__Bacteroidaceae; g__Bacteroides; s__uncultured_Bacteroides
ASV_356	0	0	0	0	0	0	0	0	0	0	0	0	106	0	0	35	0	38	33	0	0	0	0	0	0	0	0	0	0	0	0	0	0	0	0	0	393	0	0	0	0	0	d__Bacteria; p__Firmicutes; c__Negativicutes; o__Selenomonadales; f__Acidaminococcaceae; g__Succiniclasticum; s__uncultured_rumen
ASV_357	92	61	0	0	0	0	0	0	0	0	0	0	0	91	0	0	0	0	66	48	0	0	0	0	0	246	0	0	0	0	0	0	0	0	0	0	0	0	0	0	0	0	d__Bacteria; p__Firmicutes; c__Clostridia; o__Clostridiales; f__Lachnospiraceae; g__uncultured; s__uncultured_rumen
ASV_358	0	0	28	33	36	35	0	0	49	56	48	77	0	0	39	42	48	20	0	0	0	0	0	0	0	0	17	25	20	31	0	0	0	0	0	0	0	0	0	0	0	0	d__Bacteria; p__Bacteroidetes; c__Bacteroidia; o__Bacteroidales; f__Prevotellaceae; g__Prevotellaceae_UCG-004; s__uncultured_bacterium
ASV_359	0	17	0	0	0	0	23	0	0	0	0	0	156	7	0	0	0	0	0	0	0	0	0	0	29	15	0	0	0	0	31	52	0	0	0	0	239	34	0	0	0	0	d__Bacteria; p__Cyanobacteria; c__Oxyphotobacteria; o__Chloroplast; f__Chloroplast; g__Chloroplast; s__unclassified_Chloroplast
ASV_360	62	0	0	0	0	0	10	0	0	0	0	0	0	36	0	0	0	0	63	0	0	0	0	0	0	67	0	0	0	0	139	24	0	0	0	0	87	111	0	0	0	0	d__Bacteria; p__Firmicutes; c__Clostridia; o__Clostridiales; f__Lachnospiraceae; g__Lachnospiraceae_UCG-002; s__uncultured_bacterium
ASV_361	0	30	0	0	0	0	0	541	0	0	0	0	0	0	0	0	0	0	0	0	0	0	0	0	0	27	0	0	0	0	0	0	0	0	0	0	0	0	0	0	0	0	d__Bacteria; p__Proteobacteria; c__Gammaproteobacteria; o__Enterobacteriales; f__Enterobacteriaceae; g__Escherichia-Shigella; s__unclassified_Escherichia-Shigella
ASV_362	0	0	13	28	17	37	0	0	0	0	0	0	0	0	0	0	5	11	0	0	0	0	0	11	0	0	86	92	53	103	0	0	11	10	0	10	0	0	36	0	32	43	d__Bacteria; p__Bacteroidetes; c__Bacteroidia; o__Bacteroidales; f__Prevotellaceae; g__Prevotellaceae_UCG-003; s__unclassified_Prevotellaceae_UCG-003
ASV_363	0	0	7	26	0	0	0	0	0	0	0	0	0	0	0	0	0	0	0	0	0	0	0	16	0	0	71	87	66	126	0	0	52	46	16	15	0	0	0	65	0	4	d__Bacteria; p__Firmicutes; c__Clostridia; o__Clostridiales; f__Lachnospiraceae; g__unclassified_Lachnospiraceae; s__unclassified_Lachnospiraceae
ASV_364	0	0	18	23	15	14	0	0	29	23	35	38	0	0	17	21	31	24	0	0	29	28	31	36	0	0	21	25	14	11	0	0	8	11	16	11	0	0	16	8	17	27	d__Bacteria; p__Firmicutes; c__Clostridia; o__Clostridiales; f__Ruminococcaceae; g__Ruminococcaceae_UCG-005; s__unclassified_Ruminococcaceae_UCG-005
ASV_365	0	0	30	33	18	34	0	0	31	38	29	22	0	0	0	0	0	0	0	0	94	83	121	61	0	0	0	0	0	0	0	0	0	0	0	0	0	0	0	0	0	0	d__Bacteria; p__Bacteroidetes; c__Bacteroidia; o__Bacteroidales; f__F082; g__F082; s__uncultured_bacterium
ASV_366	0	0	31	0	47	34	0	0	48	53	77	86	0	0	0	0	0	0	0	0	0	0	0	0	0	0	78	39	63	38	0	0	0	0	0	0	0	0	0	0	0	0	d__Bacteria; p__Bacteroidetes; c__Bacteroidia; o__Bacteroidales; f__M2PB4-65_termite_group; g__M2PB4-65_termite_group; s__uncultured_bacterium
ASV_367	0	0	31	51	39	24	0	0	11	17	18	17	0	0	18	38	48	38	0	0	0	24	52	44	0	0	0	31	14	26	0	0	0	0	17	0	0	0	0	0	20	16	d__Bacteria; p__Kiritimatiellaeota; c__Kiritimatiellae; o__WCHB1-41; f__WCHB1-41; g__WCHB1-41; s__unclassified_WCHB1-41
ASV_368	0	0	0	13	14	15	0	0	42	41	52	45	0	0	40	40	43	36	0	0	0	0	0	0	0	0	12	28	29	16	0	0	7	12	15	21	0	0	18	17	15	21	d__Bacteria; p__Firmicutes; c__Clostridia; o__Clostridiales; f__Ruminococcaceae; g__Ruminococcaceae_UCG-005; s__uncultured_Ruminococcaceae
ASV_369	0	0	5	15	0	0	0	0	25	28	15	0	0	0	0	0	0	0	0	0	0	18	28	25	0	0	63	43	18	43	0	0	0	0	0	0	0	0	9	119	47	90	d__Bacteria; p__Spirochaetes; c__Spirochaetia; o__Spirochaetales; f__Spirochaetaceae; g__Treponema_2; s__unclassified_Treponema_2
ASV_370	0	0	0	27	0	0	0	0	64	47	61	54	0	0	0	0	0	0	0	0	0	0	0	0	0	0	26	20	48	41	0	0	77	58	0	68	0	0	0	0	0	0	d__Bacteria; p__Firmicutes; c__Clostridia; o__Clostridiales; f__Christensenellaceae; g__Christensenellaceae_R-7_group; s__unclassified_Christensenellaceae_R-7_group
ASV_371	17	17	0	0	0	0	0	0	0	0	0	0	55	76	0	0	0	0	59	236	0	0	0	0	0	30	0	0	0	0	36	63	0	0	0	0	0	0	0	0	0	0	d__Bacteria; p__Patescibacteria; c__Saccharimonadia; o__Saccharimonadales; f__Saccharimonadaceae; g__Candidatus_Saccharimonas; s__uncultured_rumen
ASV_372	0	0	14	18	25	22	0	0	26	25	37	54	0	0	42	31	25	38	0	0	7	12	9	4	0	0	13	12	10	12	0	0	0	0	0	0	0	0	38	28	39	48	d__Bacteria; p__Bacteroidetes; c__Bacteroidia; o__Bacteroidales; f__Rikenellaceae; g__Rikenellaceae_RC9_gut_group; s__uncultured_bacterium
ASV_373	0	0	0	0	0	0	0	0	0	0	0	0	53	0	23	0	15	10	20	0	0	0	0	0	0	0	0	0	0	0	0	14	0	0	0	0	453	0	0	0	0	0	d__Bacteria; p__Firmicutes; c__Negativicutes; o__Selenomonadales; f__Acidaminococcaceae; g__Succiniclasticum; s__Succiniclasticum_ruminis
ASV_374	0	0	0	16	0	27	0	0	0	0	0	0	0	0	25	24	16	24	0	44	0	0	0	0	0	0	16	12	0	0	0	0	17	26	26	17	0	0	62	61	70	102	d__Bacteria; p__Bacteroidetes; c__Bacteroidia; o__Bacteroidales; f__Prevotellaceae; g__Prevotellaceae_UCG-003; s__uncultured_Bacteroidales
ASV_375	90	199	0	0	0	0	0	0	0	0	0	0	0	0	0	0	0	0	43	252	0	0	0	0	0	0	0	0	0	0	0	0	0	0	0	0	0	0	0	0	0	0	d__Bacteria; p__Patescibacteria; c__Saccharimonadia; o__Saccharimonadales; f__Saccharimonadaceae; g__Candidatus_Saccharimonas; s__uncultured_rumen
ASV_376	0	0	25	30	21	20	0	0	1	0	0	0	0	0	21	27	0	0	0	0	58	56	54	58	0	0	0	24	0	0	0	0	38	45	37	19	0	0	0	0	27	23	d__Bacteria; p__Firmicutes; c__Clostridia; o__Clostridiales; f__Ruminococcaceae; g__Ruminococcaceae_UCG-005; s__unclassified_Ruminococcaceae_UCG-005
ASV_377	0	0	0	0	0	24	0	0	22	0	0	37	0	0	30	27	18	37	0	0	42	0	43	0	0	0	0	0	0	0	0	0	51	68	56	61	0	0	0	26	15	25	d__Bacteria; p__Firmicutes; c__Clostridia; o__Clostridiales; f__Ruminococcaceae; g__Ruminococcaceae_UCG-005; s__unclassified_Ruminococcaceae_UCG-005
ASV_378	0	0	0	0	0	0	0	0	35	0	0	27	0	0	0	26	31	0	0	0	0	0	40	0	0	0	28	60	41	54	0	0	30	32	35	20	0	0	50	0	38	34	d__Bacteria; p__Firmicutes; c__Clostridia; o__Clostridiales; f__Ruminococcaceae; g__Ruminococcaceae_UCG-005; s__unclassified_Ruminococcaceae_UCG-005
ASV_379	0	0	46	28	36	41	0	0	44	48	72	57	0	0	12	15	23	13	0	0	13	9	10	15	0	0	26	17	33	22	0	0	0	0	0	0	0	0	0	0	0	0	d__Bacteria; p__Bacteroidetes; c__Bacteroidia; o__Bacteroidales; f__Rikenellaceae; g__Rikenellaceae_RC9_gut_group; s__uncultured_Bacteroidales
ASV_380	0	0	34	27	30	41	0	0	88	57	79	92	0	0	0	0	0	0	0	32	0	0	26	13	0	0	29	0	32	0	0	0	0	0	0	0	0	0	0	0	0	0	d__Bacteria; p__Firmicutes; c__Clostridia; o__Clostridiales; f__Lachnospiraceae; g__Lachnoclostridium_10; s__unclassified_Lachnoclostridium_10
ASV_381	0	0	4	7	3	10	0	0	0	0	0	0	0	0	8	16	11	11	0	0	8	5	5	15	0	0	17	21	11	18	0	0	15	20	10	13	0	0	76	66	87	120	d__Bacteria; p__Bacteroidetes; c__Bacteroidia; o__Bacteroidales; f__Prevotellaceae; g__Prevotellaceae_UCG-003; s__unclassified_Prevotellaceae_UCG-003
ASV_382	142	434	0	0	0	0	0	0	0	0	0	0	0	0	0	0	0	0	0	0	0	0	0	0	0	0	0	0	0	0	0	0	0	0	0	0	0	0	0	0	0	0	d__Bacteria; p__Patescibacteria; c__Saccharimonadia; o__Saccharimonadales; f__Saccharimonadaceae; g__Candidatus_Saccharimonas; s__uncultured_rumen
ASV_383	0	0	17	0	12	19	0	0	21	17	16	13	0	0	0	0	9	0	0	5	0	0	0	9	0	0	0	0	0	0	0	4	116	94	103	121	0	0	0	0	0	0	d__Bacteria; p__Bacteroidetes; c__Bacteroidia; o__Bacteroidales; f__F082; g__F082; s__uncultured_bacterium
ASV_384	0	0	27	46	0	45	0	0	0	0	0	1	0	0	28	27	0	33	0	0	0	0	0	0	0	0	0	36	65	0	0	0	2	1	1	1	0	0	62	62	76	63	d__Bacteria; p__Firmicutes; c__Clostridia; o__Clostridiales; f__Ruminococcaceae; g__Ruminococcaceae_UCG-005; s__uncultured_Ruminococcaceae
ASV_385	0	0	0	0	0	0	0	0	0	0	0	0	119	166	0	0	0	0	168	28	0	0	0	0	18	76	0	0	0	0	0	0	0	0	0	0	0	0	0	0	0	0	d__Bacteria; p__Firmicutes; c__Clostridia; o__Clostridiales; f__Family_XIII; g__Mogibacterium; s__uncultured_rumen
ASV_386	0	20	0	0	0	0	96	0	0	0	0	0	71	77	0	0	0	0	0	20	0	0	0	0	109	87	0	0	0	0	0	93	0	0	0	0	0	0	0	0	0	0	d__Bacteria; p__Proteobacteria; c__Alphaproteobacteria; o__Caulobacterales; f__Caulobacteraceae; g__Caulobacter; s__unclassified_Caulobacter
ASV_387	0	0	10	20	14	22	0	0	18	13	9	11	0	0	14	6	17	12	0	0	27	29	27	24	0	0	19	17	18	10	0	0	31	44	31	28	0	0	16	32	27	22	d__Bacteria; p__Firmicutes; c__Clostridia; o__Clostridiales; f__Ruminococcaceae; g__Ruminococcaceae_UCG-005; s__unclassified_Ruminococcaceae_UCG-005
ASV_388	0	0	0	0	0	0	0	0	91	108	178	191	0	0	0	0	0	0	0	0	0	0	0	0	0	0	0	0	0	0	0	0	0	0	0	0	0	0	0	0	0	0	d__Bacteria; p__Firmicutes; c__Clostridia; o__Clostridiales; f__Ruminococcaceae; g__Ruminococcaceae_NK4A214_group; s__uncultured_bacterium
ASV_389	0	0	38	41	85	54	0	0	33	44	41	41	0	0	0	0	4	0	0	0	0	0	5	0	0	0	0	0	0	0	0	0	20	23	17	32	0	0	20	12	33	24	d__Bacteria; p__Spirochaetes; c__Spirochaetia; o__Spirochaetales; f__Spirochaetaceae; g__Treponema_2; s__uncultured_bacterium
ASV_390	0	0	0	0	0	0	0	0	0	0	0	0	0	0	0	0	0	0	0	0	0	0	0	0	0	0	0	0	0	0	61	188	0	0	0	0	193	123	0	0	0	0	d__Bacteria; p__Patescibacteria; c__Saccharimonadia; o__Saccharimonadales; f__Saccharimonadaceae; g__Candidatus_Saccharimonas; s__uncultured_rumen
ASV_391	0	0	11	20	19	9	0	0	12	10	8	6	0	0	37	30	36	30	0	0	53	35	32	33	0	0	19	29	21	14	0	0	14	18	15	12	0	0	10	7	11	12	d__Bacteria; p__Bacteroidetes; c__Bacteroidia; o__Bacteroidales; f__Bacteroidaceae; g__Bacteroides; s__uncultured_Bacteroides
ASV_392	0	0	0	0	19	25	0	0	0	0	0	0	0	0	0	0	0	0	0	0	0	0	0	0	0	0	0	0	0	0	0	0	124	142	122	130	0	0	0	0	0	0	d__Bacteria; p__Firmicutes; c__Clostridia; o__Clostridiales; f__Ruminococcaceae; g__[Eubacterium]_coprostanoligenes_group; s__unclassified_[Eubacterium]_coprostanoligenes_group
ASV_393	0	0	0	18	0	0	0	0	35	24	40	52	0	0	22	17	28	0	0	0	19	0	22	0	0	0	0	0	25	0	0	0	30	38	30	38	0	0	25	24	34	39	d__Bacteria; p__Firmicutes; c__Clostridia; o__Clostridiales; f__Christensenellaceae; g__Christensenellaceae_R-7_group; s__unclassified_Christensenellaceae_R-7_group
ASV_394	0	0	18	25	28	29	0	0	21	37	25	24	0	0	16	32	37	27	0	15	36	17	41	27	0	5	17	16	14	20	0	0	0	0	0	0	0	0	0	13	14	0	d__Bacteria; p__Firmicutes; c__Clostridia; o__Clostridiales; f__Ruminococcaceae; g__Ruminococcaceae_UCG-005; s__uncultured_rumen
ASV_395	0	0	17	23	22	31	0	0	2	11	11	3	0	0	52	37	36	38	0	0	23	16	19	25	0	0	9	16	5	9	0	0	34	31	30	45	0	0	0	2	3	2	d__Bacteria; p__Bacteroidetes; c__Bacteroidia; o__Bacteroidales; f__Bacteroidaceae; g__Bacteroides; s__uncultured_Bacteroides
ASV_396	31	123	0	0	0	0	16	0	0	0	0	0	45	151	0	0	0	0	57	0	0	0	0	0	13	69	0	0	0	0	0	0	0	0	0	0	46	0	0	0	0	0	d__Bacteria; p__Firmicutes; c__Erysipelotrichia; o__Erysipelotrichales; f__Erysipelotrichaceae; g__uncultured; s__uncultured_rumen
ASV_397	0	0	0	0	0	22	0	0	0	6	0	0	0	0	0	0	0	0	0	0	2	4	0	0	0	0	25	0	15	14	0	0	91	138	115	117	0	0	0	0	0	0	d__Bacteria; p__Bacteroidetes; c__Bacteroidia; o__Bacteroidales; f__Rikenellaceae; g__Rikenellaceae_RC9_gut_group; s__uncultured_bacterium
ASV_398	144	60	0	0	0	0	0	0	0	0	0	0	34	0	0	0	0	0	0	0	0	0	0	0	0	15	0	2	0	0	98	95	0	0	0	0	25	57	2	9	0	7	d__Bacteria; p__Firmicutes; c__Erysipelotrichia; o__Erysipelotrichales; f__Erysipelotrichaceae; g__[Anaerorhabdus]_furcosa_group; s__uncultured_rumen
ASV_399	0	0	0	0	0	0	0	0	130	86	201	130	0	0	0	0	0	0	0	0	0	0	0	0	0	0	0	0	0	0	0	0	0	0	0	0	0	0	0	0	0	0	d__Bacteria; p__Spirochaetes; c__Spirochaetia; o__Spirochaetales; f__Spirochaetaceae; g__Treponema_2; s__uncultured_bacterium
ASV_400	0	0	25	27	18	20	0	0	14	11	49	25	0	0	0	0	11	15	0	0	0	0	0	4	0	0	45	47	34	53	0	0	20	16	0	16	0	0	30	0	23	41	d__Bacteria; p__Bacteroidetes; c__Bacteroidia; o__Bacteroidales; f__Prevotellaceae; g__Prevotellaceae_UCG-003; s__uncultured_bacterium
ASV_401	0	0	29	22	0	29	0	0	0	0	0	0	0	0	0	0	0	0	0	0	0	0	0	0	0	0	0	19	0	12	0	0	52	64	30	49	0	0	55	48	74	60	d__Bacteria; p__Firmicutes; c__Clostridia; o__Clostridiales; f__Ruminococcaceae; g__[Eubacterium]_coprostanoligenes_group; s__uncultured_bacterium
ASV_402	47	170	0	0	0	0	18	0	0	0	0	0	24	129	0	0	0	0	0	15	0	0	0	0	14	0	0	0	0	0	19	22	0	0	0	0	0	84	0	0	0	0	d__Bacteria; p__Firmicutes; c__Clostridia; o__Clostridiales; f__Lachnospiraceae; g__Acetitomaculum; s__uncultured_rumen
ASV_403	226	0	0	0	0	0	0	0	0	0	0	0	52	18	0	0	0	0	64	0	0	0	0	0	0	28	0	0	0	0	0	58	0	0	0	0	51	36	0	0	0	0	d__Bacteria; p__Firmicutes; c__Clostridia; o__Clostridiales; f__Family_XIII; g__Family_XIII_UCG-001; s__uncultured_rumen
ASV_404	0	0	0	0	0	0	0	0	21	21	27	33	0	0	0	0	0	0	0	0	0	0	6	5	0	0	35	27	28	41	0	0	0	0	0	0	0	0	47	56	83	103	d__Bacteria; p__Bacteroidetes; c__Bacteroidia; o__Bacteroidales; f__F082; g__F082; s__uncultured_bacterium
ASV_405	0	0	7	12	11	11	0	0	21	20	21	19	0	0	63	67	59	62	0	0	19	8	10	9	0	0	0	0	0	0	0	0	8	11	5	17	0	0	13	16	16	27	d__Bacteria; p__Bacteroidetes; c__Bacteroidia; o__Bacteroidales; f__Bacteroidaceae; g__Bacteroides; s__uncultured_Bacteroides
ASV_406	0	0	0	0	0	0	135	0	0	0	0	0	87	40	0	0	0	0	0	70	0	0	0	0	95	40	0	0	0	0	0	64	0	0	0	0	0	0	0	0	0	0	d__Bacteria; p__Proteobacteria; c__Gammaproteobacteria; o__Betaproteobacteriales; f__Burkholderiaceae; g__Pelomonas; s__unclassified_Pelomonas
ASV_407	0	0	0	0	0	0	0	0	0	0	0	13	0	0	0	0	30	0	0	0	0	0	0	0	0	0	0	0	0	0	0	0	151	113	106	116	0	0	0	0	0	0	d__Bacteria; p__Firmicutes; c__Clostridia; o__Clostridiales; f__Christensenellaceae; g__Christensenellaceae_R-7_group; s__unclassified_Christensenellaceae_R-7_group
ASV_408	0	0	31	31	41	35	0	0	0	0	7	10	0	11	51	37	38	40	0	21	48	33	59	35	0	0	0	0	0	0	0	0	0	0	0	0	0	0	0	0	0	0	d__Bacteria; p__Bacteroidetes; c__Bacteroidia; o__Bacteroidales; f__Rikenellaceae; g__Rikenellaceae_RC9_gut_group; s__unclassified_Rikenellaceae_RC9_gut_group
ASV_409	82	0	0	0	0	0	0	0	0	0	0	0	44	110	0	0	0	0	156	0	0	6	0	0	0	0	0	0	0	0	0	6	5	0	9	0	55	26	0	28	0	0	d__Bacteria; p__Kiritimatiellaeota; c__Kiritimatiellae; o__WCHB1-41; f__WCHB1-41; g__WCHB1-41; s__uncultured_rumen
ASV_410	0	0	25	31	11	27	0	0	0	6	0	0	0	0	41	38	34	30	0	10	20	10	16	13	0	0	60	51	37	43	0	0	0	0	0	0	0	0	11	0	6	7	d__Bacteria; p__Bacteroidetes; c__Bacteroidia; o__Bacteroidales; f__F082; g__F082; s__uncultured_bacterium
ASV_411	0	0	0	19	20	19	0	0	30	24	21	24	0	0	38	36	25	32	0	0	0	0	0	0	0	0	29	21	21	22	0	0	8	18	20	17	0	0	21	24	18	19	d__Bacteria; p__Firmicutes; c__Clostridia; o__Clostridiales; f__Ruminococcaceae; g__Ruminococcaceae_UCG-005; s__uncultured_Ruminococcaceae
ASV_412	398	8	0	0	0	0	31	0	0	0	0	0	5	0	0	0	0	0	0	0	0	0	0	0	0	0	0	0	0	0	46	4	0	0	0	0	28	4	0	0	0	0	d__Bacteria; p__Firmicutes; c__Clostridia; o__Clostridiales; f__Defluviitaleaceae; g__Defluviitaleaceae_UCG-011; s__uncultured_rumen
ASV_413	0	0	59	47	69	60	0	0	29	49	29	45	0	0	0	0	0	0	0	16	39	10	50	17	0	0	0	0	0	0	0	0	0	0	0	0	0	0	0	0	0	0	d__Bacteria; p__Spirochaetes; c__Spirochaetia; o__Spirochaetales; f__Spirochaetaceae; g__Treponema_2; s__uncultured_bacterium
ASV_414	0	0	0	0	0	0	0	0	0	0	0	0	0	0	0	0	0	0	0	513	0	0	0	0	0	0	0	0	0	0	0	0	0	0	0	0	0	0	0	0	0	0	d__Bacteria; p__Firmicutes; c__Clostridia; o__Clostridiales; f__Lachnospiraceae; g__Shuttleworthia; s__uncultured_bacterium
ASV_415	297	215	0	0	0	0	0	0	0	0	0	0	0	0	0	0	0	0	0	0	0	0	0	0	0	0	0	0	0	0	0	0	0	0	0	0	0	0	0	0	0	0	d__Bacteria; p__Firmicutes; c__Clostridia; o__Clostridiales; f__Ruminococcaceae; g__[Eubacterium]_coprostanoligenes_group; s__unclassified_[Eubacterium]_coprostanoligenes_group
ASV_416	0	0	22	12	23	20	0	0	33	28	52	29	0	0	34	31	29	36	0	14	6	0	9	4	0	0	7	4	13	6	0	0	14	21	19	14	0	0	11	0	11	7	d__Bacteria; p__Firmicutes; c__Clostridia; o__Clostridiales; f__Ruminococcaceae; g__Ruminococcaceae_NK4A214_group; s__uncultured_bacterium
ASV_417	0	0	0	0	0	0	0	0	0	0	0	0	0	0	0	0	0	0	0	0	0	0	0	0	0	0	0	0	0	0	0	0	62	50	45	46	0	0	84	68	63	91	d__Bacteria; p__Firmicutes; c__Clostridia; o__Clostridiales; f__Ruminococcaceae; g__Ruminococcaceae_UCG-010; s__uncultured_bacterium
ASV_418	0	0	0	0	11	17	0	0	7	11	11	0	0	0	0	0	0	0	0	0	12	0	0	11	0	0	0	0	11	0	0	0	62	82	64	100	0	0	23	25	25	34	d__Bacteria; p__Bacteroidetes; c__Bacteroidia; o__Bacteroidales; f__uncultured; g__uncultured; s__uncultured_Bacteroidales
ASV_419	0	0	0	0	0	0	0	0	0	53	66	0	0	0	0	59	0	0	0	0	40	84	64	52	0	0	0	0	0	0	0	0	0	0	0	0	0	0	54	0	0	34	d__Bacteria; p__Firmicutes; c__Clostridia; o__Clostridiales; f__Family_XIII; g__[Eubacterium]_nodatum_group; s__unclassified_[Eubacterium]_nodatum_group
ASV_420	0	0	0	0	0	0	0	0	0	0	0	0	0	0	0	0	0	0	0	0	0	0	0	0	0	0	0	0	0	0	0	0	0	0	0	0	0	0	111	115	132	148	d__Bacteria; p__Firmicutes; c__Clostridia; o__Clostridiales; f__Ruminococcaceae; g__Ruminococcaceae_UCG-013; s__uncultured_bacterium
ASV_421	92	219	0	0	0	0	19	0	0	0	0	0	0	35	0	0	0	8	77	18	0	0	0	0	0	0	0	0	0	0	11	0	0	0	0	0	8	18	0	0	0	0	d__Bacteria; p__Firmicutes; c__Clostridia; o__Clostridiales; f__Ruminococcaceae; g__Ruminococcaceae_UCG-005; s__metagenome
ASV_422	0	0	29	32	38	42	0	0	11	0	11	6	0	0	0	0	0	0	0	0	12	0	0	10	0	0	0	23	20	0	0	0	58	47	36	63	0	0	17	16	7	26	d__Bacteria; p__Firmicutes; c__Negativicutes; o__Selenomonadales; f__Acidaminococcaceae; g__Phascolarctobacterium; s__uncultured_bacterium
ASV_423	0	0	0	0	18	16	0	5	30	21	16	25	0	0	16	60	42	39	0	0	25	23	27	40	0	0	22	19	10	0	0	0	27	22	0	0	0	0	0	0	0	0	d__Bacteria; p__Verrucomicrobia; c__Verrucomicrobiae; o__Verrucomicrobiales; f__Akkermansiaceae; g__Akkermansia; s__uncultured_bacterium
ASV_424	30	0	0	0	0	0	8	0	0	0	0	0	26	12	0	0	4	0	127	34	0	0	0	7	0	0	0	0	0	0	123	75	0	13	0	0	19	24	0	0	0	0	d__Bacteria; p__Kiritimatiellaeota; c__Kiritimatiellae; o__WCHB1-41; f__WCHB1-41; g__WCHB1-41; s__uncultured_rumen
ASV_425	0	0	32	49	20	24	0	0	21	11	24	16	0	0	19	41	32	29	0	0	26	0	21	18	0	0	0	0	0	0	0	0	12	23	7	12	0	0	16	21	14	14	d__Bacteria; p__Bacteroidetes; c__Bacteroidia; o__Bacteroidales; f__Bacteroidaceae; g__Bacteroides; s__uncultured_Bacteroides
ASV_426	61	27	0	0	0	0	35	0	0	0	0	0	54	36	0	0	0	0	180	108	0	0	0	0	0	0	0	0	0	0	0	0	0	0	0	0	0	0	0	0	0	0	d__Bacteria; p__Firmicutes; c__Clostridia; o__Clostridiales; f__Christensenellaceae; g__Christensenellaceae_R-7_group; s__unclassified_Christensenellaceae_R-7_group
ASV_427	48	96	0	0	0	0	10	0	0	0	0	0	15	64	0	0	0	0	32	92	0	0	0	0	0	27	0	0	0	0	41	57	0	0	0	0	7	9	0	0	0	0	d__Bacteria; p__Patescibacteria; c__Saccharimonadia; o__Saccharimonadales; f__Saccharimonadaceae; g__Candidatus_Saccharimonas; s__uncultured_rumen
ASV_428	0	0	40	0	43	29	0	0	0	40	41	49	0	0	0	0	0	0	0	0	91	30	82	30	0	0	23	0	0	0	0	0	0	0	0	0	0	0	0	0	0	0	d__Bacteria; p__Spirochaetes; c__Spirochaetia; o__Spirochaetales; f__Spirochaetaceae; g__Treponema_2; s__uncultured_bacterium
ASV_429	29	156	0	0	0	0	0	0	0	0	0	0	42	113	0	7	8	0	85	44	13	0	0	0	0	0	0	0	0	0	0	0	0	0	0	0	0	0	0	0	0	0	d__Bacteria; p__Firmicutes; c__Clostridia; o__Clostridiales; f__Ruminococcaceae; g__unclassified_Ruminococcaceae; s__unclassified_Ruminococcaceae
ASV_430	0	0	36	38	26	9	0	0	0	25	0	14	0	0	0	15	27	43	0	0	2	0	4	48	0	0	0	45	34	0	0	0	15	13	16	13	0	0	28	44	0	0	d__Bacteria; p__Firmicutes; c__Clostridia; o__Clostridiales; f__Family_XIII; g__Family_XIII_AD3011_group; s__uncultured_Clostridiales
ASV_431	0	0	11	8	10	12	0	0	26	22	29	20	0	0	26	27	28	22	0	0	31	11	32	33	0	0	18	10	19	14	0	0	7	10	16	12	0	0	10	8	7	16	d__Bacteria; p__Firmicutes; c__Clostridia; o__Clostridiales; f__Ruminococcaceae; g__uncultured; s__unclassified_uncultured
ASV_432	0	0	0	0	0	0	0	0	39	54	74	50	0	13	60	88	76	40	0	0	0	0	0	0	0	0	0	0	0	0	0	0	0	0	0	0	0	0	0	0	0	0	d__Bacteria; p__Spirochaetes; c__MVP-15; o__MVP-15; f__MVP-15; g__MVP-15; s__uncultured_rumen
ASV_433	33	106	0	0	0	0	0	0	0	0	0	0	30	18	0	0	0	0	59	0	0	0	0	0	0	0	0	0	0	0	129	116	0	0	0	0	0	0	0	0	0	0	d__Bacteria; p__Firmicutes; c__Clostridia; o__Clostridiales; f__Family_XIII; g__Anaerovorax; s__uncultured_rumen
ASV_434	0	0	0	0	0	0	0	0	0	0	0	0	0	0	0	0	0	0	0	0	0	0	0	0	0	0	0	0	0	0	46	105	0	0	0	0	324	16	0	0	0	0	d__Bacteria; p__Firmicutes; c__Erysipelotrichia; o__Erysipelotrichales; f__Erysipelotrichaceae; g__uncultured; s__uncultured_rumen
ASV_435	121	38	0	0	0	0	0	0	0	0	0	0	24	25	0	0	0	0	100	11	0	0	0	0	0	0	0	0	0	0	111	58	0	0	0	0	0	0	0	0	0	0	d__Bacteria; p__Firmicutes; c__Clostridia; o__Clostridiales; f__Ruminococcaceae; g__Ruminococcaceae_NK4A214_group; s__unclassified_Ruminococcaceae_NK4A214_group
ASV_436	0	0	38	27	40	32	0	0	0	21	38	0	0	0	25	34	43	31	0	0	28	0	0	0	0	0	0	0	0	0	0	0	21	21	22	24	0	0	10	0	18	15	d__Bacteria; p__Firmicutes; c__Clostridia; o__Clostridiales; f__Lachnospiraceae; g__Lachnoclostridium_10; s__uncultured_bacterium
ASV_437	0	0	0	35	40	70	0	0	0	0	0	0	0	0	32	37	0	0	0	0	42	0	0	37	0	0	0	74	66	55	0	0	0	0	0	0	0	0	0	0	0	0	d__Bacteria; p__Firmicutes; c__Clostridia; o__Clostridiales; f__Ruminococcaceae; g__Ruminococcaceae_NK4A214_group; s__unclassified_Ruminococcaceae_NK4A214_group
ASV_438	0	0	13	14	19	22	0	0	23	19	13	30	0	0	0	0	0	0	0	0	64	39	49	91	0	0	0	0	0	12	0	0	19	14	23	22	0	0	0	0	0	0	d__Bacteria; p__Verrucomicrobia; c__Verrucomicrobiae; o__Verrucomicrobiales; f__Akkermansiaceae; g__Akkermansia; s__uncultured_bacterium
ASV_439	0	0	0	0	0	27	0	0	0	0	16	0	0	0	0	40	0	0	0	0	37	49	48	14	0	0	1	39	33	4	0	0	44	0	0	0	0	0	7	38	50	39	d__Bacteria; p__Firmicutes; c__Clostridia; o__Clostridiales; f__Christensenellaceae; g__Christensenellaceae_R-7_group; s__uncultured_prokaryote
ASV_440	0	0	39	32	34	32	0	0	34	34	38	30	0	0	27	40	16	0	0	0	0	0	0	0	0	0	27	38	30	32	0	0	0	0	0	0	0	0	0	0	0	0	d__Bacteria; p__Bacteroidetes; c__Bacteroidia; o__Bacteroidales; f__Rikenellaceae; g__Alistipes; s__uncultured_bacterium
ASV_441	0	0	47	34	81	59	0	0	35	30	67	64	0	0	0	0	0	0	0	9	0	0	0	0	0	0	0	0	0	0	0	0	18	9	17	13	0	0	0	0	0	0	d__Bacteria; p__Firmicutes; c__Clostridia; o__Clostridiales; f__Lachnospiraceae; g__Lachnospiraceae_AC2044_group; s__uncultured_bacterium
ASV_442	131	296	0	0	0	0	0	0	0	0	0	0	0	55	0	0	0	0	0	0	0	0	0	0	0	0	0	0	0	0	0	0	0	0	0	0	0	0	0	0	0	0	d__Bacteria; p__Firmicutes; c__Clostridia; o__Clostridiales; f__Ruminococcaceae; g__Saccharofermentans; s__unclassified_Saccharofermentans
ASV_443	224	102	0	0	0	0	0	0	0	0	0	0	76	40	0	0	0	0	17	0	0	0	0	0	0	11	0	0	0	0	12	0	0	0	0	0	0	0	0	0	0	0	d__Bacteria; p__Firmicutes; c__Clostridia; o__Clostridiales; f__Christensenellaceae; g__Christensenellaceae_R-7_group; s__unidentified_rumen
ASV_444	0	20	0	0	0	0	0	0	0	0	0	0	0	310	0	0	0	0	7	145	0	0	0	0	0	0	0	0	0	0	0	0	0	0	0	0	0	0	0	0	0	0	d__Bacteria; p__Proteobacteria; c__Alphaproteobacteria; o__Rhodospirillales; f__uncultured; g__uncultured; s__unclassified_uncultured
ASV_445	0	0	45	37	0	38	0	0	22	36	22	0	0	0	28	36	0	0	0	0	0	0	0	0	0	0	0	0	21	0	0	0	30	26	16	27	0	0	36	0	27	35	d__Bacteria; p__Firmicutes; c__Clostridia; o__Clostridiales; f__Ruminococcaceae; g__Ruminococcaceae_UCG-010; s__unclassified_Ruminococcaceae_UCG-010
ASV_446	0	0	0	0	2	1	0	0	9	17	13	6	0	0	14	7	7	6	0	0	32	33	33	25	0	0	30	33	24	22	0	0	38	49	29	44	7	0	0	0	0	0	d__Bacteria; p__Bacteroidetes; c__Bacteroidia; o__Bacteroidales; f__Bacteroidaceae; g__Bacteroides; s__uncultured_Bacteroides
ASV_447	53	28	0	0	0	0	0	0	0	0	0	0	0	0	0	0	0	0	35	32	0	0	0	0	0	0	0	0	0	0	131	157	0	0	0	0	29	15	0	0	0	0	d__Bacteria; p__Firmicutes; c__Clostridia; o__Clostridiales; f__Christensenellaceae; g__Christensenellaceae_R-7_group; s__unclassified_Christensenellaceae_R-7_group
ASV_448	0	0	0	0	24	0	0	0	32	40	51	40	0	0	33	0	0	0	0	0	0	0	0	0	0	0	0	0	0	0	0	0	46	42	45	44	0	0	25	29	0	29	d__Bacteria; p__Firmicutes; c__Clostridia; o__Clostridiales; f__Ruminococcaceae; g__Candidatus_Soleaferrea; s__uncultured_bacterium
ASV_449	0	0	14	21	15	13	0	0	25	21	15	19	0	0	21	15	25	16	0	6	25	16	13	20	0	0	0	8	0	0	0	0	18	11	24	12	0	0	28	24	26	28	d__Bacteria; p__Firmicutes; c__Clostridia; o__Clostridiales; f__Ruminococcaceae; g__Ruminococcaceae_UCG-005; s__uncultured_Ruminococcaceae
ASV_450	0	0	0	0	0	0	0	0	0	0	0	0	54	115	0	0	0	0	230	14	0	0	0	0	0	65	0	0	0	0	0	0	0	0	0	0	0	0	0	0	0	0	d__Bacteria; p__Firmicutes; c__Clostridia; o__Clostridiales; f__Family_XIII; g__Mogibacterium; s__uncultured_rumen
ASV_451	0	37	0	0	0	0	0	0	0	0	0	0	28	55	0	0	0	0	76	162	0	0	0	0	0	112	0	0	0	0	0	0	0	0	0	0	7	0	0	0	0	0	d__Bacteria; p__Patescibacteria; c__Saccharimonadia; o__Saccharimonadales; f__Saccharimonadaceae; g__Candidatus_Saccharimonas; s__uncultured_rumen
ASV_452	0	0	24	26	56	33	0	0	0	0	0	0	0	7	54	44	48	0	0	0	91	47	47	0	0	0	0	0	0	0	0	0	0	0	0	0	0	0	0	0	0	0	d__Bacteria; p__Bacteroidetes; c__Bacteroidia; o__Bacteroidales; f__PeH15; g__PeH15; s__uncultured_rumen
ASV_453	19	4	0	0	0	0	0	0	0	0	0	0	37	82	0	0	0	0	151	145	0	0	0	0	0	21	0	0	0	0	1	0	0	0	0	0	16	0	0	0	0	0	d__Bacteria; p__Firmicutes; c__Clostridia; o__Clostridiales; f__Christensenellaceae; g__Christensenellaceae_R-7_group; s__unidentified_rumen
ASV_454	55	49	0	0	0	0	0	0	0	0	0	0	0	39	0	0	0	0	16	10	0	0	0	0	0	0	0	0	0	0	39	191	0	0	0	0	14	62	0	0	0	0	d__Bacteria; p__Firmicutes; c__Clostridia; o__Clostridiales; f__Ruminococcaceae; g__Ruminococcaceae_NK4A214_group; s__uncultured_bacterium
ASV_455	0	0	45	48	15	24	0	0	0	0	11	0	0	0	12	15	20	0	0	0	9	0	0	0	0	0	0	11	8	7	0	0	35	28	18	19	0	0	49	33	30	37	d__Bacteria; p__Cyanobacteria; c__Melainabacteria; o__Gastranaerophilales; f__Gastranaerophilales; g__Gastranaerophilales; s__uncultured_rumen
ASV_456	104	44	0	0	0	0	10	0	0	0	0	0	70	47	0	0	0	0	39	27	0	0	0	0	0	41	0	0	0	0	63	26	0	0	0	0	0	0	0	0	0	0	d__Bacteria; p__Firmicutes; c__Clostridia; o__Clostridiales; f__Christensenellaceae; g__Christensenellaceae_R-7_group; s__uncultured_rumen
ASV_457	0	0	0	61	56	0	0	0	26	0	22	0	0	0	0	0	0	0	0	0	0	0	0	0	0	0	0	0	0	0	0	0	94	69	82	59	0	0	0	0	0	0	d__Bacteria; p__Firmicutes; c__Clostridia; o__Clostridiales; f__Christensenellaceae; g__Christensenellaceae_R-7_group; s__uncultured_bacterium
ASV_458	0	0	0	0	0	0	0	0	33	36	35	37	0	0	41	50	44	34	0	0	0	0	42	0	0	0	0	20	22	21	0	0	28	26	0	0	0	0	0	0	0	0	d__Bacteria; p__Firmicutes; c__Clostridia; o__Clostridiales; f__Christensenellaceae; g__Christensenellaceae_R-7_group; s__unclassified_Christensenellaceae_R-7_group
ASV_459	0	0	0	0	0	0	0	0	0	0	0	0	0	0	6	0	0	0	0	0	0	0	0	0	0	0	199	78	152	34	0	0	0	0	0	0	0	0	0	0	0	0	d__Bacteria; p__Proteobacteria; c__Deltaproteobacteria; o__Bradymonadales; f__Bradymonadales; g__Bradymonadales; s__uncultured_rumen
ASV_460	0	15	0	0	0	0	0	0	0	0	0	0	51	402	0	0	0	0	0	0	0	0	0	0	0	0	0	0	0	0	0	0	0	0	0	0	0	0	0	0	0	0	d__Bacteria; p__Cyanobacteria; c__Melainabacteria; o__Gastranaerophilales; f__Gastranaerophilales; g__Gastranaerophilales; s__uncultured_rumen
ASV_461	0	0	11	16	12	16	0	0	13	16	18	21	0	0	27	9	22	16	0	0	12	6	9	13	0	0	16	13	13	8	0	0	21	21	32	17	0	0	29	15	23	23	d__Bacteria; p__Firmicutes; c__Clostridia; o__Clostridiales; f__Ruminococcaceae; g__Ruminococcaceae_UCG-005; s__unclassified_Ruminococcaceae_UCG-005
ASV_462	0	0	30	30	48	31	0	0	0	0	30	22	0	0	0	0	0	0	0	0	83	39	43	61	0	0	30	0	0	21	0	0	0	0	0	0	0	0	0	0	0	0	d__Bacteria; p__Firmicutes; c__Negativicutes; o__Selenomonadales; f__Acidaminococcaceae; g__Phascolarctobacterium; s__uncultured_bacterium
ASV_463	0	0	0	0	0	0	0	0	0	0	0	0	0	0	0	0	0	0	0	0	0	0	0	0	16	452	0	0	0	0	0	0	0	0	0	0	0	0	0	0	0	0	d__Bacteria; p__Cyanobacteria; c__Melainabacteria; o__Gastranaerophilales; f__Gastranaerophilales; g__Gastranaerophilales; s__uncultured_bacterium
ASV_464	0	14	0	0	0	0	89	0	0	0	0	0	0	91	0	0	0	0	10	34	0	0	0	0	0	150	0	0	0	0	18	31	0	0	0	0	27	0	0	0	0	0	d__Bacteria; p__Proteobacteria; c__Gammaproteobacteria; o__Enterobacteriales; f__Enterobacteriaceae; g__unclassified_Enterobacteriaceae; s__unclassified_Enterobacteriaceae
ASV_465	0	6	0	0	0	0	113	0	0	0	0	0	102	0	0	0	0	0	0	242	0	0	0	0	0	0	0	0	0	0	0	0	0	0	0	0	0	0	0	0	0	0	d__Bacteria; p__Firmicutes; c__Clostridia; o__Clostridiales; f__Ruminococcaceae; g__Caproiciproducens; s__unclassified_Caproiciproducens
ASV_466	0	0	29	27	28	29	0	0	0	0	0	0	0	0	69	82	73	65	0	6	0	0	0	0	0	0	0	21	18	16	0	0	0	0	0	0	0	0	0	0	0	0	d__Bacteria; p__Firmicutes; c__Clostridia; o__Clostridiales; f__Ruminococcaceae; g__Ruminococcaceae_UCG-014; s__unclassified_Ruminococcaceae_UCG-014
ASV_467	0	0	0	0	0	0	0	0	0	0	0	0	0	0	48	54	42	0	0	0	99	61	96	61	0	0	0	0	0	0	0	0	0	0	0	0	0	0	0	0	0	0	d__Bacteria; p__Bacteroidetes; c__Bacteroidia; o__Bacteroidales; f__F082; g__F082; s__uncultured_bacterium
ASV_468	0	0	0	0	0	0	0	0	0	0	0	0	0	0	0	0	0	0	0	0	0	0	0	0	0	0	0	0	0	0	0	0	120	104	102	133	0	0	0	0	0	0	d__Bacteria; p__Bacteroidetes; c__Bacteroidia; o__Bacteroidales; f__uncultured; g__uncultured; s__uncultured_Bacteroidales
ASV_469	45	190	0	0	0	0	0	0	0	0	0	0	0	126	0	0	0	0	0	0	0	0	11	0	0	84	0	0	0	0	0	0	0	0	0	0	0	0	0	0	0	0	d__Bacteria; p__Firmicutes; c__Clostridia; o__Clostridiales; f__Ruminococcaceae; g__uncultured; s__unclassified_uncultured
ASV_470	0	0	0	0	0	0	0	0	0	18	0	39	0	0	100	84	97	118	0	0	0	0	0	0	0	0	0	0	0	0	0	0	0	0	0	0	0	0	0	0	0	0	d__Bacteria; p__Firmicutes; c__Clostridia; o__Clostridiales; f__Ruminococcaceae; g__uncultured; s__uncultured_rumen
ASV_471	0	0	0	0	0	0	0	0	0	0	0	0	0	0	0	0	0	0	0	0	0	0	0	0	0	0	0	0	0	0	104	334	0	18	0	0	0	0	0	0	0	0	d__Bacteria; p__Firmicutes; c__Clostridia; o__Clostridiales; f__Ruminococcaceae; g__uncultured; s__unclassified_uncultured
ASV_472	0	0	8	9	5	11	0	0	16	7	3	7	0	0	12	17	12	12	0	0	36	29	25	16	0	0	24	15	14	23	0	0	19	16	11	19	0	0	23	23	16	27	d__Bacteria; p__Bacteroidetes; c__Bacteroidia; o__Bacteroidales; f__Prevotellaceae; g__Prevotellaceae_UCG-004; s__uncultured_bacterium
ASV_473	0	0	0	14	0	39	0	0	0	45	0	0	0	0	47	0	42	61	0	0	0	0	0	0	0	0	0	0	0	0	0	0	41	42	32	35	0	0	0	0	29	28	d__Bacteria; p__Firmicutes; c__Clostridia; o__Clostridiales; f__Christensenellaceae; g__Christensenellaceae_R-7_group; s__uncultured_bacterium
ASV_474	0	0	0	0	0	0	0	0	38	27	25	54	0	0	0	0	0	0	0	18	0	0	0	0	0	0	0	0	0	0	0	0	22	24	22	16	0	0	49	59	51	49	d__Bacteria; p__Bacteroidetes; c__Bacteroidia; o__Bacteroidales; f__Rikenellaceae; g__Alistipes; s__uncultured_bacterium
ASV_475	0	0	0	0	0	0	0	0	0	0	0	0	0	0	0	0	14	0	0	0	0	0	0	10	0	0	0	0	0	0	0	0	99	65	92	123	0	0	16	0	15	20	d__Bacteria; p__Firmicutes; c__Clostridia; o__Clostridiales; f__Ruminococcaceae; g__Ruminococcus_1; s__unclassified_Ruminococcus_1
ASV_476	51	23	0	0	0	0	0	0	0	0	0	0	20	0	0	0	0	0	127	0	0	0	0	0	5	0	0	0	0	0	106	62	0	0	0	0	59	0	0	0	0	0	d__Bacteria; p__Kiritimatiellaeota; c__Kiritimatiellae; o__WCHB1-41; f__WCHB1-41; g__WCHB1-41; s__uncultured_rumen
ASV_477	99	79	0	0	0	0	11	0	0	0	0	0	14	31	0	0	0	0	13	0	0	0	0	0	0	27	0	0	0	0	48	43	0	0	0	0	59	28	0	0	0	0	d__Bacteria; p__Firmicutes; c__Clostridia; o__Clostridiales; f__Christensenellaceae; g__Christensenellaceae_R-7_group; s__unclassified_Christensenellaceae_R-7_group
ASV_478	0	0	0	0	9	10	0	0	21	40	27	27	0	0	16	9	10	21	0	0	19	4	15	13	0	0	23	19	17	11	0	0	23	17	15	12	0	0	22	13	23	16	d__Bacteria; p__Firmicutes; c__Negativicutes; o__Selenomonadales; f__Acidaminococcaceae; g__Phascolarctobacterium; s__uncultured_bacterium
ASV_479	0	0	11	11	5	9	0	0	25	25	19	28	0	0	18	13	18	24	0	0	20	15	24	29	0	0	12	23	22	15	0	0	4	6	7	9	0	0	19	10	18	11	d__Bacteria; p__Bacteroidetes; c__Bacteroidia; o__Bacteroidales; f__Bacteroidaceae; g__Bacteroides; s__uncultured_Bacteroides
ASV_480	0	0	24	29	11	27	0	0	55	57	29	26	0	0	11	16	10	0	0	0	19	14	19	19	0	0	15	11	10	15	0	0	0	0	0	0	0	0	0	8	12	13	d__Bacteria; p__Bacteroidetes; c__Bacteroidia; o__Bacteroidales; f__Rikenellaceae; g__Rikenellaceae_RC9_gut_group; s__uncultured_Bacteroidales
ASV_481	53	24	0	0	0	0	69	16	0	0	0	0	47	47	0	0	0	0	0	17	0	0	0	0	76	0	0	0	0	0	0	35	0	0	0	0	65	0	0	0	0	0	d__Bacteria; p__Proteobacteria; c__Gammaproteobacteria; o__Pseudomonadales; f__Moraxellaceae; g__Acinetobacter; s__unclassified_Acinetobacter
ASV_482	45	0	0	0	0	0	0	0	0	0	0	0	0	0	0	0	0	0	187	14	4	0	0	0	0	86	0	0	0	0	0	0	0	0	0	0	30	83	0	0	0	0	d__Bacteria; p__Firmicutes; c__Clostridia; o__Clostridiales; f__Ruminococcaceae; g__uncultured; s__uncultured_rumen
ASV_483	0	0	0	0	0	0	0	0	0	0	0	0	0	0	0	0	0	0	0	0	0	0	0	0	19	430	0	0	0	0	0	0	0	0	0	0	0	0	0	0	0	0	d__Bacteria; p__Cyanobacteria; c__Melainabacteria; o__Gastranaerophilales; f__Gastranaerophilales; g__Gastranaerophilales; s__unclassified_Gastranaerophilales
ASV_484	0	0	11	6	4	0	0	0	21	24	20	14	0	0	19	22	24	10	0	0	27	23	25	23	0	10	47	40	28	12	0	0	7	7	6	8	0	0	3	2	3	2	d__Bacteria; p__Proteobacteria; c__Deltaproteobacteria; o__Desulfovibrionales; f__Desulfovibrionaceae; g__Mailhella; s__uncultured_bacterium
ASV_485	0	24	0	0	0	0	0	0	0	0	0	0	11	65	0	0	0	0	52	145	0	0	0	0	0	150	0	0	0	0	0	0	0	0	0	0	0	0	0	0	0	0	d__Bacteria; p__Patescibacteria; c__Saccharimonadia; o__Saccharimonadales; f__Saccharimonadaceae; g__Candidatus_Saccharimonas; s__uncultured_rumen
ASV_486	0	0	11	15	27	27	0	0	41	42	67	66	0	0	40	25	32	34	0	0	0	0	0	0	0	0	0	0	0	0	0	0	0	0	0	0	0	0	0	0	19	0	d__Bacteria; p__Bacteroidetes; c__Bacteroidia; o__Bacteroidales; f__Prevotellaceae; g__Prevotellaceae_UCG-004; s__uncultured_bacterium
ASV_487	0	0	50	55	0	36	0	0	0	0	0	0	0	0	30	38	0	2	0	0	0	0	0	0	0	0	71	52	57	53	0	0	2	0	0	0	0	0	0	0	0	0	d__Bacteria; p__Firmicutes; c__Clostridia; o__Clostridiales; f__Lachnospiraceae; g__unclassified_Lachnospiraceae; s__unclassified_Lachnospiraceae
ASV_488	0	0	25	33	0	36	0	0	0	2	0	0	0	0	25	20	0	30	0	0	0	0	0	0	0	0	0	20	32	0	0	0	1	0	0	0	0	0	52	41	65	63	d__Bacteria; p__Firmicutes; c__Clostridia; o__Clostridiales; f__Ruminococcaceae; g__Ruminococcaceae_UCG-005; s__unclassified_Ruminococcaceae_UCG-005
ASV_489	0	0	0	0	0	0	0	0	43	72	30	31	0	2	42	71	57	41	0	0	0	0	0	0	0	0	22	34	0	0	0	0	0	0	0	0	0	0	0	0	0	0	d__Bacteria; p__Bacteroidetes; c__Bacteroidia; o__Bacteroidales; f__p-2534-18B5_gut_group; g__p-2534-18B5_gut_group; s__uncultured_bacterium
ASV_490	0	0	0	0	0	0	0	0	0	0	0	0	0	0	0	0	0	0	0	0	0	0	0	0	0	0	0	0	0	0	0	0	125	122	111	86	0	0	0	0	0	0	d__Bacteria; p__Firmicutes; c__Clostridia; o__Clostridiales; f__Christensenellaceae; g__Christensenellaceae_R-7_group; s__unclassified_Christensenellaceae_R-7_group
ASV_491	34	0	0	0	0	0	9	0	0	0	0	0	11	0	0	0	0	0	0	0	0	0	0	0	0	0	0	0	0	0	42	45	0	0	0	0	260	41	0	0	0	0	d__Bacteria; p__Firmicutes; c__Clostridia; o__Clostridiales; f__Christensenellaceae; g__Christensenellaceae_R-7_group; s__unclassified_Christensenellaceae_R-7_group
ASV_492	0	0	34	45	30	43	0	0	18	28	12	0	0	0	52	0	29	30	0	5	25	29	0	12	0	0	19	17	12	0	0	0	0	0	0	0	0	0	0	0	0	0	d__Bacteria; p__Firmicutes; c__Clostridia; o__Clostridiales; f__Ruminococcaceae; g__Ruminococcaceae_UCG-010; s__uncultured_bacterium
ASV_493	0	0	0	0	0	0	0	0	0	0	0	0	0	0	0	0	0	0	0	0	0	0	0	0	0	0	0	0	0	0	440	0	0	0	0	0	0	0	0	0	0	0	d__Bacteria; p__Actinobacteria; c__Actinobacteria; o__Bifidobacteriales; f__Bifidobacteriaceae; g__Aeriscardovia; s__uncultured_bacterium
ASV_494	0	0	0	0	0	0	0	0	0	0	0	0	0	0	0	0	0	0	0	0	0	0	0	0	0	0	0	0	0	0	0	0	122	119	86	113	0	0	0	0	0	0	d__Bacteria; p__Bacteroidetes; c__Bacteroidia; o__Bacteroidales; f__uncultured; g__uncultured; s__uncultured_Bacteroidales
ASV_495	23	21	0	2	0	0	0	0	0	0	0	0	14	11	0	0	0	0	156	27	6	4	3	8	0	23	4	0	0	0	57	19	0	0	0	0	7	51	0	3	0	0	d__Bacteria; p__Firmicutes; c__Bacilli; o__Lactobacillales; f__Streptococcaceae; g__Streptococcus; s__unclassified_Streptococcus
ASV_496	0	0	0	0	0	0	0	0	3	68	2	0	0	0	1	41	0	17	0	0	45	62	3	8	0	0	30	31	2	44	0	0	3	0	0	0	0	0	0	32	2	44	d__Bacteria; p__Firmicutes; c__Clostridia; o__Clostridiales; f__Christensenellaceae; g__Christensenellaceae_R-7_group; s__uncultured_prokaryote
ASV_497	0	0	0	28	0	0	0	0	29	21	17	10	0	0	0	0	0	0	0	0	0	0	0	0	0	0	0	0	0	0	0	0	0	10	0	10	0	0	64	72	51	125	d__Bacteria; p__Bacteroidetes; c__Bacteroidia; o__Bacteroidales; f__uncultured; g__uncultured; s__uncultured_Bacteroidales
ASV_498	86	33	0	0	0	0	23	0	0	0	0	0	0	67	0	0	0	0	98	30	0	0	0	0	0	0	0	0	0	0	17	27	0	0	0	0	55	0	0	0	0	0	d__Bacteria; p__Firmicutes; c__Clostridia; o__Clostridiales; f__Lachnospiraceae; g__Lachnospiraceae_XPB1014_group; s__unclassified_Lachnospiraceae_XPB1014_group
ASV_499	0	0	20	15	15	17	0	0	26	21	10	14	0	0	0	9	16	10	0	0	7	37	15	28	0	0	24	13	11	14	0	0	35	35	27	17	0	0	0	0	0	0	d__Bacteria; p__Verrucomicrobia; c__Verrucomicrobiae; o__Verrucomicrobiales; f__Akkermansiaceae; g__Akkermansia; s__uncultured_bacterium
ASV_500	0	0	9	22	24	9	0	0	7	11	7	9	0	0	26	16	19	14	0	0	27	8	10	6	0	0	10	25	12	17	0	0	16	23	14	20	0	0	13	21	20	21	d__Bacteria; p__Bacteroidetes; c__Bacteroidia; o__Bacteroidales; f__Bacteroidaceae; g__Bacteroides; s__uncultured_Bacteroides
ASV_501	0	0	0	26	22	43	0	0	23	30	38	50	0	0	29	20	35	0	0	0	32	0	36	30	0	0	0	22	0	0	0	0	0	0	0	0	0	0	0	0	0	0	d__Bacteria; p__Firmicutes; c__Clostridia; o__Clostridiales; f__Ruminococcaceae; g__uncultured; s__uncultured_rumen
ASV_502	0	0	0	0	0	0	0	0	61	90	88	79	0	0	24	33	33	26	0	0	0	0	0	0	0	0	0	0	0	0	0	0	0	0	0	0	0	0	0	0	0	0	d__Bacteria; p__Spirochaetes; c__MVP-15; o__MVP-15; f__MVP-15; g__MVP-15; s__uncultured_rumen
ASV_503	0	0	0	0	22	0	0	0	35	0	0	0	0	0	0	0	0	0	0	0	25	24	22	36	0	0	43	40	16	39	0	0	0	0	6	9	0	0	34	21	32	29	d__Bacteria; p__Verrucomicrobia; c__Verrucomicrobiae; o__Verrucomicrobiales; f__Akkermansiaceae; g__Akkermansia; s__uncultured_bacterium
ASV_504	0	0	0	0	0	0	148	0	0	0	0	0	52	45	0	0	0	0	0	19	0	0	0	0	73	35	0	0	0	0	0	61	0	0	0	0	0	0	0	0	0	0	d__Bacteria; p__Proteobacteria; c__Alphaproteobacteria; o__Sphingomonadales; f__Sphingomonadaceae; g__unclassified_Sphingomonadaceae; s__unclassified_Sphingomonadaceae
ASV_505	199	22	0	0	0	0	0	0	0	0	0	0	0	0	0	0	0	0	90	38	0	0	0	0	0	0	0	0	0	0	31	0	0	0	0	0	50	0	0	0	0	0	d__Bacteria; p__Firmicutes; c__Clostridia; o__Clostridiales; f__Christensenellaceae; g__Christensenellaceae_R-7_group; s__unclassified_Christensenellaceae_R-7_group
ASV_506	0	0	15	0	26	19	0	0	0	0	16	15	0	6	30	25	24	14	0	0	10	0	29	30	0	0	0	0	0	41	0	0	0	29	25	18	0	0	0	19	18	21	d__Bacteria; p__Firmicutes; c__Clostridia; o__Clostridiales; f__Defluviitaleaceae; g__Defluviitaleaceae_UCG-011; s__uncultured_bacterium
ASV_507	0	0	48	45	38	38	0	0	20	6	25	8	0	3	5	18	12	22	0	8	3	0	5	7	0	0	0	0	0	0	0	0	11	21	16	29	0	0	7	27	4	2	d__Bacteria; p__Bacteroidetes; c__Bacteroidia; o__Bacteroidales; f__Bacteroidaceae; g__Bacteroides; s__uncultured_Bacteroides
ASV_508	0	0	0	17	0	6	0	0	26	45	41	17	0	0	9	15	18	8	0	0	57	30	41	25	0	0	22	16	9	21	0	0	0	0	0	3	0	0	0	0	0	0	d__Bacteria; p__Bacteroidetes; c__Bacteroidia; o__Bacteroidales; f__F082; g__F082; s__uncultured_bacterium
ASV_509	0	0	0	0	0	0	0	0	0	0	0	0	0	0	0	0	0	0	178	17	0	0	0	0	0	0	0	0	0	0	0	0	0	0	0	0	231	0	0	0	0	0	d__Bacteria; p__Kiritimatiellaeota; c__Kiritimatiellae; o__WCHB1-41; f__WCHB1-41; g__WCHB1-41; s__uncultured_rumen
ASV_510	103	63	0	0	0	0	87	0	0	0	0	0	18	17	0	0	0	0	83	0	0	0	0	0	0	54	0	0	0	0	0	0	0	0	0	0	0	0	0	0	0	0	d__Bacteria; p__Firmicutes; c__Clostridia; o__Clostridiales; f__Ruminococcaceae; g__uncultured; s__uncultured_rumen
ASV_511	0	0	22	45	20	30	0	0	50	103	50	30	0	0	0	0	0	0	0	0	0	0	0	11	0	0	0	0	0	0	0	0	39	25	0	0	0	0	0	0	0	0	d__Bacteria; p__Bacteroidetes; c__Bacteroidia; o__Bacteroidales; f__Bacteroidales_RF16_group; g__Bacteroidales_RF16_group; s__unclassified_Bacteroidales_RF16_group
ASV_512	0	0	0	3	29	1	0	0	28	20	0	30	0	0	0	0	41	45	0	11	27	0	33	0	0	0	3	2	2	2	0	0	28	17	30	35	0	0	38	0	0	0	d__Bacteria; p__Firmicutes; c__Clostridia; o__Clostridiales; f__Lachnospiraceae; g__unclassified_Lachnospiraceae; s__unclassified_Lachnospiraceae
ASV_513	0	0	0	0	0	0	0	0	0	0	0	0	0	0	0	0	0	0	168	19	0	0	0	0	0	0	0	0	0	0	60	30	0	0	0	0	133	15	0	0	0	0	d__Bacteria; p__Firmicutes; c__Clostridia; o__Clostridiales; f__Christensenellaceae; g__Christensenellaceae_R-7_group; s__uncultured_Clostridiales
ASV_514	0	0	0	0	0	0	0	0	0	36	32	43	0	0	26	43	43	41	0	0	51	0	0	0	0	0	0	0	0	30	0	0	31	0	16	31	0	0	0	0	0	0	d__Bacteria; p__Firmicutes; c__Clostridia; o__Clostridiales; f__Christensenellaceae; g__Christensenellaceae_R-7_group; s__uncultured_bacterium
ASV_515	11	15	0	0	0	0	125	10	0	0	0	0	56	31	0	0	0	0	0	54	0	0	0	0	41	22	0	0	0	0	0	45	0	0	0	0	10	0	0	0	0	0	d__Bacteria; p__Proteobacteria; c__Gammaproteobacteria; o__Pseudomonadales; f__Moraxellaceae; g__Acinetobacter; s__unclassified_Acinetobacter
ASV_516	0	0	14	11	17	23	0	0	12	18	18	8	0	0	15	6	10	13	0	0	40	29	31	20	0	0	14	13	7	4	0	0	14	21	19	21	0	0	7	7	3	5	d__Bacteria; p__Bacteroidetes; c__Bacteroidia; o__Bacteroidales; f__Bacteroidaceae; g__Bacteroides; s__uncultured_Bacteroides
ASV_517	0	0	12	7	16	19	0	0	27	21	25	42	0	0	18	11	23	13	0	0	25	20	42	36	0	0	15	5	9	18	0	0	0	0	7	0	0	0	0	9	0	0	d__Bacteria; p__Proteobacteria; c__Deltaproteobacteria; o__Desulfovibrionales; f__Desulfovibrionaceae; g__Desulfovibrio; s__unclassified_Desulfovibrio
ASV_518	0	0	0	5	8	17	0	0	51	48	48	39	0	4	28	22	33	21	0	9	0	8	0	0	0	0	19	18	21	20	0	0	0	0	0	0	0	0	0	0	0	0	d__Bacteria; p__Firmicutes; c__Clostridia; o__Clostridiales; f__Ruminococcaceae; g__Ruminococcaceae_UCG-010; s__uncultured_bacterium
ASV_519	0	0	11	7	12	10	0	0	21	16	8	18	0	0	0	0	0	0	0	0	8	23	13	22	0	0	23	20	12	35	0	0	8	2	0	0	0	0	37	35	40	37	d__Bacteria; p__Verrucomicrobia; c__Verrucomicrobiae; o__Verrucomicrobiales; f__Akkermansiaceae; g__Akkermansia; s__uncultured_bacterium
ASV_520	0	0	30	29	0	27	0	0	12	14	0	8	0	0	25	29	30	26	0	4	13	0	0	0	0	0	15	18	10	0	0	0	11	21	9	0	0	0	19	21	22	25	d__Bacteria; p__Firmicutes; c__Clostridia; o__Clostridiales; f__Ruminococcaceae; g__Ruminococcaceae_UCG-010; s__uncultured_bacterium
ASV_521	0	0	52	0	60	49	0	0	0	0	0	0	0	0	36	66	48	39	0	0	0	0	0	0	0	0	0	0	0	0	0	0	0	0	0	0	0	0	0	0	0	68	d__Bacteria; p__Firmicutes; c__Clostridia; o__Clostridiales; f__Christensenellaceae; g__Christensenellaceae_R-7_group; s__unclassified_Christensenellaceae_R-7_group
ASV_522	141	144	0	0	0	0	0	0	0	0	0	0	0	22	0	0	0	0	0	0	0	0	0	0	0	0	0	0	0	0	0	0	0	0	0	0	52	58	0	0	0	0	d__Bacteria; p__Firmicutes; c__Clostridia; o__Clostridiales; f__Ruminococcaceae; g__Ruminococcaceae_NK4A214_group; s__uncultured_bacterium
ASV_523	55	43	0	0	0	0	0	9	0	0	0	0	17	60	0	0	0	0	28	28	0	0	0	0	12	31	0	0	0	0	35	0	0	0	0	0	35	63	0	0	0	0	d__Bacteria; p__Firmicutes; c__Clostridia; o__Clostridiales; f__Lachnospiraceae; g__uncultured; s__uncultured_rumen
ASV_524	0	0	9	6	3	4	0	0	45	34	39	82	0	0	0	0	7	13	0	0	0	0	0	31	0	0	31	26	29	31	0	0	9	4	13	0	0	0	0	0	0	0	d__Bacteria; p__Verrucomicrobia; c__Verrucomicrobiae; o__Verrucomicrobiales; f__Akkermansiaceae; g__Akkermansia; s__uncultured_bacterium
ASV_525	0	0	9	12	23	16	0	0	5	5	4	3	0	0	12	3	5	1	0	0	0	0	0	0	0	0	10	18	0	0	0	0	43	53	51	50	0	0	20	22	20	30	d__Bacteria; p__Firmicutes; c__Clostridia; o__Clostridiales; f__Ruminococcaceae; g__Ruminococcaceae_UCG-010; s__unidentified
ASV_526	122	0	0	7	0	0	0	0	0	0	0	0	11	0	0	11	0	8	48	15	0	0	6	0	0	17	0	0	0	0	47	0	0	0	0	0	58	64	0	0	0	0	d__Bacteria; p__Firmicutes; c__Clostridia; o__Clostridiales; f__Christensenellaceae; g__uncultured; s__uncultured_bacterium
ASV_527	0	0	0	0	0	0	8	0	0	0	0	0	0	0	0	0	0	0	0	0	0	0	0	0	0	0	0	0	0	0	163	220	0	0	0	7	16	0	0	0	0	0	d__Bacteria; p__Kiritimatiellaeota; c__Kiritimatiellae; o__WCHB1-41; f__WCHB1-41; g__WCHB1-41; s__uncultured_bacterium
ASV_528	24	16	0	0	0	0	0	0	0	0	0	0	45	0	0	0	0	0	108	0	0	0	0	0	0	0	0	0	0	0	124	81	0	0	0	0	15	0	0	0	0	0	d__Bacteria; p__Kiritimatiellaeota; c__Kiritimatiellae; o__WCHB1-41; f__WCHB1-41; g__WCHB1-41; s__uncultured_rumen
ASV_529	17	33	0	0	0	0	85	13	0	0	0	0	71	56	0	0	0	0	0	43	0	0	0	0	35	24	0	0	0	0	0	36	0	0	0	0	0	0	0	0	0	0	d__Bacteria; p__Proteobacteria; c__Gammaproteobacteria; o__Pseudomonadales; f__Moraxellaceae; g__Enhydrobacter; s__unclassified_Enhydrobacter
ASV_530	0	39	0	0	0	0	0	0	0	0	0	0	0	186	0	0	0	0	0	0	0	0	0	0	0	188	0	0	0	0	0	0	0	0	0	0	0	0	0	0	0	0	d__Bacteria; p__Firmicutes; c__Clostridia; o__Clostridiales; f__Ruminococcaceae; g__Ruminococcaceae_NK4A214_group; s__uncultured_rumen
ASV_531	0	0	0	0	0	0	0	0	0	0	0	16	0	0	0	0	33	15	0	0	72	41	66	70	0	0	19	20	20	15	0	0	14	12	0	0	0	0	0	0	0	0	d__Bacteria; p__Firmicutes; c__Clostridia; o__Clostridiales; f__Ruminococcaceae; g__Ruminococcaceae_UCG-005; s__unclassified_Ruminococcaceae_UCG-005
ASV_532	62	0	0	0	0	0	13	0	0	0	0	0	71	0	0	0	28	0	72	0	0	0	0	0	0	0	0	0	0	0	55	25	0	0	0	0	44	42	0	0	0	0	d__Bacteria; p__Kiritimatiellaeota; c__Kiritimatiellae; o__WCHB1-41; f__WCHB1-41; g__WCHB1-41; s__uncultured_rumen
ASV_533	0	0	19	19	28	0	0	0	40	43	38	33	0	0	0	28	0	0	0	0	45	29	27	15	0	0	0	0	0	0	0	0	0	0	0	0	0	0	0	0	24	24	d__Bacteria; p__Firmicutes; c__Negativicutes; o__Selenomonadales; f__Acidaminococcaceae; g__Phascolarctobacterium; s__uncultured_bacterium
ASV_534	0	0	0	0	0	0	0	0	100	98	111	102	0	0	0	0	0	0	0	0	0	0	0	0	0	0	0	0	0	0	0	0	0	0	0	0	0	0	0	0	0	0	d__Bacteria; p__Firmicutes; c__Clostridia; o__Clostridiales; f__Lachnospiraceae; g__unclassified_Lachnospiraceae; s__unclassified_Lachnospiraceae
ASV_535	0	0	16	13	29	12	0	0	26	19	20	34	0	0	22	21	13	0	0	0	19	22	0	0	0	0	0	17	0	0	0	0	13	20	36	13	0	0	18	25	0	0	d__Bacteria; p__Firmicutes; c__Clostridia; o__Clostridiales; f__Ruminococcaceae; g__Hydrogenoanaerobacterium; s__uncultured_bacterium
ASV_536	0	13	0	0	0	0	144	29	0	0	0	0	54	0	0	0	0	0	0	21	0	0	0	0	84	45	0	0	0	0	0	0	0	0	0	0	17	0	0	0	0	0	d__Bacteria; p__Proteobacteria; c__Alphaproteobacteria; o__Caulobacterales; f__Caulobacteraceae; g__Caulobacter; s__unclassified_Caulobacter
ASV_537	0	162	0	0	0	0	0	0	0	0	0	0	10	0	0	0	0	0	0	0	0	0	0	0	36	0	0	0	0	0	20	37	0	0	0	0	58	84	0	0	0	0	d__Bacteria; p__Firmicutes; c__Clostridia; o__Clostridiales; f__Ruminococcaceae; g__uncultured; s__uncultured_rumen
ASV_538	0	0	0	0	0	0	0	0	0	0	0	0	0	0	0	0	0	0	0	0	0	0	0	0	0	0	0	0	0	0	0	0	93	103	114	97	0	0	0	0	0	0	d__Bacteria; p__Firmicutes; c__Clostridia; o__Clostridiales; f__Ruminococcaceae; g__[Eubacterium]_coprostanoligenes_group; s__unclassified_[Eubacterium]_coprostanoligenes_group
ASV_539	0	0	21	35	31	30	0	0	16	5	22	1	0	4	14	41	44	23	0	0	9	0	10	9	0	0	0	0	0	0	0	0	13	13	16	20	0	0	2	18	7	2	d__Bacteria; p__Bacteroidetes; c__Bacteroidia; o__Bacteroidales; f__Bacteroidaceae; g__Bacteroides; s__uncultured_Bacteroides
ASV_540	0	0	18	0	13	18	0	0	19	18	20	11	0	0	21	16	17	24	0	0	9	0	15	26	0	0	0	0	14	16	0	0	28	30	22	21	0	0	13	16	0	0	d__Bacteria; p__Firmicutes; c__Clostridia; o__Clostridiales; f__Family_XIII; g__Family_XIII_AD3011_group; s__uncultured_Clostridiales
ASV_541	0	0	0	0	0	0	0	0	0	0	0	0	0	9	19	19	12	0	0	0	0	0	0	0	0	0	98	0	74	174	0	0	0	0	0	0	0	0	0	0	0	0	d__Bacteria; p__Spirochaetes; c__Spirochaetia; o__Spirochaetales; f__Spirochaetaceae; g__Treponema_2; s__unclassified_Treponema_2
ASV_542	0	0	29	26	35	29	0	0	13	18	16	13	0	27	16	26	16	10	0	36	0	0	0	0	0	0	25	15	28	26	0	0	0	0	0	0	0	0	0	0	0	0	d__Bacteria; p__Bacteroidetes; c__Bacteroidia; o__Bacteroidales; f__Prevotellaceae; g__Prevotellaceae_UCG-004; s__uncultured_bacterium
ASV_543	0	0	17	11	9	12	0	0	8	21	13	12	0	0	20	15	14	7	0	0	30	16	26	26	0	0	9	9	9	13	0	0	9	12	12	15	0	0	16	12	14	15	d__Bacteria; p__Bacteroidetes; c__Bacteroidia; o__Bacteroidales; f__Bacteroidaceae; g__Bacteroides; s__uncultured_Bacteroides
ASV_544	0	0	43	20	21	22	0	0	0	0	0	0	0	0	0	0	0	0	0	0	0	0	0	0	0	0	60	83	70	82	0	0	0	0	0	0	0	0	0	0	0	0	d__Bacteria; p__Firmicutes; c__Clostridia; o__Clostridiales; f__Lachnospiraceae; g__Coprococcus_3; s__uncultured_Lachnospiraceae
ASV_545	66	0	0	0	0	0	0	0	0	0	0	0	51	0	0	0	0	0	137	0	0	0	0	0	0	21	0	0	0	0	25	22	0	0	0	0	78	0	0	0	0	0	d__Bacteria; p__Kiritimatiellaeota; c__Kiritimatiellae; o__WCHB1-41; f__WCHB1-41; g__WCHB1-41; s__uncultured_rumen
ASV_546	0	0	0	0	0	0	0	0	93	69	64	112	0	0	0	0	0	0	0	0	0	0	0	34	0	0	0	0	0	28	0	0	0	0	0	0	0	0	0	0	0	0	d__Bacteria; p__Verrucomicrobia; c__Verrucomicrobiae; o__Verrucomicrobiales; f__Akkermansiaceae; g__Akkermansia; s__uncultured_bacterium
ASV_547	0	0	0	0	0	0	0	0	0	0	0	0	81	0	0	0	0	0	0	0	0	0	0	0	0	0	0	0	0	6	0	0	0	0	0	0	312	0	0	0	0	0	d__Bacteria; p__Firmicutes; c__Negativicutes; o__Selenomonadales; f__Acidaminococcaceae; g__Succiniclasticum; s__uncultured_rumen
ASV_548	0	0	21	23	13	19	0	0	18	25	22	16	0	0	0	0	0	0	0	0	41	26	43	17	0	0	13	0	0	0	0	0	10	16	0	0	0	0	14	18	16	27	d__Bacteria; p__Firmicutes; c__Clostridia; o__Clostridiales; f__Lachnospiraceae; g__Coprococcus_3; s__unclassified_Coprococcus_3
ASV_549	0	0	7	6	16	4	0	0	25	6	28	24	0	0	29	60	0	16	0	0	10	34	9	7	0	0	1	2	2	2	0	0	17	15	21	12	0	0	8	10	15	12	d__Bacteria; p__Firmicutes; c__Clostridia; o__Clostridiales; f__Ruminococcaceae; g__Candidatus_Soleaferrea; s__uncultured_bacterium
ASV_550	0	0	0	0	0	34	0	0	32	0	0	0	0	0	0	0	0	0	0	0	30	0	21	0	0	0	0	0	0	0	0	0	40	44	25	23	0	0	39	31	33	45	d__Bacteria; p__Firmicutes; c__Clostridia; o__Clostridiales; f__Ruminococcaceae; g__Ruminococcaceae_UCG-010; s__uncultured_bacterium
ASV_551	0	0	0	0	0	0	0	0	0	0	0	0	0	0	0	0	0	0	0	0	22	34	0	31	0	0	0	0	0	0	0	0	16	35	33	37	0	0	47	37	63	42	d__Bacteria; p__Bacteroidetes; c__Bacteroidia; o__Bacteroidales; f__Bacteroidaceae; g__Bacteroides; s__uncultured_bacterium
ASV_552	0	0	19	16	13	18	0	0	20	0	23	11	0	0	14	28	22	12	0	6	29	12	12	12	0	0	12	0	0	0	0	0	12	12	19	16	0	0	10	15	10	23	d__Bacteria; p__Firmicutes; c__Clostridia; o__Clostridiales; f__Ruminococcaceae; g__unclassified_Ruminococcaceae; s__unclassified_Ruminococcaceae
ASV_553	0	0	0	0	0	0	0	0	51	89	114	119	0	0	7	7	9	0	0	0	0	0	0	0	0	0	0	0	0	0	0	0	0	0	0	0	0	0	0	0	0	0	d__Bacteria; p__Bacteroidetes; c__Bacteroidia; o__Bacteroidales; f__F082; g__F082; s__uncultured_bacterium
ASV_554	0	0	0	43	22	0	0	0	35	41	23	34	0	0	0	0	0	0	0	0	0	0	0	0	0	0	28	26	31	22	0	0	0	0	0	0	0	0	25	17	21	27	d__Bacteria; p__Lentisphaerae; c__Oligosphaeria; o__Oligosphaerales; f__Oligosphaeraceae; g__horsej-a03; s__uncultured_bacterium
ASV_555	0	0	0	0	0	0	0	0	0	0	0	0	0	17	84	92	96	106	0	0	0	0	0	0	0	0	0	0	0	0	0	0	0	0	0	0	0	0	0	0	0	0	d__Bacteria; p__Firmicutes; c__Clostridia; o__Clostridiales; f__Ruminococcaceae; g__uncultured; s__uncultured_rumen
ASV_556	0	0	80	90	64	93	0	0	0	0	0	0	0	0	6	13	0	14	0	34	0	0	0	0	0	0	0	0	0	0	0	0	0	0	0	0	0	0	0	0	0	0	d__Bacteria; p__Bacteroidetes; c__Bacteroidia; o__Bacteroidales; f__p-251-o5; g__p-251-o5; s__uncultured_bacterium
ASV_557	112	41	0	0	0	0	0	0	0	0	0	0	22	23	0	0	0	0	22	8	0	0	0	0	0	54	0	0	0	0	54	56	0	0	0	0	1	0	0	0	0	0	d__Bacteria; p__Firmicutes; c__Clostridia; o__Clostridiales; f__Christensenellaceae; g__Christensenellaceae_R-7_group; s__unidentified_rumen
ASV_558	0	0	32	27	28	28	0	0	41	42	47	32	0	0	0	0	0	0	0	0	0	0	0	0	0	0	13	11	0	9	0	0	31	19	14	19	0	0	0	0	0	0	d__Bacteria; p__Bacteroidetes; c__Bacteroidia; o__Bacteroidales; f__Rikenellaceae; g__Alistipes; s__uncultured_bacterium
ASV_559	0	0	0	0	26	0	0	0	0	0	0	22	0	0	22	28	22	0	0	0	0	0	30	0	0	0	35	0	27	26	0	0	34	31	0	35	0	0	24	0	0	31	d__Bacteria; p__Firmicutes; c__Clostridia; o__Clostridiales; f__Christensenellaceae; g__Christensenellaceae_R-7_group; s__uncultured_prokaryote
ASV_560	0	0	0	0	0	0	0	0	46	43	0	0	0	0	31	0	0	37	0	0	52	0	0	0	0	0	0	0	0	0	0	0	0	0	0	0	0	0	45	51	46	42	d__Bacteria; p__Firmicutes; c__Clostridia; o__Clostridiales; f__Lachnospiraceae; g__Lachnospiraceae_UCG-010; s__uncultured_bacterium
ASV_561	42	36	0	0	0	0	0	0	0	0	0	0	15	69	9	23	22	18	100	8	7	0	15	5	0	4	0	0	0	0	15	0	0	0	0	0	4	0	0	0	0	0	d__Bacteria; p__Kiritimatiellaeota; c__Kiritimatiellae; o__WCHB1-41; f__WCHB1-41; g__WCHB1-41; s__uncultured_rumen
ASV_562	0	0	16	22	45	27	0	0	4	16	12	3	0	0	15	26	15	21	0	0	19	5	6	3	0	0	0	0	0	0	0	0	26	33	33	45	0	0	0	0	0	0	d__Bacteria; p__Bacteroidetes; c__Bacteroidia; o__Bacteroidales; f__Prevotellaceae; g__Prevotellaceae_UCG-001; s__uncultured_bacterium
ASV_563	0	0	16	18	17	27	0	0	4	0	2	5	0	0	0	0	0	0	0	13	7	6	0	0	0	0	4	10	3	3	0	0	52	48	18	34	0	0	32	30	22	20	d__Bacteria; p__Bacteroidetes; c__Bacteroidia; o__Bacteroidales; f__Bacteroidaceae; g__Bacteroides; s__uncultured_Bacteroides
ASV_564	35	43	0	0	0	0	11	0	0	0	0	0	0	16	0	0	0	0	0	0	0	0	18	0	0	0	0	0	0	0	42	32	0	0	0	0	74	112	0	0	0	7	d__Bacteria; p__Firmicutes; c__Clostridia; o__Clostridiales; f__Lachnospiraceae; g__Lachnospiraceae_NK3A20_group; s__uncultured_rumen
ASV_565	0	0	0	0	0	0	52	20	0	0	0	0	56	43	0	0	0	0	0	25	0	0	0	0	68	17	0	0	0	0	0	58	0	0	0	0	51	0	0	0	0	0	d__Bacteria; p__Proteobacteria; c__Gammaproteobacteria; o__Pseudomonadales; f__Moraxellaceae; g__Acinetobacter; s__unclassified_Acinetobacter
ASV_566	0	0	0	0	0	0	0	0	0	0	0	0	0	0	0	0	0	0	0	0	0	0	0	0	0	0	0	0	0	0	390	0	0	0	0	0	0	0	0	0	0	0	d__Bacteria; p__Actinobacteria; c__Actinobacteria; o__Bifidobacteriales; f__Bifidobacteriaceae; g__Aeriscardovia; s__uncultured_bacterium
ASV_567	58	43	0	0	0	0	0	0	0	0	0	16	26	40	0	0	0	28	0	28	0	0	0	0	0	16	0	0	0	0	0	0	0	0	0	0	55	21	0	29	28	0	d__Bacteria; p__Firmicutes; c__Clostridia; o__Clostridiales; f__Ruminococcaceae; g__Ruminococcaceae_NK4A214_group; s__uncultured_rumen
ASV_568	162	92	0	0	0	0	0	0	0	0	0	0	0	0	0	0	0	0	133	0	0	0	0	0	0	0	0	0	0	0	0	0	0	0	0	0	0	0	0	0	0	0	d__Bacteria; p__Firmicutes; c__Clostridia; o__Clostridiales; f__Family_XIII; g__Mogibacterium; s__uncultured_rumen
ASV_569	0	0	28	0	0	0	0	0	28	26	0	0	0	0	0	0	32	26	0	0	0	40	0	0	0	0	63	25	21	0	0	0	0	0	28	35	0	0	0	0	0	35	d__Bacteria; p__Firmicutes; c__Clostridia; o__Clostridiales; f__Ruminococcaceae; g__Ruminococcaceae_NK4A214_group; s__uncultured_Ruminococcaceae
ASV_570	0	0	0	0	0	0	0	0	28	21	0	0	0	0	0	38	0	34	0	0	33	0	27	18	0	0	0	0	23	30	0	0	36	32	33	34	0	0	0	0	0	0	d__Bacteria; p__Firmicutes; c__Clostridia; o__Clostridiales; f__Ruminococcaceae; g__Ruminococcaceae_UCG-005; s__unclassified_Ruminococcaceae_UCG-005
ASV_571	15	14	0	0	0	0	57	11	0	0	0	0	113	26	0	0	0	0	0	29	0	0	0	0	44	20	0	0	0	0	0	57	0	0	0	0	0	0	0	0	0	0	d__Bacteria; p__Proteobacteria; c__Alphaproteobacteria; o__Rhizobiales; f__Xanthobacteraceae; g__Afipia; s__unclassified_Afipia
ASV_572	0	0	0	0	0	0	15	0	0	0	0	0	0	0	0	0	0	0	41	0	12	0	0	0	0	0	0	0	0	0	0	0	0	0	0	0	317	0	0	0	0	0	d__Bacteria; p__Firmicutes; c__Negativicutes; o__Selenomonadales; f__Acidaminococcaceae; g__Succiniclasticum; s__uncultured_rumen
ASV_573	0	0	0	0	0	0	0	0	26	34	26	19	0	0	34	29	20	22	0	0	0	0	0	0	0	0	43	50	30	0	0	0	31	0	0	21	0	0	0	0	0	0	d__Bacteria; p__Firmicutes; c__Clostridia; o__Clostridiales; f__Ruminococcaceae; g__Ruminococcaceae_UCG-005; s__unclassified_Ruminococcaceae_UCG-005
ASV_574	76	20	0	0	0	0	0	0	0	0	0	0	30	11	0	0	0	0	0	21	0	0	0	0	0	191	0	0	0	0	19	16	0	0	0	0	0	0	0	0	0	0	d__Bacteria; p__Patescibacteria; c__Saccharimonadia; o__Saccharimonadales; f__Saccharimonadaceae; g__Candidatus_Saccharimonas; s__uncultured_rumen
ASV_575	0	0	48	54	46	56	0	0	0	16	15	0	0	0	26	50	44	27	0	0	0	0	0	0	0	0	0	0	0	0	0	0	0	0	0	0	0	0	0	0	0	0	d__Bacteria; p__Bacteroidetes; c__Bacteroidia; o__Bacteroidales; f__Rikenellaceae; g__Rikenellaceae_RC9_gut_group; s__uncultured_Bacteroidales
ASV_576	0	0	14	0	16	0	0	0	0	11	21	0	0	0	23	25	19	19	0	0	0	17	0	12	0	0	29	0	25	0	0	0	0	18	0	0	0	0	0	32	42	59	d__Bacteria; p__Firmicutes; c__Clostridia; o__Clostridiales; f__Peptococcaceae; g__uncultured; s__unclassified_uncultured
ASV_577	0	0	0	15	0	8	0	0	0	0	0	0	0	0	15	32	5	6	0	0	0	0	0	0	0	0	11	12	0	0	0	0	15	16	26	14	0	0	46	38	50	73	d__Bacteria; p__Bacteroidetes; c__Bacteroidia; o__Bacteroidales; f__Prevotellaceae; g__Prevotellaceae_UCG-003; s__unclassified_Prevotellaceae_UCG-003
ASV_578	0	0	0	0	0	0	0	0	0	0	0	0	0	0	0	34	0	0	0	0	139	0	44	45	0	0	0	28	36	0	0	0	1	0	0	0	0	0	0	0	0	54	d__Bacteria; p__Firmicutes; c__Clostridia; o__Clostridiales; f__Christensenellaceae; g__Christensenellaceae_R-7_group; s__uncultured_prokaryote
ASV_579	0	0	25	7	3	7	0	0	27	18	20	4	0	0	11	8	15	4	0	0	14	5	10	10	0	0	21	11	26	19	0	0	34	31	23	27	0	0	0	0	0	0	d__Bacteria; p__Firmicutes; c__Clostridia; o__Clostridiales; f__Ruminococcaceae; g__[Eubacterium]_coprostanoligenes_group; s__unclassified_[Eubacterium]_coprostanoligenes_group
ASV_580	0	0	0	0	0	0	0	0	0	19	0	0	0	0	0	15	11	0	0	0	23	20	31	28	0	0	61	43	0	31	0	0	29	21	0	48	0	0	0	0	0	0	d__Bacteria; p__Verrucomicrobia; c__Verrucomicrobiae; o__Verrucomicrobiales; f__Akkermansiaceae; g__Akkermansia; s__uncultured_bacterium
ASV_581	207	46	0	0	0	0	0	0	0	0	0	0	82	0	0	0	0	0	0	16	0	0	0	0	0	28	0	0	0	0	0	0	0	0	0	0	0	0	0	0	0	0	d__Bacteria; p__Firmicutes; c__Clostridia; o__Clostridiales; f__Christensenellaceae; g__Christensenellaceae_R-7_group; s__unclassified_Christensenellaceae_R-7_group
ASV_582	0	17	0	0	0	0	29	20	0	0	0	0	0	45	0	0	0	0	0	19	0	0	0	0	32	168	0	0	0	0	12	27	0	0	0	0	0	10	0	0	0	0	d__Bacteria; p__Deinococcus-Thermus; c__Deinococci; o__Thermales; f__Thermaceae; g__Thermus; s__Thermus_thermophilus
ASV_583	0	0	18	16	21	16	0	0	12	9	4	4	0	0	0	2	1	3	0	5	11	8	11	23	0	0	51	66	46	37	0	0	1	1	1	6	0	0	2	2	2	0	d__Bacteria; p__Bacteroidetes; c__Bacteroidia; o__Bacteroidales; f__Bacteroidaceae; g__Bacteroides; s__uncultured_Bacteroides
ASV_584	0	0	22	31	0	22	0	0	0	67	54	26	0	0	0	0	0	0	0	0	0	0	0	0	0	0	16	0	0	0	0	0	14	36	0	0	0	0	35	17	23	16	d__Bacteria; p__Firmicutes; c__Clostridia; o__Clostridiales; f__Ruminococcaceae; g__Ruminococcaceae_UCG-005; s__unclassified_Ruminococcaceae_UCG-005
ASV_585	0	0	0	0	0	0	0	0	0	0	0	0	0	0	0	0	0	0	0	379	0	0	0	0	0	0	0	0	0	0	0	0	0	0	0	0	0	0	0	0	0	0	d__Bacteria; p__Firmicutes; c__Erysipelotrichia; o__Erysipelotrichales; f__Erysipelotrichaceae; g__Erysipelotrichaceae_UCG-006; s__uncultured_bacterium
ASV_586	26	125	0	0	0	0	34	0	0	0	0	0	0	110	0	0	0	16	18	37	0	0	0	12	0	0	0	0	0	0	0	0	0	0	0	0	0	0	0	0	0	0	d__Bacteria; p__Firmicutes; c__Clostridia; o__Clostridiales; f__Lachnospiraceae; g__Acetitomaculum; s__uncultured_rumen
ASV_587	0	0	0	0	0	0	0	0	0	0	0	0	0	0	0	0	0	0	0	378	0	0	0	0	0	0	0	0	0	0	0	0	0	0	0	0	0	0	0	0	0	0	d__Bacteria; p__Firmicutes; c__Clostridia; o__Clostridiales; f__Lachnospiraceae; g__Roseburia; s__unclassified_Roseburia
ASV_588	0	0	11	0	0	9	0	0	29	28	15	15	0	0	20	19	14	17	0	0	15	0	14	16	0	0	0	0	18	16	0	0	27	17	18	18	0	0	29	11	0	0	d__Bacteria; p__Firmicutes; c__Clostridia; o__Clostridiales; f__Family_XIII; g__Family_XIII_AD3011_group; s__unclassified_Family_XIII_AD3011_group
ASV_589	0	0	0	0	0	0	0	0	0	0	0	0	0	0	0	0	0	0	0	26	0	0	0	0	0	0	0	0	0	0	112	152	0	5	0	0	59	22	0	0	0	0	d__Bacteria; p__Firmicutes; c__Clostridia; o__Clostridiales; f__Ruminococcaceae; g__unclassified_Ruminococcaceae; s__unclassified_Ruminococcaceae
ASV_590	0	0	32	38	36	26	0	0	0	0	0	0	0	0	0	0	0	0	0	0	21	10	16	16	0	0	0	0	0	0	0	0	39	0	33	29	0	0	27	13	11	28	d__Bacteria; p__Bacteroidetes; c__Bacteroidia; o__Bacteroidales; f__F082; g__F082; s__uncultured_bacterium
ASV_591	0	0	20	13	16	14	0	0	61	31	47	55	0	0	0	2	1	3	0	0	0	13	0	0	0	0	13	7	9	22	0	0	4	1	1	0	0	0	4	19	15	4	d__Bacteria; p__Verrucomicrobia; c__Verrucomicrobiae; o__Verrucomicrobiales; f__Akkermansiaceae; g__Akkermansia; s__uncultured_bacterium
ASV_592	0	0	10	21	9	6	0	0	24	8	16	6	0	0	22	8	11	4	0	0	17	10	24	16	0	0	22	12	16	10	0	0	17	14	20	12	0	0	10	9	7	14	d__Bacteria; p__Firmicutes; c__Clostridia; o__Clostridiales; f__Ruminococcaceae; g__Ruminococcaceae_UCG-005; s__uncultured_Ruminococcaceae
ASV_593	0	0	1	0	40	0	0	0	31	3	14	39	0	0	0	0	14	0	0	7	16	16	18	18	0	0	24	0	1	36	0	0	19	20	27	26	0	0	2	1	0	1	d__Bacteria; p__Firmicutes; c__Clostridia; o__Clostridiales; f__Ruminococcaceae; g__Ruminococcaceae_UCG-005; s__unclassified_Ruminococcaceae_UCG-005
ASV_594	0	0	48	0	0	0	0	0	0	0	0	0	0	0	26	0	0	0	0	0	0	0	42	36	0	0	0	0	0	0	0	0	43	45	51	42	0	0	0	0	0	41	d__Bacteria; p__Firmicutes; c__Clostridia; o__Clostridiales; f__Christensenellaceae; g__Christensenellaceae_R-7_group; s__uncultured_bacterium
ASV_595	0	0	0	0	0	0	0	0	0	0	0	0	0	0	0	0	0	0	0	0	0	0	0	0	0	0	0	0	0	0	0	0	85	113	74	87	0	0	0	0	0	14	d__Bacteria; p__Bacteroidetes; c__Bacteroidia; o__Bacteroidales; f__Prevotellaceae; g__Prevotellaceae_UCG-001; s__uncultured_bacterium
ASV_596	0	0	33	45	40	46	0	0	0	0	0	0	0	0	24	40	0	24	0	0	15	24	0	0	0	0	12	0	0	0	0	0	21	0	25	23	0	0	0	0	0	0	d__Bacteria; p__Firmicutes; c__Clostridia; o__Clostridiales; f__Lachnospiraceae; g__Tyzzerella_4; s__uncultured_bacterium
ASV_597	8	4	0	0	0	0	0	0	0	0	0	0	13	0	0	0	0	0	188	0	0	0	0	0	0	0	0	0	0	0	158	0	0	0	0	0	0	0	0	0	0	0	d__Bacteria; p__Firmicutes; c__Clostridia; o__Clostridiales; f__Ruminococcaceae; g__Saccharofermentans; s__unclassified_Saccharofermentans
ASV_598	0	0	23	27	6	18	0	0	39	28	16	14	0	0	1	0	0	0	0	0	7	6	12	6	0	0	17	12	15	10	0	0	7	10	10	3	0	0	26	16	11	31	d__Bacteria; p__Bacteroidetes; c__Bacteroidia; o__Bacteroidales; f__uncultured; g__uncultured; s__uncultured_Bacteroidales
ASV_599	0	0	0	0	0	0	0	0	0	0	40	45	0	0	40	33	42	33	0	0	0	0	0	0	0	0	0	0	0	0	0	0	48	0	44	46	0	0	0	0	0	0	d__Bacteria; p__Firmicutes; c__Clostridia; o__Clostridiales; f__Ruminococcaceae; g__[Eubacterium]_coprostanoligenes_group; s__unclassified_[Eubacterium]_coprostanoligenes_group
ASV_600	0	0	0	0	0	0	0	0	0	0	0	38	0	0	57	56	46	47	0	0	0	0	0	0	0	0	0	0	0	0	0	0	16	10	8	9	0	0	18	21	24	21	d__Bacteria; p__Firmicutes; c__Clostridia; o__Clostridiales; f__Christensenellaceae; g__Christensenellaceae_R-7_group; s__uncultured_organism
ASV_601	0	0	23	32	31	23	0	0	0	0	0	0	0	0	56	60	59	51	0	0	0	4	11	4	0	0	0	0	0	0	0	0	0	7	0	0	0	0	0	0	1	8	d__Bacteria; p__Bacteroidetes; c__Bacteroidia; o__Bacteroidales; f__F082; g__F082; s__uncultured_bacterium
ASV_602	0	0	24	20	12	34	0	0	19	19	0	21	0	0	0	11	22	0	0	0	12	8	24	0	0	0	0	0	0	0	0	0	12	20	20	21	0	0	15	0	26	30	d__Bacteria; p__Firmicutes; c__Clostridia; o__Clostridiales; f__Ruminococcaceae; g__[Eubacterium]_coprostanoligenes_group; s__unclassified_[Eubacterium]_coprostanoligenes_group
ASV_603	0	63	0	0	0	0	0	0	0	0	0	0	19	106	0	0	0	0	10	35	0	0	0	0	12	124	0	0	0	0	0	0	0	0	0	0	0	0	0	0	0	0	d__Bacteria; p__Firmicutes; c__Erysipelotrichia; o__Erysipelotrichales; f__Erysipelotrichaceae; g__uncultured; s__uncultured_bacterium
ASV_604	0	0	8	14	0	0	0	0	15	29	13	0	0	0	20	20	25	14	0	0	0	0	10	13	0	0	30	9	21	7	0	0	24	21	27	18	0	0	0	17	0	14	d__Bacteria; p__Firmicutes; c__Clostridia; o__Clostridiales; f__Ruminococcaceae; g__Ruminococcaceae_UCG-010; s__uncultured_bacterium
ASV_605	0	0	0	0	27	51	0	0	0	0	27	34	0	0	0	0	0	0	0	0	71	0	92	38	0	0	0	0	0	0	0	0	0	0	0	29	0	0	0	0	0	0	d__Bacteria; p__Bacteroidetes; c__Bacteroidia; o__Bacteroidales; f__p-251-o5; g__p-251-o5; s__uncultured_Bacteroidales
ASV_606	0	0	0	0	0	0	0	0	0	0	0	0	0	0	0	0	0	0	0	0	0	0	0	0	0	0	0	0	0	0	116	253	0	0	0	0	0	0	0	0	0	0	d__Bacteria; p__Firmicutes; c__Clostridia; o__Clostridiales; f__Ruminococcaceae; g__Ruminococcaceae_NK4A214_group; s__uncultured_rumen
ASV_607	19	0	0	0	0	0	0	0	0	0	0	0	0	0	0	0	0	0	0	0	0	0	0	0	0	0	0	0	0	0	37	56	0	0	0	0	27	228	0	0	0	0	d__Bacteria; p__Firmicutes; c__Clostridia; o__Clostridiales; f__Family_XIII; g__Mogibacterium; s__uncultured_rumen
ASV_608	0	5	0	0	0	0	0	0	0	0	0	0	85	43	12	34	38	25	0	0	0	0	0	0	0	0	0	0	0	0	49	76	0	0	0	0	0	0	0	0	0	0	d__Bacteria; p__Kiritimatiellaeota; c__Kiritimatiellae; o__WCHB1-41; f__WCHB1-41; g__WCHB1-41; s__uncultured_rumen
ASV_609	0	0	28	66	31	0	0	0	0	28	0	15	0	0	0	0	0	0	0	0	0	0	32	0	0	0	24	0	28	23	0	0	0	0	0	0	0	0	31	35	0	26	d__Bacteria; p__Cyanobacteria; c__Melainabacteria; o__Gastranaerophilales; f__Gastranaerophilales; g__Gastranaerophilales; s__uncultured_bacterium
ASV_610	0	0	23	0	0	0	0	0	0	0	0	0	0	0	0	0	0	0	0	0	29	0	0	0	0	0	41	0	44	33	0	0	38	0	0	45	0	0	0	53	36	25	d__Bacteria; p__Firmicutes; c__Clostridia; o__Clostridiales; f__Ruminococcaceae; g__Ruminococcaceae_UCG-009; s__uncultured_bacterium
ASV_611	0	0	0	0	0	0	0	0	0	0	0	0	0	0	0	0	0	0	0	0	0	0	0	0	0	0	0	0	0	0	0	0	87	121	83	75	0	0	0	0	0	0	d__Bacteria; p__Firmicutes; c__Clostridia; o__Clostridiales; f__Ruminococcaceae; g__[Eubacterium]_coprostanoligenes_group; s__unclassified_[Eubacterium]_coprostanoligenes_group
ASV_612	0	0	17	17	32	22	0	0	18	10	11	0	0	0	0	0	0	0	0	0	0	0	0	0	0	0	0	0	0	0	0	0	65	62	62	47	0	0	0	0	0	0	d__Bacteria; p__Firmicutes; c__Clostridia; o__Clostridiales; f__Ruminococcaceae; g__Ruminococcaceae_UCG-013; s__uncultured_bacterium
ASV_613	0	0	13	29	22	12	0	0	34	17	15	17	0	0	6	6	6	10	0	3	6	9	10	9	0	0	13	14	22	17	0	0	12	13	14	8	0	0	8	3	10	5	d__Bacteria; p__Firmicutes; c__Clostridia; o__Clostridiales; f__Ruminococcaceae; g__Ruminococcaceae_UCG-005; s__unclassified_Ruminococcaceae_UCG-005
ASV_614	0	0	10	17	18	23	0	0	11	0	0	0	0	0	14	17	0	0	0	0	34	40	25	37	0	0	0	6	0	0	0	0	20	14	21	18	0	0	0	0	21	16	d__Bacteria; p__Firmicutes; c__Clostridia; o__Clostridiales; f__Ruminococcaceae; g__Ruminococcaceae_UCG-005; s__unclassified_Ruminococcaceae_UCG-005
ASV_615	0	0	32	38	0	27	0	0	24	0	0	0	0	0	40	36	0	34	0	0	17	25	0	15	0	0	38	36	0	0	0	0	0	0	0	0	0	0	0	0	0	0	d__Bacteria; p__Firmicutes; c__Clostridia; o__Clostridiales; f__Ruminococcaceae; g__uncultured; s__uncultured_bacterium
ASV_616	0	0	36	34	45	49	0	0	13	22	33	17	0	0	14	14	11	8	0	0	0	0	0	0	0	0	0	0	6	0	0	0	26	16	16	0	0	0	0	0	0	0	d__Bacteria; p__Firmicutes; c__Clostridia; o__Clostridiales; f__Ruminococcaceae; g__Ruminococcus_1; s__uncultured_bacterium
ASV_617	0	0	0	0	0	0	0	0	0	0	0	0	0	0	39	30	0	0	0	0	54	0	33	0	0	0	33	36	31	0	0	0	33	32	31	8	0	0	0	0	0	0	d__Bacteria; p__Firmicutes; c__Clostridia; o__Clostridiales; f__Ruminococcaceae; g__[Eubacterium]_coprostanoligenes_group; s__uncultured_rumen
ASV_618	0	0	25	72	34	32	0	0	8	16	0	13	0	0	0	0	15	0	0	0	0	29	69	38	0	0	0	0	8	0	0	0	0	0	0	0	0	0	0	0	0	0	d__Bacteria; p__Kiritimatiellaeota; c__Kiritimatiellae; o__WCHB1-41; f__WCHB1-41; g__WCHB1-41; s__uncultured_rumen
ASV_619	0	0	0	0	0	0	0	0	31	41	34	45	0	0	0	33	0	27	0	0	0	0	0	0	0	0	0	40	0	41	0	0	0	0	33	0	0	0	0	0	0	34	d__Bacteria; p__Firmicutes; c__Clostridia; o__Clostridiales; f__Christensenellaceae; g__Christensenellaceae_R-7_group; s__uncultured_prokaryote
ASV_620	0	0	20	40	0	0	0	0	0	32	0	0	0	0	15	10	15	18	0	0	0	23	0	0	0	0	0	16	0	0	0	0	31	24	16	8	0	0	26	23	18	22	d__Bacteria; p__Firmicutes; c__Clostridia; o__Clostridiales; f__Ruminococcaceae; g__Ruminococcaceae_UCG-010; s__unclassified_Ruminococcaceae_UCG-010
ASV_621	64	135	0	0	0	0	9	0	0	0	0	0	14	23	0	0	0	0	0	15	0	0	0	0	0	0	0	0	0	0	42	54	0	0	0	0	0	0	0	0	0	0	d__Bacteria; p__Firmicutes; c__Clostridia; o__Clostridiales; f__Ruminococcaceae; g__unclassified_Ruminococcaceae; s__unclassified_Ruminococcaceae
ASV_622	0	0	41	59	0	0	0	0	0	0	0	0	0	0	0	34	0	0	0	0	39	52	0	40	0	0	44	46	0	0	0	0	0	0	0	0	0	0	0	0	0	0	d__Bacteria; p__Verrucomicrobia; c__Verrucomicrobiae; o__Verrucomicrobiales; f__Akkermansiaceae; g__Akkermansia; s__uncultured_bacterium
ASV_623	0	0	0	0	0	29	0	0	0	0	0	0	0	0	0	0	0	0	0	0	0	0	47	164	9	0	0	0	0	0	0	0	0	0	0	0	0	0	0	68	0	37	d__Bacteria; p__Firmicutes; c__Clostridia; o__Clostridiales; f__Lachnospiraceae; g__unclassified_Lachnospiraceae; s__unclassified_Lachnospiraceae
ASV_624	0	0	0	0	0	0	0	0	0	18	0	7	0	0	9	0	0	0	0	0	37	25	20	22	0	0	42	34	20	31	0	0	0	0	0	0	0	0	34	0	27	28	d__Bacteria; p__Bacteroidetes; c__Bacteroidia; o__Bacteroidales; f__Bacteroidaceae; g__Bacteroides; s__uncultured_Bacteroides
ASV_625	0	0	21	34	28	26	0	0	0	0	0	0	0	0	16	12	0	0	0	0	10	0	16	0	0	0	0	0	0	0	0	0	35	44	32	54	0	0	0	0	0	25	d__Bacteria; p__Bacteroidetes; c__Bacteroidia; o__Bacteroidales; f__Bacteroidaceae; g__Bacteroides; s__uncultured_bacterium
ASV_626	0	0	9	0	21	13	0	0	0	10	21	29	0	0	0	0	0	0	0	0	0	0	0	0	0	0	0	0	0	0	0	0	33	26	33	30	0	0	33	18	37	40	d__Bacteria; p__Firmicutes; c__Clostridia; o__Clostridiales; f__Lachnospiraceae; g__Lachnospiraceae_AC2044_group; s__uncultured_bacterium
ASV_627	0	0	0	11	0	15	0	0	23	31	0	12	0	0	0	0	0	0	0	15	7	42	6	32	0	0	14	44	29	53	0	0	0	0	0	19	0	0	0	0	0	0	d__Bacteria; p__Firmicutes; c__Clostridia; o__Clostridiales; f__Lachnospiraceae; g__Coprococcus_3; s__uncultured_Lachnospiraceae
ASV_628	0	0	0	0	0	0	0	0	0	22	0	0	0	0	0	0	0	0	0	0	43	30	52	41	0	0	47	49	44	25	0	0	0	0	0	0	0	0	0	0	0	0	d__Bacteria; p__Bacteroidetes; c__Bacteroidia; o__Bacteroidales; f__Prevotellaceae; g__Prevotellaceae_UCG-003; s__uncultured_Bacteroidales
ASV_629	0	0	0	0	0	0	0	0	0	0	0	0	7	0	0	0	0	0	0	0	0	0	0	0	0	0	0	0	0	0	103	243	0	0	0	0	0	0	0	0	0	0	d__Bacteria; p__Firmicutes; c__Clostridia; o__Clostridiales; f__Ruminococcaceae; g__Ruminococcaceae_UCG-014; s__unidentified_rumen
ASV_630	15	25	0	0	0	0	0	0	0	0	0	0	0	59	0	0	0	0	0	25	0	0	0	0	0	218	0	0	0	0	0	0	0	0	0	0	0	10	0	0	0	0	d__Bacteria; p__Firmicutes; c__Erysipelotrichia; o__Erysipelotrichales; f__Erysipelotrichaceae; g__Erysipelotrichaceae_UCG-009; s__uncultured_rumen
ASV_631	0	0	0	0	0	0	0	0	20	15	19	0	0	12	67	58	75	73	0	0	0	0	0	0	4	0	9	0	0	0	0	0	0	0	0	0	0	0	0	0	0	0	d__Bacteria; p__Firmicutes; c__Clostridia; o__Clostridiales; f__Ruminococcaceae; g__[Eubacterium]_coprostanoligenes_group; s__unclassified_[Eubacterium]_coprostanoligenes_group
ASV_632	0	0	0	0	0	0	0	0	0	0	0	0	0	0	0	0	0	0	0	0	0	0	0	0	0	0	0	0	0	0	99	62	0	0	0	0	158	32	0	0	0	0	d__Bacteria; p__Firmicutes; c__Clostridia; o__Clostridiales; f__Christensenellaceae; g__Christensenellaceae_R-7_group; s__unclassified_Christensenellaceae_R-7_group
ASV_633	0	0	0	0	0	0	0	0	20	27	20	29	0	0	25	19	17	24	0	0	0	0	11	11	0	0	0	11	15	11	0	0	26	19	11	12	0	0	15	0	14	13	d__Bacteria; p__Firmicutes; c__Clostridia; o__Clostridiales; f__Christensenellaceae; g__Christensenellaceae_R-7_group; s__uncultured_bacterium
ASV_634	0	10	0	0	0	0	0	0	0	0	0	0	13	0	0	0	0	0	326	0	0	0	0	0	0	0	0	0	0	0	0	0	0	0	0	0	0	0	0	0	0	0	d__Bacteria; p__Firmicutes; c__Clostridia; o__Clostridiales; f__Ruminococcaceae; g__unclassified_Ruminococcaceae; s__unclassified_Ruminococcaceae
ASV_635	0	0	18	4	18	8	0	0	0	0	0	0	0	0	6	16	10	5	0	0	24	10	19	17	0	0	13	9	7	9	0	0	13	13	20	17	0	0	22	11	20	39	d__Bacteria; p__Bacteroidetes; c__Bacteroidia; o__Bacteroidales; f__Prevotellaceae; g__Prevotellaceae_UCG-003; s__uncultured_bacterium
ASV_636	0	0	0	0	0	0	0	0	30	0	0	0	0	0	0	0	0	0	0	0	88	80	88	62	0	0	0	0	0	0	0	0	0	0	0	0	0	0	0	0	0	0	d__Bacteria; p__Firmicutes; c__Clostridia; o__Clostridiales; f__Ruminococcaceae; g__[Eubacterium]_coprostanoligenes_group; s__uncultured_bacterium
ASV_637	90	27	0	0	0	0	0	0	0	0	0	0	42	20	0	0	0	0	30	25	0	0	0	0	0	0	0	0	0	0	77	27	0	0	0	0	8	0	0	0	0	0	d__Bacteria; p__Firmicutes; c__Clostridia; o__Clostridiales; f__Lachnospiraceae; g__Lachnospiraceae_NK3A20_group; s__uncultured_Lachnospiraceae
ASV_638	64	0	0	0	0	0	73	0	0	0	0	0	35	0	0	0	0	0	30	0	0	0	0	0	0	10	0	0	0	0	79	55	0	0	0	0	0	0	0	0	0	0	d__Bacteria; p__Firmicutes; c__Clostridia; o__Clostridiales; f__Lachnospiraceae; g__Lachnospiraceae_UCG-002; s__uncultured_rumen
ASV_639	0	0	9	0	0	7	0	0	26	37	24	42	0	0	32	35	32	23	0	0	0	0	0	0	0	0	0	0	0	0	0	0	0	0	0	0	0	0	19	14	21	25	d__Bacteria; p__Bacteroidetes; c__Bacteroidia; o__Bacteroidales; f__Bacteroidales_RF16_group; g__Bacteroidales_RF16_group; s__uncultured_bacterium
ASV_640	0	0	9	0	12	17	0	0	10	17	0	0	0	0	0	0	0	7	0	0	15	10	12	0	0	0	21	21	17	11	0	0	0	0	0	14	0	0	35	32	42	44	d__Bacteria; p__Bacteroidetes; c__Bacteroidia; o__Bacteroidales; f__Bacteroidaceae; g__Bacteroides; s__uncultured_bacterium
ASV_641	0	0	0	0	0	0	0	0	0	0	0	0	0	18	0	0	0	0	0	0	0	0	0	0	0	0	0	0	0	0	0	0	91	81	79	77	0	0	0	0	0	0	d__Bacteria; p__Firmicutes; c__Clostridia; o__Clostridiales; f__Christensenellaceae; g__Christensenellaceae_R-7_group; s__uncultured_organism
ASV_642	0	0	36	25	109	51	0	0	9	11	0	25	0	0	0	0	0	6	0	0	0	9	44	20	0	0	0	0	0	0	0	0	0	0	0	0	0	0	0	0	0	0	d__Bacteria; p__Spirochaetes; c__Spirochaetia; o__Spirochaetales; f__Spirochaetaceae; g__Treponema_2; s__unclassified_Treponema_2
ASV_643	0	0	34	88	14	24	0	0	7	10	0	0	0	0	12	28	10	10	0	8	20	23	16	12	0	0	12	10	3	3	0	0	0	0	0	0	0	0	0	0	0	0	d__Bacteria; p__Bacteroidetes; c__Bacteroidia; o__Bacteroidales; f__Paludibacteraceae; g__uncultured; s__uncultured_bacterium
ASV_644	0	0	48	64	28	41	0	0	14	23	8	8	0	0	6	6	10	0	0	19	19	20	15	10	0	0	0	5	0	0	0	0	0	0	0	0	0	0	0	0	0	0	d__Bacteria; p__Bacteroidetes; c__Bacteroidia; o__Bacteroidales; f__Bacteroidales_RF16_group; g__Bacteroidales_RF16_group; s__uncultured_Porphyromonadaceae
ASV_645	0	0	25	27	37	22	0	0	0	0	0	0	0	0	0	0	0	0	0	0	0	0	0	0	0	0	0	0	15	0	0	0	0	54	37	28	0	0	20	23	33	23	d__Bacteria; p__Actinobacteria; c__Coriobacteriia; o__Coriobacteriales; f__Eggerthellaceae; g__unclassified_Eggerthellaceae; s__unclassified_Eggerthellaceae
ASV_646	0	0	13	11	14	17	0	0	6	0	0	0	0	0	0	0	0	0	0	0	43	70	29	38	0	0	43	28	0	31	0	0	0	0	0	0	0	0	0	0	0	0	d__Bacteria; p__Bacteroidetes; c__Bacteroidia; o__Bacteroidales; f__Prevotellaceae; g__Prevotellaceae_UCG-003; s__uncultured_Bacteroidales
ASV_647	0	0	0	0	0	0	0	0	0	0	0	0	0	0	0	0	0	0	0	0	0	0	0	0	0	336	0	0	0	7	0	0	0	0	0	0	0	0	0	0	0	0	d__Bacteria; p__Lentisphaerae; c__Lentisphaeria; o__Victivallales; f__vadinBE97; g__vadinBE97; s__uncultured_rumen
ASV_648	0	0	0	0	0	0	0	0	0	0	0	17	0	0	32	36	50	19	0	0	21	0	18	0	0	0	0	0	0	0	0	0	34	46	42	27	0	0	0	0	0	0	d__Bacteria; p__Firmicutes; c__Clostridia; o__Clostridiales; f__Ruminococcaceae; g__[Eubacterium]_coprostanoligenes_group; s__unclassified_[Eubacterium]_coprostanoligenes_group
ASV_649	0	0	0	0	0	0	0	0	0	0	0	0	0	0	0	0	0	0	0	342	0	0	0	0	0	0	0	0	0	0	0	0	0	0	0	0	0	0	0	0	0	0	d__Bacteria; p__Firmicutes; c__Negativicutes; o__Selenomonadales; f__Veillonellaceae; g__Anaerovibrio; s__uncultured_bacterium
ASV_650	16	23	0	0	0	0	0	0	0	0	0	0	32	249	0	0	0	0	10	0	0	0	0	0	0	0	0	0	0	0	0	11	0	0	0	0	0	0	0	0	0	0	d__Bacteria; p__Firmicutes; c__Clostridia; o__Clostridiales; f__Lachnospiraceae; g__Lachnospiraceae_NK4A136_group; s__uncultured_rumen
ASV_651	31	35	0	0	0	0	37	0	0	0	0	0	0	10	11	0	10	17	12	0	13	0	21	0	0	0	0	10	0	0	15	10	0	0	0	11	16	82	0	0	0	0	d__Bacteria; p__Firmicutes; c__Clostridia; o__Clostridiales; f__Lachnospiraceae; g__[Eubacterium]_hallii_group; s__unclassified_[Eubacterium]_hallii_group
ASV_652	0	29	0	0	0	0	0	0	0	0	0	0	50	76	0	0	0	0	63	82	0	0	0	0	0	39	0	0	0	0	0	0	0	0	0	0	2	0	0	0	0	0	d__Bacteria; p__Patescibacteria; c__Saccharimonadia; o__Saccharimonadales; f__Saccharimonadaceae; g__Candidatus_Saccharimonas; s__uncultured_rumen
ASV_653	0	106	0	0	0	0	0	0	0	0	0	0	27	198	0	0	4	6	0	0	0	0	0	0	0	0	0	0	0	0	0	0	0	0	0	0	0	0	0	0	0	0	d__Bacteria; p__Kiritimatiellaeota; c__Kiritimatiellae; o__WCHB1-41; f__WCHB1-41; g__WCHB1-41; s__unidentified_rumen
ASV_654	0	0	19	17	25	20	0	0	56	66	59	68	0	0	0	0	0	11	0	0	0	0	0	0	0	0	0	0	0	0	0	0	0	0	0	0	0	0	0	0	0	0	d__Bacteria; p__Bacteroidetes; c__Bacteroidia; o__Bacteroidales; f__Prevotellaceae; g__Prevotellaceae_UCG-004; s__uncultured_bacterium
ASV_655	0	0	6	14	8	13	0	0	20	12	15	12	0	0	20	8	13	8	0	0	12	3	10	23	0	0	9	11	9	8	0	0	18	9	14	15	0	0	16	6	7	21	d__Bacteria; p__Firmicutes; c__Clostridia; o__Clostridiales; f__Ruminococcaceae; g__Ruminococcaceae_UCG-005; s__uncultured_Ruminococcaceae
ASV_656	0	0	0	0	0	0	0	0	0	0	0	0	0	0	9	15	13	10	0	0	0	0	35	0	0	0	0	0	0	0	0	0	64	65	65	64	0	0	0	0	0	0	d__Bacteria; p__Firmicutes; c__Clostridia; o__Clostridiales; f__Ruminococcaceae; g__Ruminococcaceae_UCG-005; s__uncultured_Ruminococcaceae
ASV_657	0	0	0	0	0	0	0	0	66	82	87	104	0	0	0	0	0	0	0	0	0	0	0	0	0	0	0	0	0	0	0	0	0	0	0	0	0	0	0	0	0	0	d__Bacteria; p__Bacteroidetes; c__Bacteroidia; o__Bacteroidales; f__Rikenellaceae; g__Rikenellaceae_RC9_gut_group; s__unclassified_Rikenellaceae_RC9_gut_group
ASV_658	27	60	0	0	0	0	21	60	0	0	0	0	88	0	0	0	0	0	0	21	0	0	0	0	21	0	0	0	0	0	0	15	0	0	0	0	25	0	0	0	0	0	d__Bacteria; p__Bacteroidetes; c__Bacteroidia; o__Chitinophagales; f__Chitinophagaceae; g__Vibrionimonas; s__unclassified_Vibrionimonas
ASV_659	0	0	3	7	5	0	0	0	7	0	7	0	0	0	0	0	0	0	0	0	0	0	0	0	0	0	0	5	0	0	0	0	0	0	0	0	0	0	75	61	79	89	d__Bacteria; p__Bacteroidetes; c__Bacteroidia; o__Bacteroidales; f__Prevotellaceae; g__Prevotellaceae_UCG-003; s__uncultured_bacterium
ASV_660	0	0	0	49	0	62	0	0	0	0	0	0	0	0	16	49	58	43	0	0	0	0	0	0	0	0	0	0	0	0	0	0	0	0	0	0	0	0	0	0	61	0	d__Bacteria; p__Kiritimatiellaeota; c__Kiritimatiellae; o__WCHB1-41; f__WCHB1-41; g__WCHB1-41; s__uncultured_bacterium
ASV_661	121	30	0	0	0	0	0	0	0	0	0	0	149	37	0	0	0	0	0	0	0	0	0	0	0	0	0	0	0	0	0	0	0	0	0	0	0	0	0	0	0	0	d__Bacteria; p__Firmicutes; c__Clostridia; o__Clostridiales; f__Christensenellaceae; g__Christensenellaceae_R-7_group; s__unclassified_Christensenellaceae_R-7_group
ASV_662	53	19	0	0	0	0	0	0	0	0	0	0	40	31	0	0	0	0	81	24	0	0	0	0	0	0	0	0	0	0	14	7	0	0	0	0	68	0	0	0	0	0	d__Bacteria; p__Firmicutes; c__Clostridia; o__Clostridiales; f__Lachnospiraceae; g__Lachnospiraceae_XPB1014_group; s__unclassified_Lachnospiraceae_XPB1014_group
ASV_663	0	0	34	45	20	17	0	0	41	53	45	19	0	0	0	22	20	0	0	0	0	0	0	0	0	0	21	0	0	0	0	0	0	0	0	0	0	0	0	0	0	0	d__Bacteria; p__Bacteroidetes; c__Bacteroidia; o__Bacteroidales; f__Rikenellaceae; g__Rikenellaceae_RC9_gut_group; s__uncultured_bacterium
ASV_664	0	0	10	13	6	6	0	0	8	12	8	14	0	0	5	13	12	6	0	0	14	11	9	13	0	0	12	5	11	11	0	0	14	19	22	14	0	0	14	8	24	23	d__Bacteria; p__Firmicutes; c__Clostridia; o__Clostridiales; f__Ruminococcaceae; g__Ruminococcaceae_UCG-005; s__unclassified_Ruminococcaceae_UCG-005
ASV_665	0	0	0	0	0	7	0	0	0	0	0	0	0	0	0	0	0	0	0	0	0	0	0	0	0	0	11	10	9	10	0	0	74	63	67	80	0	0	0	0	6	0	d__Bacteria; p__Bacteroidetes; c__Bacteroidia; o__Bacteroidales; f__uncultured; g__uncultured; s__uncultured_Bacteroidales
ASV_666	0	0	0	0	0	0	0	0	0	0	0	0	59	199	0	0	0	0	0	0	0	0	0	0	0	79	0	0	0	0	0	0	0	0	0	0	0	0	0	0	0	0	d__Bacteria; p__Firmicutes; c__Clostridia; o__Clostridiales; f__Ruminococcaceae; g__Ruminococcaceae_NK4A214_group; s__uncultured_bacterium
ASV_667	0	14	0	0	0	0	86	29	0	0	0	7	15	45	0	0	0	0	25	38	28	12	19	18	0	0	0	0	0	0	0	0	0	0	0	0	0	0	0	0	0	0	d__Bacteria; p__Firmicutes; c__Erysipelotrichia; o__Erysipelotrichales; f__Erysipelotrichaceae; g__unclassified_Erysipelotrichaceae; s__unclassified_Erysipelotrichaceae
ASV_668	0	0	0	0	0	0	0	0	20	0	0	17	0	0	0	16	11	0	0	0	0	0	31	0	0	0	10	41	14	24	0	0	36	32	18	17	0	0	12	0	20	17	d__Bacteria; p__Firmicutes; c__Clostridia; o__Clostridiales; f__Ruminococcaceae; g__Ruminococcaceae_UCG-005; s__uncultured_Ruminococcaceae
ASV_669	10	42	0	0	0	0	26	13	0	0	0	0	28	203	0	0	0	0	0	0	0	0	4	0	0	0	0	0	0	0	0	0	0	0	0	0	9	0	0	0	0	0	d__Bacteria; p__Cyanobacteria; c__Melainabacteria; o__Gastranaerophilales; f__Gastranaerophilales; g__Gastranaerophilales; s__unclassified_Gastranaerophilales
ASV_670	0	0	0	0	0	0	0	0	0	0	0	0	0	0	79	38	70	53	0	0	0	0	0	0	0	0	0	0	0	0	0	0	25	20	24	25	0	0	0	0	0	0	d__Bacteria; p__Firmicutes; c__Clostridia; o__Clostridiales; f__Christensenellaceae; g__Christensenellaceae_R-7_group; s__iron-reducing_bacterium
ASV_671	0	0	0	0	0	0	0	0	0	0	0	0	0	0	0	0	34	0	0	0	0	23	36	31	0	0	52	0	53	76	0	0	29	0	0	0	0	0	0	0	0	0	d__Bacteria; p__Spirochaetes; c__Spirochaetia; o__Spirochaetales; f__Spirochaetaceae; g__Treponema_2; s__uncultured_bacterium
ASV_672	0	0	7	0	13	0	0	0	0	0	24	17	0	0	27	0	24	23	0	0	0	20	0	27	0	0	0	8	0	13	0	0	21	29	0	0	0	0	16	0	20	43	d__Bacteria; p__Firmicutes; c__Clostridia; o__Clostridiales; f__Ruminococcaceae; g__Ruminiclostridium_9; s__unclassified_Ruminiclostridium_9
ASV_673	0	0	0	24	0	0	0	0	0	0	0	0	0	0	0	0	0	0	0	0	0	0	0	0	0	0	0	20	0	16	0	0	0	0	0	0	0	0	61	79	61	71	d__Bacteria; p__Bacteroidetes; c__Bacteroidia; o__Bacteroidales; f__Rikenellaceae; g__Rikenellaceae_RC9_gut_group; s__uncultured_bacterium
ASV_674	0	0	0	0	0	0	0	0	0	0	0	0	0	0	0	0	0	0	0	0	0	0	0	0	281	23	0	0	0	0	0	28	0	0	0	0	0	0	0	0	0	0	d__Bacteria; p__Proteobacteria; c__Alphaproteobacteria; o__Rhizobiales; f__Xanthobacteraceae; g__uncultured; s__unclassified_uncultured
ASV_675	0	0	11	7	14	14	0	0	24	29	12	11	0	0	1	1	0	4	0	0	42	43	47	42	0	0	0	0	0	0	0	0	8	12	3	5	0	0	0	1	0	0	d__Bacteria; p__Firmicutes; c__Clostridia; o__Clostridiales; f__Ruminococcaceae; g__Ruminococcaceae_UCG-005; s__uncultured_Ruminococcaceae
ASV_676	0	0	0	44	0	27	0	0	15	0	27	30	0	0	0	0	28	0	0	0	0	16	17	43	0	0	0	0	0	0	0	0	17	0	24	25	0	0	0	0	0	18	d__Bacteria; p__Firmicutes; c__Clostridia; o__Clostridiales; f__Christensenellaceae; g__Christensenellaceae_R-7_group; s__unclassified_Christensenellaceae_R-7_group
ASV_677	0	0	0	0	0	0	0	0	0	0	0	0	0	0	0	0	0	0	0	0	0	0	0	0	0	0	0	0	0	0	0	0	0	0	0	0	233	98	0	0	0	0	d__Bacteria; p__Tenericutes; c__Mollicutes; o__Mollicutes_RF39; f__Mollicutes_RF39; g__Mollicutes_RF39; s__uncultured_bacterium
ASV_678	38	49	0	0	0	0	44	44	0	0	0	0	22	10	0	0	0	0	0	9	0	0	0	0	34	10	0	0	0	0	0	23	0	0	0	0	33	14	0	0	0	0	d__Bacteria; p__Bacteroidetes; c__Bacteroidia; o__Chitinophagales; f__Chitinophagaceae; g__unclassified_Chitinophagaceae; s__unclassified_Chitinophagaceae
ASV_679	0	0	0	6	6	9	0	0	15	11	19	25	0	0	19	18	12	11	0	0	0	0	0	0	0	0	10	18	19	2	0	0	20	35	21	23	0	0	10	3	5	13	d__Bacteria; p__Firmicutes; c__Clostridia; o__Clostridiales; f__Ruminococcaceae; g__Ruminococcaceae_UCG-005; s__unclassified_Ruminococcaceae_UCG-005
ASV_680	0	0	0	0	0	0	0	0	20	0	13	19	0	0	22	22	0	0	0	0	0	0	0	0	0	0	0	0	0	0	0	0	61	50	0	0	0	0	0	42	41	40	d__Bacteria; p__Firmicutes; c__Clostridia; o__Clostridiales; f__Ruminococcaceae; g__Ruminococcaceae_UCG-010; s__unidentified
ASV_681	175	24	0	0	0	0	25	0	0	0	0	0	0	0	0	0	0	0	25	0	0	0	0	0	0	0	0	0	0	0	50	0	0	0	0	0	30	0	0	0	0	0	d__Bacteria; p__Firmicutes; c__Clostridia; o__Clostridiales; f__Family_XIII; g__[Eubacterium]_saphenum_group; s__uncultured_bacterium
ASV_682	0	0	27	25	16	31	0	0	5	7	6	5	0	0	8	9	11	8	0	10	17	11	7	8	0	0	14	13	8	8	0	0	2	5	1	7	0	0	13	12	16	19	d__Bacteria; p__Bacteroidetes; c__Bacteroidia; o__Bacteroidales; f__Bacteroidaceae; g__Bacteroides; s__uncultured_Bacteroides
ASV_683	0	12	0	0	0	0	0	0	0	0	0	0	0	0	0	0	0	0	177	27	30	18	37	27	0	0	0	0	0	0	0	0	0	0	0	0	0	0	0	0	0	0	d__Bacteria; p__Kiritimatiellaeota; c__Kiritimatiellae; o__WCHB1-41; f__WCHB1-41; g__WCHB1-41; s__uncultured_rumen
ASV_684	0	0	36	31	72	58	0	0	16	0	31	23	0	0	5	0	0	0	0	19	0	0	0	0	0	0	0	0	0	0	0	0	0	0	0	4	0	0	7	7	0	18	d__Bacteria; p__Firmicutes; c__Clostridia; o__Clostridiales; f__Lachnospiraceae; g__Tyzzerella_3; s__uncultured_bacterium
ASV_685	0	0	0	0	0	0	0	0	47	60	59	67	0	0	0	0	0	0	0	0	0	0	0	0	0	0	0	0	0	0	0	0	0	0	9	0	0	0	30	17	0	38	d__Bacteria; p__Bacteroidetes; c__Bacteroidia; o__Bacteroidales; f__Rikenellaceae; g__dgA-11_gut_group; s__uncultured_bacterium
ASV_686	0	0	0	0	0	0	0	0	0	0	0	0	0	0	0	0	0	0	0	0	0	0	0	0	0	0	0	0	0	0	86	93	0	0	0	0	148	0	0	0	0	0	d__Bacteria; p__Firmicutes; c__Erysipelotrichia; o__Erysipelotrichales; f__Erysipelotrichaceae; g__uncultured; s__uncultured_rumen
ASV_687	0	0	0	0	0	11	0	0	30	27	27	55	0	0	14	27	0	14	0	0	0	15	15	13	0	0	5	5	5	10	0	0	7	2	5	0	0	0	3	19	7	9	d__Bacteria; p__Firmicutes; c__Clostridia; o__Clostridiales; f__Christensenellaceae; g__Christensenellaceae_R-7_group; s__uncultured_prokaryote
ASV_688	96	40	0	0	0	0	0	0	0	0	0	0	0	35	0	0	0	0	0	0	0	0	0	0	19	134	0	0	0	0	0	0	0	0	0	0	0	0	0	0	0	0	d__Bacteria; p__Firmicutes; c__Clostridia; o__Clostridiales; f__Ruminococcaceae; g__Ruminococcaceae_NK4A214_group; s__uncultured_rumen
ASV_689	0	0	0	0	0	0	0	0	0	0	0	0	0	0	0	15	14	0	0	0	0	0	0	0	0	0	79	69	43	58	0	0	0	19	27	0	0	0	0	0	0	0	d__Bacteria; p__Verrucomicrobia; c__Verrucomicrobiae; o__Verrucomicrobiales; f__Akkermansiaceae; g__Akkermansia; s__uncultured_bacterium
ASV_690	138	121	0	0	0	0	29	0	0	0	0	0	4	0	0	0	0	0	13	4	0	0	0	0	0	14	0	0	0	0	0	0	0	0	0	0	0	0	0	0	0	0	d__Bacteria; p__Firmicutes; c__Erysipelotrichia; o__Erysipelotrichales; f__Erysipelotrichaceae; g__uncultured; s__uncultured_rumen
ASV_691	0	27	0	0	0	0	0	0	0	0	0	0	0	190	0	0	0	0	0	0	0	0	0	0	0	106	0	0	0	0	0	0	0	0	0	0	0	0	0	0	0	0	d__Bacteria; p__Firmicutes; c__Clostridia; o__Clostridiales; f__Ruminococcaceae; g__Ruminococcaceae_NK4A214_group; s__unclassified_Ruminococcaceae_NK4A214_group
ASV_692	0	0	0	0	0	0	0	0	0	0	0	0	0	0	0	0	0	0	0	0	20	13	20	25	0	0	0	0	0	0	0	0	32	14	22	29	0	0	23	34	41	50	d__Bacteria; p__Proteobacteria; c__Deltaproteobacteria; o__Desulfovibrionales; f__Desulfovibrionaceae; g__Desulfovibrio; s__gut_metagenome
ASV_693	0	0	21	0	17	16	0	0	20	29	0	21	0	0	0	0	0	11	0	0	0	17	0	0	0	0	24	24	10	0	0	0	0	14	0	19	0	0	28	12	20	19	d__Bacteria; p__Firmicutes; c__Clostridia; o__Clostridiales; f__Ruminococcaceae; g__Ruminococcaceae_UCG-009; s__uncultured_bacterium
ASV_694	73	119	0	0	0	0	0	0	0	0	0	0	0	0	0	0	0	0	0	0	0	0	0	0	0	0	0	0	0	0	51	54	0	0	0	0	12	12	0	0	0	0	d__Bacteria; p__Firmicutes; c__Erysipelotrichia; o__Erysipelotrichales; f__Erysipelotrichaceae; g__Erysipelotrichaceae_UCG-008; s__uncultured_bacterium
ASV_695	0	0	13	22	0	18	0	0	0	0	0	0	0	0	44	48	43	35	0	0	0	0	0	0	0	0	0	0	0	0	0	0	0	0	0	0	0	0	0	38	30	30	d__Bacteria; p__Bacteroidetes; c__Bacteroidia; o__Bacteroidales; f__Rikenellaceae; g__Rikenellaceae_RC9_gut_group; s__uncultured_bacterium
ASV_696	0	0	29	44	0	26	0	0	0	28	0	0	0	0	54	29	66	20	0	0	0	0	0	0	0	0	0	0	25	0	0	0	0	0	0	0	0	0	0	0	0	0	d__Bacteria; p__Firmicutes; c__Clostridia; o__Clostridiales; f__Ruminococcaceae; g__Ruminococcaceae_UCG-005; s__uncultured_bacterium
ASV_697	0	0	11	16	14	12	0	0	12	15	12	20	0	0	12	11	13	8	0	5	21	27	20	21	0	0	0	4	0	0	0	0	3	5	3	5	0	0	13	10	14	14	d__Bacteria; p__Firmicutes; c__Clostridia; o__Clostridiales; f__Ruminococcaceae; g__Ruminococcaceae_UCG-005; s__unclassified_Ruminococcaceae_UCG-005
ASV_698	0	0	0	0	0	0	0	0	0	0	0	0	0	0	0	0	0	0	0	0	0	0	0	0	0	0	0	0	0	0	0	0	39	45	42	38	0	0	45	46	37	29	d__Bacteria; p__Firmicutes; c__Clostridia; o__Clostridiales; f__Ruminococcaceae; g__[Eubacterium]_coprostanoligenes_group; s__unclassified_[Eubacterium]_coprostanoligenes_group
ASV_699	39	98	0	0	0	0	0	0	0	0	0	0	0	55	0	0	0	0	0	29	0	0	0	0	0	21	0	0	0	0	14	39	4	0	0	0	10	10	0	0	0	0	d__Bacteria; p__Firmicutes; c__Clostridia; o__Clostridiales; f__Christensenellaceae; g__Christensenellaceae_R-7_group; s__unclassified_Christensenellaceae_R-7_group
ASV_700	59	19	0	0	0	0	0	0	0	0	0	0	86	0	0	0	0	0	35	0	8	0	0	0	0	0	0	0	0	0	19	36	0	0	0	0	56	0	0	0	0	0	d__Bacteria; p__Firmicutes; c__Clostridia; o__Clostridiales; f__Lachnospiraceae; g__Lachnospiraceae_NK3A20_group; s__bacterium_enrichment
ASV_701	0	0	0	0	0	0	0	0	0	0	0	0	0	0	0	0	0	0	0	0	0	0	115	32	0	0	0	0	50	0	0	0	0	0	0	0	0	0	0	55	0	66	d__Bacteria; p__Firmicutes; c__Clostridia; o__Clostridiales; f__Lachnospiraceae; g__unclassified_Lachnospiraceae; s__unclassified_Lachnospiraceae
ASV_702	179	137	0	0	0	0	0	0	0	0	0	0	0	0	0	0	0	0	0	0	0	0	0	0	0	0	0	0	0	0	0	0	0	0	0	0	0	0	0	0	0	0	d__Bacteria; p__Firmicutes; c__Clostridia; o__Clostridiales; f__Lachnospiraceae; g__Lachnospiraceae_UCG-002; s__uncultured_rumen
ASV_703	0	0	34	25	86	64	0	0	0	0	0	22	0	0	13	16	14	28	0	14	0	0	0	0	0	0	0	0	0	0	0	0	0	0	0	0	0	0	0	0	0	0	d__Bacteria; p__Bacteroidetes; c__Bacteroidia; o__Bacteroidales; f__p-251-o5; g__p-251-o5; s__uncultured_Bacteroidales
ASV_704	0	0	0	0	0	0	89	53	0	0	0	0	95	28	0	0	0	0	0	0	0	0	0	0	51	0	0	0	0	0	0	0	0	0	0	0	0	0	0	0	0	0	d__Bacteria; p__Proteobacteria; c__Gammaproteobacteria; o__Pseudomonadales; f__Moraxellaceae; g__Acinetobacter; s__Acinetobacter_junii
ASV_705	0	0	0	0	0	0	0	0	0	0	0	0	0	0	0	0	0	0	0	0	0	0	0	0	0	0	0	0	0	0	154	110	0	0	0	0	40	12	0	0	0	0	d__Bacteria; p__Kiritimatiellaeota; c__Kiritimatiellae; o__WCHB1-41; f__WCHB1-41; g__WCHB1-41; s__uncultured_rumen
ASV_706	32	56	0	0	0	0	0	0	0	0	0	0	30	32	0	0	0	0	37	66	0	0	0	0	0	21	0	0	0	0	0	0	0	0	0	0	21	20	0	0	0	0	d__Bacteria; p__Firmicutes; c__Clostridia; o__Clostridiales; f__Ruminococcaceae; g__Ruminococcaceae_NK4A214_group; s__uncultured_rumen
ASV_707	0	0	0	0	0	0	0	0	0	0	0	0	0	0	0	0	0	0	0	0	0	0	40	72	0	0	54	39	0	110	0	0	0	0	0	0	0	0	0	0	0	0	d__Bacteria; p__Verrucomicrobia; c__Verrucomicrobiae; o__Verrucomicrobiales; f__Akkermansiaceae; g__Akkermansia; s__uncultured_bacterium
ASV_708	32	0	0	0	0	0	116	0	0	0	0	0	34	0	0	0	0	0	18	0	0	0	0	0	0	0	0	0	0	0	30	0	0	0	0	0	83	0	0	0	0	0	d__Bacteria; p__Firmicutes; c__Clostridia; o__Clostridiales; f__Lachnospiraceae; g__Lachnospiraceae_UCG-010; s__uncultured_rumen
ASV_709	0	0	4	9	6	14	0	0	10	10	4	4	0	0	5	7	0	0	0	0	57	39	30	23	0	0	0	0	0	0	0	0	0	0	0	0	0	0	27	18	22	23	d__Bacteria; p__Bacteroidetes; c__Bacteroidia; o__Bacteroidales; f__Prevotellaceae; g__Prevotellaceae_Ga6A1_group; s__uncultured_bacterium
ASV_710	0	0	23	0	49	0	0	0	0	0	0	30	0	0	21	0	27	28	0	0	35	0	49	38	0	0	0	0	0	0	0	0	0	12	0	0	0	0	0	0	0	0	d__Bacteria; p__Firmicutes; c__Clostridia; o__Clostridiales; f__Lachnospiraceae; g__unclassified_Lachnospiraceae; s__unclassified_Lachnospiraceae
ASV_711	0	0	0	0	0	0	0	0	0	14	0	9	0	0	23	0	0	0	0	0	18	34	7	22	0	0	52	42	34	32	0	0	0	0	0	0	0	0	10	0	8	7	d__Bacteria; p__Bacteroidetes; c__Bacteroidia; o__Bacteroidales; f__Bacteroidaceae; g__Bacteroides; s__uncultured_Bacteroides
ASV_712	0	0	0	0	0	0	0	0	0	0	0	0	0	46	0	0	0	0	0	0	0	0	0	0	0	111	0	0	0	0	0	0	0	0	0	0	93	62	0	0	0	0	d__Bacteria; p__Patescibacteria; c__Saccharimonadia; o__Saccharimonadales; f__Saccharimonadaceae; g__Candidatus_Saccharimonas; s__uncultured_rumen
ASV_713	0	0	69	47	0	0	0	0	0	0	0	0	0	0	40	35	25	0	0	0	0	0	0	0	0	0	0	0	0	0	0	0	0	38	0	28	0	0	28	0	0	0	d__Bacteria; p__Firmicutes; c__Clostridia; o__Clostridiales; f__Ruminococcaceae; g__Ruminococcaceae_UCG-010; s__uncultured_Ruminococcaceae
ASV_714	0	0	0	0	0	0	0	0	0	0	0	0	26	81	15	32	40	16	81	19	0	0	0	0	0	0	0	0	0	0	0	0	0	0	0	0	0	0	0	0	0	0	d__Bacteria; p__Kiritimatiellaeota; c__Kiritimatiellae; o__WCHB1-41; f__WCHB1-41; g__WCHB1-41; s__uncultured_rumen
ASV_715	0	38	0	3	0	0	0	0	0	0	0	0	0	115	7	0	0	0	69	75	0	0	2	0	0	0	0	0	0	0	0	0	0	0	0	0	0	0	0	0	0	0	d__Bacteria; p__Kiritimatiellaeota; c__Kiritimatiellae; o__WCHB1-41; f__WCHB1-41; g__WCHB1-41; s__uncultured_rumen
ASV_716	0	9	0	0	0	0	22	0	0	0	0	0	36	90	0	0	0	0	7	24	0	0	0	0	8	91	0	0	0	0	8	6	0	0	0	0	0	8	0	0	0	0	d__Bacteria; p__Proteobacteria; c__Gammaproteobacteria; o__Enterobacteriales; f__Enterobacteriaceae; g__Serratia; s__unclassified_Serratia
ASV_717	0	0	11	16	8	12	0	0	10	0	0	8	0	0	13	16	13	10	0	0	16	18	8	12	0	0	15	15	10	11	0	0	23	20	19	19	0	0	0	6	0	0	d__Bacteria; p__Bacteroidetes; c__Bacteroidia; o__Bacteroidales; f__Bacteroidaceae; g__Bacteroides; s__uncultured_Bacteroides
ASV_718	0	0	0	0	0	0	0	0	0	0	0	0	0	0	0	12	0	0	0	0	0	0	0	0	0	0	75	95	58	69	0	0	0	0	0	0	0	0	0	0	0	0	d__Bacteria; p__Proteobacteria; c__Deltaproteobacteria; o__Bradymonadales; f__Bradymonadales; g__Bradymonadales; s__uncultured_rumen
ASV_719	52	147	0	0	0	0	0	0	0	0	0	0	0	0	0	0	0	0	0	108	0	0	0	0	0	0	0	0	0	0	0	0	0	0	0	0	0	0	0	0	0	0	d__Bacteria; p__Patescibacteria; c__Saccharimonadia; o__Saccharimonadales; f__Saccharimonadaceae; g__Candidatus_Saccharimonas; s__uncultured_rumen
ASV_720	59	30	0	0	0	0	10	94	0	0	0	0	8	0	0	0	0	0	0	18	0	0	0	0	17	0	0	0	0	0	0	18	0	0	0	0	35	17	0	0	0	0	d__Bacteria; p__Planctomycetes; c__Phycisphaerae; o__Phycisphaerales; f__Phycisphaeraceae; g__SM1A02; s__uncultured_bacterium
ASV_721	0	0	20	50	16	18	0	0	21	29	0	10	0	0	0	12	22	10	0	0	13	8	23	14	0	0	12	13	10	0	0	0	0	0	0	0	0	0	0	0	5	0	d__Bacteria; p__Kiritimatiellaeota; c__Kiritimatiellae; o__WCHB1-41; f__WCHB1-41; g__WCHB1-41; s__uncultured_bacterium
ASV_722	2	69	0	0	0	0	0	0	0	0	0	0	14	203	0	0	4	3	9	0	0	0	0	0	0	0	0	0	0	0	1	0	0	0	0	0	0	0	0	0	0	0	d__Bacteria; p__Kiritimatiellaeota; c__Kiritimatiellae; o__WCHB1-41; f__WCHB1-41; g__WCHB1-41; s__unidentified_rumen
ASV_723	0	0	15	9	10	15	0	0	5	16	13	8	0	0	10	16	11	8	0	0	25	15	12	17	0	0	10	8	6	5	0	0	5	9	8	18	0	0	9	9	7	6	d__Bacteria; p__Bacteroidetes; c__Bacteroidia; o__Bacteroidales; f__Bacteroidaceae; g__Bacteroides; s__uncultured_Bacteroides
ASV_724	0	0	17	17	11	31	0	0	4	25	16	4	0	0	27	0	3	8	0	25	13	18	4	31	0	0	5	1	4	4	0	0	3	2	3	4	0	0	4	7	9	5	d__Bacteria; p__Firmicutes; c__Clostridia; o__Clostridiales; f__Ruminococcaceae; g__Ruminococcaceae_UCG-005; s__unclassified_Ruminococcaceae_UCG-005
ASV_725	0	0	0	18	24	29	0	0	0	0	40	0	0	0	10	10	6	0	0	0	10	8	12	0	0	0	0	0	0	0	0	0	28	31	24	32	0	0	0	0	0	23	d__Bacteria; p__Bacteroidetes; c__Bacteroidia; o__Bacteroidales; f__Rikenellaceae; g__Rikenellaceae_RC9_gut_group; s__uncultured_Bacteroidales
ASV_726	0	32	0	0	0	0	33	40	0	0	0	0	34	20	0	0	0	0	0	0	0	0	0	0	126	19	0	0	0	0	0	0	0	0	0	0	0	0	0	0	0	0	d__Bacteria; p__Proteobacteria; c__Alphaproteobacteria; o__Rhizobiales; f__Xanthobacteraceae; g__Bradyrhizobium; s__unclassified_Bradyrhizobium
ASV_727	0	0	32	42	22	36	0	0	0	0	4	5	0	0	19	12	7	0	0	0	5	0	6	1	0	0	10	5	5	0	0	0	0	0	0	0	0	0	23	26	19	25	d__Bacteria; p__Bacteroidetes; c__Bacteroidia; o__Bacteroidales; f__F082; g__F082; s__uncultured_bacterium
ASV_728	0	0	42	39	67	64	0	0	0	0	0	0	0	0	0	0	0	0	0	0	0	0	0	0	0	0	15	22	17	17	0	0	0	0	0	21	0	0	0	0	0	0	d__Bacteria; p__Bacteroidetes; c__Bacteroidia; o__Bacteroidales; f__Prevotellaceae; g__Prevotellaceae_UCG-001; s__uncultured_bacterium
ASV_729	0	0	25	32	14	13	0	0	21	39	28	17	0	0	27	0	24	0	0	0	13	13	14	10	0	0	0	0	14	0	0	0	0	0	0	0	0	0	0	0	0	0	d__Bacteria; p__Firmicutes; c__Clostridia; o__Clostridiales; f__Ruminococcaceae; g__[Eubacterium]_coprostanoligenes_group; s__uncultured_bacterium
ASV_730	0	0	0	0	0	21	0	0	17	14	12	0	0	0	0	36	33	21	0	0	0	0	0	0	0	0	37	0	44	0	0	0	29	0	28	0	0	0	6	0	6	0	d__Bacteria; p__Kiritimatiellaeota; c__Kiritimatiellae; o__WCHB1-41; f__WCHB1-41; g__WCHB1-41; s__uncultured_rumen
ASV_731	0	0	0	0	0	0	0	0	60	85	95	64	0	0	0	0	0	0	0	0	0	0	0	0	0	0	0	0	0	0	0	0	0	0	0	0	0	0	0	0	0	0	d__Bacteria; p__Bacteroidetes; c__Bacteroidia; o__Bacteroidales; f__Rikenellaceae; g__Rikenellaceae_RC9_gut_group; s__uncultured_bacterium
ASV_732	0	0	0	0	0	0	0	0	0	0	0	27	0	0	65	39	47	40	0	0	25	0	20	17	0	0	0	0	0	0	0	0	0	0	0	0	0	0	0	0	0	23	d__Bacteria; p__Bacteroidetes; c__Bacteroidia; o__Bacteroidales; f__Rikenellaceae; g__Rikenellaceae_RC9_gut_group; s__uncultured_bacterium
ASV_733	0	0	0	0	0	0	0	0	0	0	0	0	16	245	0	0	0	0	23	9	0	0	0	0	0	0	0	0	0	0	0	0	0	0	0	0	10	0	0	0	0	0	d__Bacteria; p__Actinobacteria; c__Coriobacteriia; o__Coriobacteriales; f__Atopobiaceae; g__Atopobium; s__uncultured_rumen
ASV_734	0	0	0	0	0	0	0	0	0	0	0	0	0	0	0	0	0	0	0	0	0	0	0	0	0	0	0	0	0	0	5	0	0	0	0	0	169	101	0	0	14	14	d__Bacteria; p__Kiritimatiellaeota; c__Kiritimatiellae; o__WCHB1-41; f__WCHB1-41; g__WCHB1-41; s__uncultured_rumen
ASV_735	0	0	37	35	52	52	0	0	0	0	0	0	0	0	28	21	33	24	0	0	0	0	20	0	0	0	0	0	0	0	0	0	0	0	0	0	0	0	0	0	0	0	d__Bacteria; p__Firmicutes; c__Clostridia; o__Clostridiales; f__Ruminococcaceae; g__Ruminococcus_1; s__unclassified_Ruminococcus_1
ASV_736	0	0	0	0	0	0	0	0	0	0	0	0	43	61	0	0	0	0	0	0	0	0	0	0	54	144	0	0	0	0	0	0	0	0	0	0	0	0	0	0	0	0	d__Bacteria; p__Patescibacteria; c__Saccharimonadia; o__Saccharimonadales; f__Saccharimonadaceae; g__Candidatus_Saccharimonas; s__uncultured_rumen
ASV_737	0	0	0	0	0	0	0	0	0	0	0	0	0	0	0	0	0	0	0	0	55	48	27	46	0	0	0	0	0	0	0	0	0	0	0	0	0	0	28	35	19	44	d__Bacteria; p__Bacteroidetes; c__Bacteroidia; o__Bacteroidales; f__Rikenellaceae; g__Alistipes; s__uncultured_bacterium
ASV_738	36	37	0	0	0	0	18	25	0	0	0	0	72	17	0	0	0	0	0	38	0	0	0	0	58	0	0	0	0	0	0	0	0	0	0	0	0	0	0	0	0	0	d__Bacteria; p__Proteobacteria; c__Alphaproteobacteria; o__Caulobacterales; f__Caulobacteraceae; g__Brevundimonas; s__unclassified_Brevundimonas
ASV_739	0	0	13	11	11	17	0	0	0	0	0	0	0	0	0	0	0	0	0	8	12	0	4	0	0	0	0	0	0	0	0	0	42	34	30	46	0	0	16	11	24	22	d__Bacteria; p__Bacteroidetes; c__Bacteroidia; o__Bacteroidales; f__Prevotellaceae; g__Prevotellaceae_UCG-003; s__uncultured_rumen
ASV_740	0	0	0	0	0	0	0	0	0	0	0	0	0	139	0	0	0	0	0	80	0	0	0	0	0	0	0	0	0	0	0	0	0	0	0	0	82	0	0	0	0	0	d__Bacteria; p__Firmicutes; c__Erysipelotrichia; o__Erysipelotrichales; f__Erysipelotrichaceae; g__uncultured; s__uncultured_rumen
ASV_741	0	0	0	0	0	0	0	0	0	0	0	0	0	0	0	0	0	0	0	0	0	0	0	0	0	0	0	0	0	0	0	0	72	67	92	70	0	0	0	0	0	0	d__Bacteria; p__Verrucomicrobia; c__Verrucomicrobiae; o__Verrucomicrobiales; f__Akkermansiaceae; g__Akkermansia; s__uncultured_bacterium
ASV_742	46	130	0	0	0	0	0	0	0	0	0	0	0	40	0	0	0	0	0	0	0	0	0	0	0	84	0	0	0	0	0	0	0	0	0	0	0	0	0	0	0	0	d__Bacteria; p__Patescibacteria; c__Saccharimonadia; o__Saccharimonadales; f__Saccharimonadaceae; g__Candidatus_Saccharimonas; s__uncultured_rumen
ASV_743	0	0	0	0	0	0	287	0	0	0	0	0	0	6	0	0	0	0	0	7	0	0	0	0	0	0	0	0	0	0	0	0	0	0	0	0	0	0	0	0	0	0	d__Bacteria; p__Firmicutes; c__Clostridia; o__Clostridiales; f__Ruminococcaceae; g__Fastidiosipila; s__unclassified_Fastidiosipila
ASV_744	0	0	9	2	7	5	0	0	7	6	3	2	0	0	5	8	11	13	0	0	9	10	7	21	0	0	22	24	14	18	0	0	14	12	18	17	0	0	26	4	4	1	d__Bacteria; p__Verrucomicrobia; c__Verrucomicrobiae; o__Verrucomicrobiales; f__Akkermansiaceae; g__Akkermansia; s__uncultured_bacterium
ASV_745	0	0	18	45	32	17	0	0	0	0	0	0	0	0	10	0	21	28	0	0	0	20	0	30	0	0	27	27	24	0	0	0	0	0	0	0	0	0	0	0	0	0	d__Bacteria; p__Proteobacteria; c__Alphaproteobacteria; o__Rhodospirillales; f__uncultured; g__uncultured; s__uncultured_rumen
ASV_746	0	0	0	0	0	0	0	0	0	0	0	25	0	0	19	15	26	0	0	0	59	26	42	31	0	0	0	0	0	0	0	0	19	22	0	15	0	0	0	0	0	0	d__Bacteria; p__Bacteroidetes; c__Bacteroidia; o__Bacteroidales; f__Rikenellaceae; g__Rikenellaceae_RC9_gut_group; s__uncultured_bacterium
ASV_747	31	20	0	0	0	0	0	0	0	0	0	0	41	28	0	0	0	0	62	36	0	0	0	0	40	39	0	0	0	0	0	0	0	0	0	0	0	0	0	0	0	0	d__Bacteria; p__Firmicutes; c__Clostridia; o__Clostridiales; f__unclassified_Clostridiales; g__unclassified_Clostridiales; s__unclassified_Clostridiales
ASV_748	16	0	0	0	0	0	0	0	0	0	0	0	0	0	0	0	0	0	100	9	0	0	0	0	0	24	0	0	0	0	11	0	0	0	0	0	103	33	0	0	0	0	d__Bacteria; p__Firmicutes; c__Clostridia; o__Clostridiales; f__Christensenellaceae; g__Christensenellaceae_R-7_group; s__unclassified_Christensenellaceae_R-7_group
ASV_749	0	0	26	12	48	29	0	0	0	0	0	0	0	0	0	0	0	0	0	14	20	0	18	0	0	0	0	0	0	0	0	0	14	19	0	23	0	0	27	9	19	18	d__Bacteria; p__Firmicutes; c__Clostridia; o__Clostridiales; f__Lachnospiraceae; g__Lachnospiraceae_AC2044_group; s__unclassified_Lachnospiraceae_AC2044_group
ASV_750	0	0	23	15	0	16	0	0	0	11	0	0	0	7	25	28	23	13	0	0	0	12	7	13	0	0	7	8	4	0	0	0	29	24	0	19	0	0	0	11	0	0	d__Bacteria; p__Firmicutes; c__Clostridia; o__Clostridiales; f__Ruminococcaceae; g__Ruminiclostridium_1; s__uncultured_bacterium
ASV_751	0	0	0	0	0	0	0	0	0	0	0	0	0	0	44	44	57	34	0	0	0	0	0	0	0	0	0	0	0	0	0	0	22	18	23	23	0	0	20	10	0	0	d__Bacteria; p__Firmicutes; c__Clostridia; o__Clostridiales; f__Ruminococcaceae; g__[Eubacterium]_coprostanoligenes_group; s__uncultured_rumen
ASV_752	0	0	0	15	28	25	0	0	25	48	0	35	0	0	0	0	0	0	0	6	19	25	29	23	0	0	0	0	16	0	0	0	0	0	0	0	0	0	0	0	0	0	d__Bacteria; p__Firmicutes; c__Clostridia; o__Clostridiales; f__Ruminococcaceae; g__Ruminococcaceae_UCG-007; s__unclassified_Ruminococcaceae_UCG-007
ASV_753	0	0	0	0	0	0	0	0	0	0	0	0	25	269	0	0	0	0	0	0	0	0	0	0	0	0	0	0	0	0	0	0	0	0	0	0	0	0	0	0	0	0	d__Bacteria; p__Kiritimatiellaeota; c__Kiritimatiellae; o__WCHB1-41; f__WCHB1-41; g__WCHB1-41; s__uncultured_rumen
ASV_754	0	17	0	0	0	0	0	0	0	0	0	0	0	92	0	0	0	0	0	41	0	0	0	0	13	130	0	0	0	0	0	0	0	0	0	0	0	0	0	0	0	0	d__Bacteria; p__Patescibacteria; c__Saccharimonadia; o__Saccharimonadales; f__Saccharimonadaceae; g__Candidatus_Saccharimonas; s__uncultured_rumen
ASV_755	0	0	32	20	23	23	0	0	0	0	0	0	0	0	0	22	0	25	0	0	0	25	19	0	0	0	31	23	29	20	0	0	0	0	0	0	0	0	0	0	0	0	d__Bacteria; p__Bacteroidetes; c__Bacteroidia; o__Bacteroidales; f__Rikenellaceae; g__Rikenellaceae_RC9_gut_group; s__uncultured_bacterium
ASV_756	0	0	0	0	0	0	0	0	26	37	47	33	0	0	22	0	0	19	0	0	0	0	19	21	0	0	18	16	13	21	0	0	0	0	0	0	0	0	0	0	0	0	d__Bacteria; p__Firmicutes; c__Clostridia; o__Clostridiales; f__Ruminococcaceae; g__[Eubacterium]_coprostanoligenes_group; s__unclassified_[Eubacterium]_coprostanoligenes_group
ASV_757	0	0	0	0	0	0	0	0	0	1	0	0	0	0	2	2	0	0	0	0	0	0	0	0	0	0	0	0	0	0	0	0	67	62	79	79	0	0	0	0	0	0	d__Bacteria; p__Firmicutes; c__Clostridia; o__Clostridiales; f__Ruminococcaceae; g__Ruminococcaceae_UCG-005; s__unclassified_Ruminococcaceae_UCG-005
ASV_758	0	26	0	0	0	0	0	0	0	0	0	0	27	162	0	0	0	0	0	0	0	0	0	0	0	76	0	0	0	0	0	0	0	0	0	0	0	0	0	0	0	0	d__Bacteria; p__Kiritimatiellaeota; c__Kiritimatiellae; o__WCHB1-41; f__WCHB1-41; g__WCHB1-41; s__uncultured_rumen
ASV_759	0	0	7	13	14	5	0	0	10	4	5	7	0	0	8	9	12	11	0	0	16	22	15	39	0	0	18	14	8	9	0	0	15	12	10	8	0	0	0	0	0	0	d__Bacteria; p__Verrucomicrobia; c__Verrucomicrobiae; o__Verrucomicrobiales; f__Akkermansiaceae; g__Akkermansia; s__uncultured_bacterium
ASV_760	0	0	0	0	0	0	0	0	10	15	11	0	0	0	0	0	0	0	0	0	0	0	0	0	0	0	0	0	0	0	0	0	0	0	0	0	0	0	87	56	49	63	d__Bacteria; p__Bacteroidetes; c__Bacteroidia; o__Bacteroidales; f__Paludibacteraceae; g__Paludibacter; s__unclassified_Paludibacter
ASV_761	0	0	11	21	0	0	0	0	16	26	10	0	0	8	8	13	14	0	0	0	12	22	15	9	0	0	0	0	0	0	0	0	28	18	12	23	0	0	8	8	0	8	d__Bacteria; p__Firmicutes; c__Clostridia; o__Clostridiales; f__Ruminococcaceae; g__Ruminococcaceae_UCG-010; s__unclassified_Ruminococcaceae_UCG-010
ASV_762	0	0	0	0	0	0	0	0	0	0	0	0	0	22	87	74	54	53	0	0	0	0	0	0	0	0	0	0	0	0	0	0	0	0	0	0	0	0	0	0	0	0	d__Bacteria; p__Bacteroidetes; c__Bacteroidia; o__Bacteroidales; f__F082; g__F082; s__uncultured_rumen
ASV_763	0	0	0	0	0	0	0	0	0	0	0	0	0	8	0	0	0	0	0	282	0	0	0	0	0	0	0	0	0	0	0	0	0	0	0	0	0	0	0	0	0	0	d__Bacteria; p__Firmicutes; c__Clostridia; o__Clostridiales; f__Ruminococcaceae; g__Caproiciproducens; s__Ruminococcaceae_bacterium
ASV_764	0	0	0	0	0	0	102	22	0	0	0	0	38	14	0	0	0	0	0	80	0	0	0	0	15	0	0	0	0	0	0	18	0	0	0	0	0	0	0	0	0	0	d__Bacteria; p__Proteobacteria; c__Gammaproteobacteria; o__Pseudomonadales; f__Moraxellaceae; g__Acinetobacter; s__unclassified_Acinetobacter
ASV_765	0	0	0	0	0	0	0	0	11	22	25	25	0	0	24	22	22	21	0	0	0	0	0	0	0	0	6	10	5	11	0	0	0	0	0	0	0	0	17	30	15	22	d__Bacteria; p__Bacteroidetes; c__Bacteroidia; o__Bacteroidales; f__Rikenellaceae; g__Rikenellaceae_RC9_gut_group; s__unclassified_Rikenellaceae_RC9_gut_group
ASV_766	0	0	0	0	0	0	0	0	0	0	0	0	0	0	0	0	0	0	0	288	0	0	0	0	0	0	0	0	0	0	0	0	0	0	0	0	0	0	0	0	0	0	d__Bacteria; p__Firmicutes; c__Erysipelotrichia; o__Erysipelotrichales; f__Erysipelotrichaceae; g__Erysipelotrichaceae_UCG-006; s__uncultured_bacterium
ASV_767	0	0	0	0	0	0	0	0	0	0	0	0	0	0	0	0	0	0	0	0	0	0	0	0	0	0	0	0	0	0	102	110	0	0	0	0	42	29	0	0	5	0	d__Bacteria; p__Kiritimatiellaeota; c__Kiritimatiellae; o__WCHB1-41; f__WCHB1-41; g__WCHB1-41; s__uncultured_rumen
ASV_768	0	0	0	0	0	0	0	0	0	0	0	0	0	0	0	0	0	0	0	0	0	0	0	0	0	0	0	0	0	0	93	195	0	0	0	0	0	0	0	0	0	0	d__Bacteria; p__Firmicutes; c__Clostridia; o__Clostridiales; f__Ruminococcaceae; g__Ruminococcaceae_UCG-014; s__unclassified_Ruminococcaceae_UCG-014
ASV_769	0	0	19	0	0	0	0	0	44	39	0	51	0	0	0	0	0	0	0	0	0	0	0	10	0	0	0	0	9	0	0	0	37	19	29	30	0	0	0	0	0	0	d__Bacteria; p__Bacteroidetes; c__Bacteroidia; o__Bacteroidales; f__Rikenellaceae; g__Rikenellaceae_RC9_gut_group; s__uncultured_Bacteroidales
ASV_770	0	0	0	17	0	0	0	0	0	34	0	0	0	0	0	22	33	0	0	0	35	41	0	0	0	0	0	23	0	0	0	0	23	45	0	14	0	0	0	0	0	0	d__Bacteria; p__Firmicutes; c__Clostridia; o__Clostridiales; f__Clostridiales_vadinBB60_group; g__Clostridiales_vadinBB60_group; s__uncultured_bacterium
ASV_771	0	0	0	0	0	0	0	0	4	14	15	0	0	0	19	8	12	12	0	0	27	15	27	25	0	0	0	0	0	0	0	0	26	38	23	22	0	0	0	0	0	0	d__Bacteria; p__Bacteroidetes; c__Bacteroidia; o__Bacteroidales; f__Bacteroidaceae; g__Bacteroides; s__uncultured_Bacteroides
ASV_772	0	0	0	0	0	0	0	0	53	28	0	0	0	0	0	30	0	0	0	0	18	0	40	0	0	0	47	0	0	0	0	0	0	0	18	18	0	0	0	35	0	0	d__Bacteria; p__Firmicutes; c__Clostridia; o__Clostridiales; f__Ruminococcaceae; g__unclassified_Ruminococcaceae; s__unclassified_Ruminococcaceae
ASV_773	0	0	0	0	0	0	0	0	0	0	0	0	0	0	0	0	0	0	14	0	0	12	14	0	0	23	10	13	15	0	0	0	0	0	0	0	42	144	0	0	0	0	d__Bacteria; p__Firmicutes; c__Clostridia; o__Clostridiales; f__Family_XIII; g__[Eubacterium]_nodatum_group; s__uncultured_rumen
ASV_774	0	0	0	0	0	0	0	0	0	0	0	0	0	0	0	0	0	0	0	0	0	0	0	0	0	0	0	0	0	0	0	0	0	0	0	0	0	287	0	0	0	0	d__Bacteria; p__Tenericutes; c__Mollicutes; o__Mycoplasmatales; f__Mycoplasmataceae; g__Mycoplasma; s__unclassified_Mycoplasma
ASV_775	27	94	0	0	0	0	0	0	0	0	0	0	0	108	0	0	0	0	0	0	0	0	0	0	0	29	0	0	0	0	28	0	0	0	0	0	0	0	0	0	0	0	d__Bacteria; p__Actinobacteria; c__Coriobacteriia; o__Coriobacteriales; f__Eggerthellaceae; g__unclassified_Eggerthellaceae; s__unclassified_Eggerthellaceae
ASV_776	0	0	27	0	21	21	0	0	0	0	0	0	0	0	0	0	0	0	0	0	0	0	0	0	0	0	33	25	0	12	0	0	13	21	22	16	0	0	20	18	16	21	d__Bacteria; p__Verrucomicrobia; c__Verrucomicrobiae; o__Verrucomicrobiales; f__Akkermansiaceae; g__Akkermansia; s__uncultured_bacterium
ASV_777	0	0	37	32	22	48	0	0	0	11	20	0	0	0	18	0	15	25	0	0	40	3	15	0	0	0	0	0	0	0	0	0	0	0	0	0	0	0	0	0	0	0	d__Bacteria; p__Bacteroidetes; c__Bacteroidia; o__Bacteroidales; f__Rikenellaceae; g__Alistipes; s__uncultured_bacterium
ASV_778	0	0	10	11	10	4	0	0	16	11	13	8	0	0	8	10	10	9	0	0	9	10	9	5	0	0	12	8	10	13	0	0	12	17	20	17	0	0	9	2	9	4	d__Bacteria; p__Firmicutes; c__Clostridia; o__Clostridiales; f__Ruminococcaceae; g__Ruminococcaceae_UCG-005; s__unclassified_Ruminococcaceae_UCG-005
ASV_779	0	0	0	39	0	0	0	0	0	29	0	0	0	9	0	0	0	0	0	0	30	11	0	0	0	0	0	42	0	0	0	0	17	25	0	0	0	0	27	40	0	17	d__Bacteria; p__Firmicutes; c__Clostridia; o__Clostridiales; f__Ruminococcaceae; g__Ruminococcaceae_UCG-010; s__unclassified_Ruminococcaceae_UCG-010
ASV_780	0	0	0	0	0	0	0	0	0	0	0	0	0	0	0	0	0	0	0	0	0	0	0	0	0	0	6	10	0	11	0	0	0	0	0	0	0	0	48	60	58	93	d__Bacteria; p__Bacteroidetes; c__Bacteroidia; o__Bacteroidales; f__uncultured; g__uncultured; s__uncultured_Bacteroidales
ASV_781	78	18	0	0	0	0	13	0	0	0	0	0	0	0	0	0	0	0	7	0	0	0	0	0	0	0	0	0	0	0	136	5	0	0	0	0	28	0	0	0	0	0	d__Bacteria; p__Firmicutes; c__Clostridia; o__Clostridiales; f__Lachnospiraceae; g__Lachnospiraceae_UCG-008; s__uncultured_Lachnospiraceae
ASV_782	0	0	24	27	19	10	0	0	30	35	32	22	0	0	10	12	28	10	0	4	0	0	0	0	0	0	8	3	11	0	0	0	0	0	0	0	0	0	0	0	0	0	d__Bacteria; p__Bacteroidetes; c__Bacteroidia; o__Bacteroidales; f__Bacteroidales_RF16_group; g__Bacteroidales_RF16_group; s__uncultured_Porphyromonadaceae
ASV_783	0	0	0	0	0	2	0	0	27	15	10	31	0	0	0	14	22	7	0	0	11	17	15	31	0	0	11	4	7	18	0	0	9	9	17	8	0	0	0	0	0	0	d__Bacteria; p__Verrucomicrobia; c__Verrucomicrobiae; o__Verrucomicrobiales; f__Akkermansiaceae; g__Akkermansia; s__uncultured_bacterium
ASV_784	0	0	0	0	0	0	0	0	22	24	11	18	0	0	18	0	20	0	0	0	14	0	16	0	0	0	14	23	0	0	0	0	28	29	0	18	0	0	16	0	0	13	d__Bacteria; p__Firmicutes; c__Clostridia; o__Clostridiales; f__Christensenellaceae; g__Christensenellaceae_R-7_group; s__unclassified_Christensenellaceae_R-7_group
ASV_785	0	0	8	10	11	0	0	0	8	8	6	16	0	0	12	17	19	10	0	0	11	9	17	18	0	0	21	19	21	12	0	0	0	0	7	0	0	0	4	6	4	9	d__Bacteria; p__Proteobacteria; c__Deltaproteobacteria; o__Desulfovibrionales; f__Desulfovibrionaceae; g__Mailhella; s__uncultured_bacterium
ASV_786	0	0	30	24	39	30	0	0	22	20	24	42	0	0	0	0	19	0	0	0	0	0	9	9	14	0	0	0	0	0	0	0	0	0	0	0	0	0	0	0	0	0	d__Bacteria; p__Bacteroidetes; c__Bacteroidia; o__unclassified_Bacteroidia; f__unclassified_Bacteroidia; g__unclassified_Bacteroidia; s__unclassified_Bacteroidia
ASV_787	0	0	4	8	0	0	0	0	0	0	0	0	0	0	53	35	35	24	0	0	0	0	0	0	0	0	4	0	0	0	0	0	0	12	0	0	0	0	1	45	3	58	d__Bacteria; p__Firmicutes; c__Clostridia; o__Clostridiales; f__Ruminococcaceae; g__Ruminococcaceae_UCG-005; s__unclassified_Ruminococcaceae_UCG-005
ASV_788	150	0	0	0	0	0	67	0	0	0	0	0	45	0	0	0	0	0	19	0	0	0	0	0	0	0	0	0	0	0	0	0	0	0	0	0	0	0	0	0	0	0	d__Bacteria; p__Firmicutes; c__Clostridia; o__Clostridiales; f__Family_XIII; g__Family_XIII_UCG-001; s__uncultured_rumen
ASV_789	20	0	0	0	0	0	261	0	0	0	0	0	0	0	0	0	0	0	0	0	0	0	0	0	0	0	0	0	0	0	0	0	0	0	0	0	0	0	0	0	0	0	d__Bacteria; p__Firmicutes; c__Clostridia; o__Clostridiales; f__Lachnospiraceae; g__Shuttleworthia; s__uncultured_bacterium
ASV_790	0	0	5	13	14	12	0	0	7	8	9	6	0	0	14	9	8	8	0	0	19	12	25	14	0	0	3	7	7	5	0	0	12	16	7	10	0	0	10	10	4	7	d__Bacteria; p__Bacteroidetes; c__Bacteroidia; o__Bacteroidales; f__Bacteroidaceae; g__Bacteroides; s__uncultured_Bacteroides
ASV_791	0	0	10	9	0	8	0	0	0	0	0	0	0	11	0	0	0	0	0	0	27	19	20	16	0	0	27	25	28	17	0	0	0	0	0	0	0	0	33	16	0	14	d__Bacteria; p__Bacteroidetes; c__Bacteroidia; o__Bacteroidales; f__Bacteroidaceae; g__Bacteroides; s__uncultured_Bacteroides
ASV_792	0	0	0	0	0	0	0	0	0	0	0	0	0	0	0	0	0	0	0	0	19	31	0	0	0	0	0	39	0	0	0	0	45	47	39	42	0	0	0	0	18	0	d__Bacteria; p__Cyanobacteria; c__Melainabacteria; o__Gastranaerophilales; f__Gastranaerophilales; g__Gastranaerophilales; s__uncultured_bacterium
ASV_793	0	0	18	25	27	13	0	0	0	0	20	0	0	0	0	0	20	19	0	4	15	0	0	29	0	0	0	31	24	21	0	0	0	0	0	0	0	0	0	13	0	0	d__Bacteria; p__Firmicutes; c__Clostridia; o__Clostridiales; f__Family_XIII; g__Family_XIII_AD3011_group; s__uncultured_Clostridiales
ASV_794	5	13	0	0	0	0	0	0	0	0	0	0	0	0	10	23	22	14	151	0	0	0	6	0	0	18	0	0	0	0	0	0	0	0	0	0	16	0	0	0	0	0	d__Bacteria; p__Lentisphaerae; c__Lentisphaeria; o__Victivallales; f__vadinBE97; g__vadinBE97; s__uncultured_bacterium
ASV_795	8	5	0	0	0	0	0	0	0	0	0	0	6	3	0	0	0	0	95	44	0	0	0	0	0	5	0	0	0	0	5	9	0	0	0	0	10	47	0	41	0	0	d__Bacteria; p__Firmicutes; c__Clostridia; o__Clostridiales; f__Christensenellaceae; g__Christensenellaceae_R-7_group; s__unidentified_rumen
ASV_796	0	0	12	12	9	11	0	0	0	0	13	10	0	0	29	26	48	41	0	0	6	25	24	12	0	0	0	0	0	0	0	0	0	0	0	0	0	0	0	0	0	0	d__Bacteria; p__Bacteroidetes; c__Bacteroidia; o__Bacteroidales; f__Rikenellaceae; g__Rikenellaceae_RC9_gut_group; s__unclassified_Rikenellaceae_RC9_gut_group
ASV_797	0	0	10	9	13	5	0	0	14	13	14	4	0	0	8	11	14	10	0	0	9	10	7	0	0	0	21	6	18	6	0	0	0	12	10	10	0	0	17	9	8	10	d__Bacteria; p__Firmicutes; c__Clostridia; o__Clostridiales; f__Ruminococcaceae; g__Ruminococcaceae_UCG-005; s__unclassified_Ruminococcaceae_UCG-005
ASV_798	0	0	0	0	0	0	0	0	0	0	0	0	0	0	0	0	0	0	0	0	0	0	0	0	0	0	0	0	0	0	0	0	79	57	69	73	0	0	0	0	0	0	d__Bacteria; p__Verrucomicrobia; c__Verrucomicrobiae; o__Verrucomicrobiales; f__Akkermansiaceae; g__Akkermansia; s__uncultured_bacterium
ASV_799	27	0	0	0	0	0	0	0	0	0	0	0	0	0	0	0	0	0	0	0	0	0	0	0	0	0	0	0	0	0	74	83	0	0	2	0	91	0	0	0	0	0	d__Bacteria; p__Firmicutes; c__Erysipelotrichia; o__Erysipelotrichales; f__Erysipelotrichaceae; g__uncultured; s__uncultured_rumen
ASV_800	0	0	0	24	24	29	0	0	22	25	23	4	0	0	12	8	6	13	0	0	16	10	24	12	0	0	1	4	2	3	0	0	7	2	3	3	0	0	0	0	0	0	d__Bacteria; p__Firmicutes; c__Clostridia; o__Clostridiales; f__Ruminococcaceae; g__[Eubacterium]_coprostanoligenes_group; s__uncultured_rumen
ASV_801	0	0	0	6	0	0	0	0	0	0	0	9	0	0	18	19	12	20	0	0	24	22	31	24	0	0	0	0	9	0	0	0	22	24	17	20	0	0	0	0	0	0	d__Bacteria; p__Firmicutes; c__Clostridia; o__Clostridiales; f__Lachnospiraceae; g__Lachnospiraceae_UCG-001; s__uncultured_Lachnospiraceae
ASV_802	0	0	0	0	0	0	0	0	36	48	46	54	0	0	23	20	25	24	0	0	0	0	0	0	0	0	0	0	0	0	0	0	0	0	0	0	0	0	0	0	0	0	d__Bacteria; p__Bacteroidetes; c__Bacteroidia; o__Bacteroidales; f__F082; g__F082; s__uncultured_rumen
ASV_803	0	0	0	0	0	0	0	0	29	30	32	33	0	0	33	33	42	43	0	0	0	0	0	0	0	0	0	0	0	0	0	0	0	0	0	0	0	0	0	0	0	0	d__Bacteria; p__Bacteroidetes; c__Bacteroidia; o__Bacteroidales; f__unclassified_Bacteroidales; g__unclassified_Bacteroidales; s__unclassified_Bacteroidales
ASV_804	0	0	0	0	0	0	0	0	34	43	35	40	0	0	0	0	0	0	0	0	44	23	23	33	0	0	0	0	0	0	0	0	0	0	0	0	0	0	0	0	0	0	d__Bacteria; p__Bacteroidetes; c__Bacteroidia; o__Bacteroidales; f__Prevotellaceae; g__Prevotella_1; s__uncultured_bacterium
ASV_805	0	0	0	0	0	0	0	0	37	0	64	59	0	0	0	0	0	0	0	0	26	9	35	23	0	0	0	0	0	0	0	0	0	0	22	0	0	0	0	0	0	0	d__Bacteria; p__Firmicutes; c__Clostridia; o__Clostridiales; f__Ruminococcaceae; g__unclassified_Ruminococcaceae; s__unclassified_Ruminococcaceae
ASV_806	0	18	0	0	0	0	193	0	0	0	0	0	63	0	0	0	0	0	0	0	0	0	0	0	0	0	0	0	0	0	0	0	0	0	0	0	0	0	0	0	0	0	d__Bacteria; p__Bacteroidetes; c__Bacteroidia; o__Bacteroidales; f__Dysgonomonadaceae; g__Proteiniphilum; s__uncultured_Porphyromonadaceae
ASV_807	0	0	20	29	41	34	0	0	0	0	0	5	0	0	44	27	25	19	0	0	10	0	10	10	0	0	0	0	0	0	0	0	0	0	0	0	0	0	0	0	0	0	d__Bacteria; p__Bacteroidetes; c__Bacteroidia; o__Bacteroidales; f__uncultured; g__uncultured; s__uncultured_Bacteroidales
ASV_808	0	0	21	22	0	27	0	0	21	26	17	16	0	0	0	25	0	0	0	15	10	10	0	16	0	0	0	0	0	0	0	0	11	13	10	13	0	0	0	0	0	0	d__Bacteria; p__Bacteroidetes; c__Bacteroidia; o__Bacteroidales; f__Rikenellaceae; g__Alistipes; s__uncultured_bacterium
ASV_809	0	0	42	42	84	77	0	0	0	0	0	28	0	0	0	0	0	0	0	0	0	0	0	0	0	0	0	0	0	0	0	0	0	0	0	0	0	0	0	0	0	0	d__Bacteria; p__Firmicutes; c__Clostridia; o__Clostridiales; f__Ruminococcaceae; g__[Eubacterium]_coprostanoligenes_group; s__uncultured_bacterium
ASV_810	31	32	0	0	0	0	0	0	0	0	0	0	0	0	0	0	0	0	172	0	0	0	0	0	0	37	0	0	0	0	0	0	0	0	0	0	0	0	0	0	0	0	d__Bacteria; p__Firmicutes; c__Clostridia; o__Clostridiales; f__Family_XIII; g__Family_XIII_AD3011_group; s__uncultured_rumen
ASV_811	0	0	0	0	0	0	0	0	0	0	0	0	0	0	0	0	0	0	0	0	0	0	0	0	0	0	0	0	0	0	0	0	72	62	60	78	0	0	0	0	0	0	d__Bacteria; p__Bacteroidetes; c__Bacteroidia; o__Bacteroidales; f__Rikenellaceae; g__Rikenellaceae_RC9_gut_group; s__unclassified_Rikenellaceae_RC9_gut_group
ASV_812	62	27	0	0	0	0	0	3	0	0	0	0	10	7	0	0	0	0	0	0	0	0	0	0	0	61	0	0	0	0	22	0	0	0	0	0	42	37	0	0	0	0	d__Bacteria; p__Actinobacteria; c__Coriobacteriia; o__Coriobacteriales; f__Eggerthellaceae; g__uncultured; s__uncultured_bacterium
ASV_813	0	10	0	0	0	0	0	0	0	0	0	0	73	149	0	0	0	0	0	16	0	0	0	0	0	0	0	0	0	0	0	23	0	0	0	0	0	0	0	0	0	0	d__Bacteria; p__Firmicutes; c__Clostridia; o__Clostridiales; f__Christensenellaceae; g__Christensenellaceae_R-7_group; s__unclassified_Christensenellaceae_R-7_group
ASV_814	0	0	0	0	0	40	0	0	0	0	0	0	0	0	0	47	0	0	0	0	0	0	0	0	0	0	0	0	60	0	0	0	0	0	0	0	0	0	0	0	75	49	d__Bacteria; p__Firmicutes; c__Clostridia; o__Clostridiales; f__Christensenellaceae; g__Christensenellaceae_R-7_group; s__uncultured_bacterium
ASV_815	0	0	0	0	0	27	0	0	25	0	0	26	0	4	0	0	0	0	0	9	0	0	0	0	0	0	0	44	0	0	0	0	24	22	32	30	0	0	28	0	0	0	d__Bacteria; p__Firmicutes; c__Clostridia; o__Clostridiales; f__Peptococcaceae; g__uncultured; s__unidentified
ASV_816	0	0	0	0	0	0	0	0	0	0	0	0	0	0	0	0	0	0	0	0	41	40	30	35	0	0	31	37	26	25	0	0	0	0	0	0	0	0	2	0	0	4	d__Bacteria; p__Bacteroidetes; c__Bacteroidia; o__Bacteroidales; f__Bacteroidaceae; g__Bacteroides; s__uncultured_Bacteroides
ASV_817	51	84	0	0	0	0	15	0	0	0	0	0	68	30	0	0	0	0	0	0	0	0	0	0	0	22	0	0	0	0	0	0	0	0	0	0	0	0	0	0	0	0	d__Bacteria; p__Firmicutes; c__Erysipelotrichia; o__Erysipelotrichales; f__Erysipelotrichaceae; g__Erysipelotrichaceae_UCG-009; s__uncultured_rumen
ASV_818	0	0	24	28	39	30	0	0	0	0	0	0	0	0	0	0	0	5	0	0	33	0	24	21	0	0	17	10	11	0	0	0	7	6	5	10	0	0	0	0	0	0	d__Bacteria; p__Bacteroidetes; c__Bacteroidia; o__Bacteroidales; f__Prevotellaceae; g__Prevotellaceae_UCG-001; s__uncultured_bacterium
ASV_819	0	0	0	0	0	0	0	0	0	0	0	0	0	0	0	0	0	0	0	0	0	0	0	0	0	0	0	0	0	0	186	84	0	0	0	0	0	0	0	0	0	0	d__Bacteria; p__Firmicutes; c__Clostridia; o__Clostridiales; f__Ruminococcaceae; g__Ruminococcaceae_UCG-014; s__uncultured_rumen
ASV_820	0	3	0	0	0	0	0	0	0	0	0	0	237	14	0	7	5	0	0	0	0	0	0	3	0	0	0	0	0	0	0	0	0	0	0	0	0	0	0	0	0	0	d__Bacteria; p__Proteobacteria; c__Alphaproteobacteria; o__Paracaedibacterales; f__Paracaedibacteraceae; g__uncultured; s__uncultured_bacterium
ASV_821	0	0	19	10	17	7	0	0	9	9	0	0	0	0	0	6	4	0	0	0	8	22	0	31	0	0	16	17	4	13	0	0	14	17	11	9	0	0	12	14	0	0	d__Bacteria; p__Verrucomicrobia; c__Verrucomicrobiae; o__Verrucomicrobiales; f__Akkermansiaceae; g__Akkermansia; s__uncultured_bacterium
ASV_822	30	24	0	0	0	0	23	0	0	0	0	0	24	0	0	0	0	0	33	0	0	0	0	0	0	23	0	0	0	0	59	33	0	0	0	0	19	0	0	0	0	0	d__Bacteria; p__Firmicutes; c__Clostridia; o__Clostridiales; f__Christensenellaceae; g__Christensenellaceae_R-7_group; s__unclassified_Christensenellaceae_R-7_group
ASV_823	0	15	0	0	0	0	0	0	0	0	0	0	0	12	0	0	0	0	121	111	0	0	0	0	0	9	0	0	0	0	0	0	0	0	0	0	0	0	0	0	0	0	d__Bacteria; p__Kiritimatiellaeota; c__Kiritimatiellae; o__WCHB1-41; f__WCHB1-41; g__WCHB1-41; s__uncultured_rumen
ASV_824	0	0	0	0	0	0	0	0	0	0	0	0	0	0	0	0	0	0	0	0	0	0	0	0	0	0	0	0	0	0	0	0	50	73	33	74	0	0	8	10	10	10	d__Bacteria; p__Bacteroidetes; c__Bacteroidia; o__Bacteroidales; f__uncultured; g__uncultured; s__uncultured_Bacteroidales
ASV_825	0	0	21	14	10	15	0	0	26	33	48	43	0	0	0	0	0	0	0	0	0	15	0	0	0	0	0	0	0	0	0	0	12	9	9	12	0	0	0	0	0	0	d__Bacteria; p__Bacteroidetes; c__Bacteroidia; o__Bacteroidales; f__uncultured; g__uncultured; s__uncultured_Bacteroidales
ASV_826	75	49	0	0	0	0	0	0	0	0	0	0	0	56	0	0	0	0	80	0	0	0	0	0	0	0	0	0	0	0	6	0	0	0	0	0	0	0	0	0	0	0	d__Bacteria; p__Firmicutes; c__Clostridia; o__Clostridiales; f__Christensenellaceae; g__Christensenellaceae_R-7_group; s__unidentified_rumen
ASV_827	0	0	0	0	0	0	0	0	0	0	0	0	0	0	0	0	0	0	266	0	0	0	0	0	0	0	0	0	0	0	0	0	0	0	0	0	0	0	0	0	0	0	d__Bacteria; p__Firmicutes; c__Clostridia; o__Clostridiales; f__Ruminococcaceae; g__Saccharofermentans; s__unclassified_Saccharofermentans
ASV_828	31	32	0	0	0	0	0	0	0	0	0	0	10	10	0	0	0	0	54	16	25	27	25	21	0	0	0	0	0	0	0	0	0	0	0	0	14	0	0	0	0	0	d__Bacteria; p__Kiritimatiellaeota; c__Kiritimatiellae; o__WCHB1-41; f__WCHB1-41; g__WCHB1-41; s__uncultured_rumen
ASV_829	0	0	12	12	13	18	0	0	0	0	0	0	0	0	0	0	0	0	0	0	0	0	0	0	0	0	0	0	0	0	0	0	16	0	0	0	0	0	59	40	49	46	d__Bacteria; p__Bacteroidetes; c__Bacteroidia; o__Bacteroidales; f__Rikenellaceae; g__Rikenellaceae_RC9_gut_group; s__uncultured_Bacteroidales
ASV_830	48	41	0	0	0	0	0	0	0	0	0	0	0	128	0	0	0	0	31	0	0	0	15	0	0	0	0	0	0	0	0	0	0	0	0	0	0	0	0	0	0	0	d__Bacteria; p__Actinobacteria; c__Coriobacteriia; o__Coriobacteriales; f__Eggerthellaceae; g__DNF00809; s__uncultured_bacterium
ASV_831	0	0	14	21	24	22	0	0	0	0	0	0	0	0	0	6	5	0	0	9	23	6	12	15	0	0	28	11	25	13	0	0	0	9	8	7	0	0	5	0	0	0	d__Bacteria; p__Spirochaetes; c__Spirochaetia; o__Spirochaetales; f__Spirochaetaceae; g__Treponema_2; s__uncultured_bacterium
ASV_832	0	0	0	0	0	0	0	0	21	18	34	36	0	0	0	0	0	16	0	0	37	27	53	21	0	0	0	0	0	0	0	0	0	0	0	0	0	0	0	0	0	0	d__Bacteria; p__Bacteroidetes; c__Bacteroidia; o__Bacteroidales; f__Rikenellaceae; g__Rikenellaceae_RC9_gut_group; s__uncultured_Bacteroidales
ASV_833	0	0	0	0	0	0	0	0	0	0	0	0	0	0	0	0	0	0	0	0	0	0	0	0	0	0	0	0	0	0	0	0	3	4	0	0	0	233	16	7	0	0	d__Bacteria; p__Firmicutes; c__Clostridia; o__Clostridiales; f__Lachnospiraceae; g__Cellulosilyticum; s__uncultured_bacterium
ASV_834	34	135	0	0	0	0	0	0	0	0	0	0	0	19	0	0	0	0	0	0	0	0	0	0	21	53	0	0	0	0	0	0	0	0	0	0	0	0	0	0	0	0	d__Bacteria; p__Firmicutes; c__Erysipelotrichia; o__Erysipelotrichales; f__Erysipelotrichaceae; g__uncultured; s__uncultured_bacterium
ASV_835	137	11	0	0	0	0	0	0	0	0	0	0	0	0	0	0	0	0	97	17	0	0	0	0	0	0	0	0	0	0	0	0	0	0	0	0	0	0	0	0	0	0	d__Bacteria; p__Patescibacteria; c__Saccharimonadia; o__Saccharimonadales; f__Saccharimonadaceae; g__Candidatus_Saccharimonas; s__uncultured_rumen
ASV_836	152	37	0	0	0	0	0	0	0	0	0	0	0	0	0	0	0	0	0	0	2	0	0	0	0	0	0	0	0	0	22	0	0	0	0	0	11	38	0	0	0	0	d__Bacteria; p__Firmicutes; c__Erysipelotrichia; o__Erysipelotrichales; f__Erysipelotrichaceae; g__Solobacterium; s__uncultured_rumen
ASV_837	132	0	0	0	0	0	0	0	0	0	0	0	55	0	0	0	0	0	12	0	0	0	0	0	0	0	0	0	0	0	32	17	0	0	0	0	14	0	0	0	0	0	d__Bacteria; p__Firmicutes; c__Clostridia; o__Clostridiales; f__Lachnospiraceae; g__Blautia; s__uncultured_rumen
ASV_838	0	0	21	27	19	21	0	0	0	0	0	0	0	0	0	0	0	0	0	0	0	0	0	0	0	0	21	27	19	22	0	0	0	0	0	0	0	0	16	17	18	34	d__Bacteria; p__Bacteroidetes; c__Bacteroidia; o__Bacteroidales; f__Prevotellaceae; g__Prevotellaceae_UCG-003; s__uncultured_bacterium
ASV_839	0	0	15	18	14	9	0	0	22	15	16	6	0	0	19	0	12	0	0	0	15	15	0	9	0	0	9	14	11	10	0	0	6	0	0	13	0	0	0	14	0	0	d__Bacteria; p__Bacteroidetes; c__Bacteroidia; o__Bacteroidales; f__Bacteroidaceae; g__Bacteroides; s__uncultured_Bacteroides
ASV_840	0	0	0	48	0	0	0	0	46	61	0	45	0	0	0	0	0	0	0	0	0	0	0	0	0	0	0	30	0	0	0	0	0	0	0	0	0	0	32	0	0	0	d__Bacteria; p__Firmicutes; c__Clostridia; o__Clostridiales; f__Ruminococcaceae; g__Ruminococcaceae_UCG-005; s__uncultured_Ruminococcaceae
ASV_841	0	0	0	0	0	0	113	48	0	0	0	0	48	0	0	0	0	0	0	0	0	0	0	0	53	0	0	0	0	0	0	0	0	0	0	0	0	0	0	0	0	0	d__Bacteria; p__Proteobacteria; c__Gammaproteobacteria; o__Pseudomonadales; f__Moraxellaceae; g__Acinetobacter; s__unclassified_Acinetobacter
ASV_842	0	0	0	0	0	0	0	68	0	0	0	0	0	0	0	0	0	0	0	0	0	0	0	0	0	0	0	0	0	0	0	0	0	0	0	0	0	194	0	0	0	0	d__Bacteria; p__Firmicutes; c__Clostridia; o__Clostridiales; f__Peptostreptococcaceae; g__Romboutsia; s__unclassified_Romboutsia
ASV_843	96	17	0	0	0	0	0	0	0	0	0	0	0	10	0	0	0	0	10	0	0	0	0	0	0	0	0	0	0	0	90	20	0	0	0	0	0	15	3	0	0	0	d__Bacteria; p__Firmicutes; c__Clostridia; o__Clostridiales; f__Lachnospiraceae; g__Acetitomaculum; s__uncultured_bacterium
ASV_844	0	0	0	12	10	13	0	0	7	14	8	4	0	0	29	31	28	16	0	0	0	0	0	0	0	0	20	10	8	5	0	0	1	2	4	5	0	0	15	7	5	7	d__Bacteria; p__Firmicutes; c__Clostridia; o__Clostridiales; f__Ruminococcaceae; g__Ruminococcaceae_UCG-005; s__unclassified_Ruminococcaceae_UCG-005
ASV_845	0	0	0	0	8	11	0	0	27	23	33	21	0	0	0	18	0	0	0	0	23	17	27	24	0	0	0	15	0	0	0	0	0	0	0	13	0	0	0	0	0	0	d__Bacteria; p__Firmicutes; c__Clostridia; o__Clostridiales; f__Ruminococcaceae; g__Ruminococcaceae_UCG-002; s__unclassified_Ruminococcaceae_UCG-002
ASV_846	0	0	0	0	0	0	0	0	0	0	0	24	0	0	36	37	23	20	0	0	13	0	12	10	0	0	14	12	0	14	0	0	16	12	0	17	0	0	0	0	0	0	d__Bacteria; p__Bacteroidetes; c__Bacteroidia; o__Bacteroidales; f__uncultured; g__uncultured; s__uncultured_Bacteroidales
ASV_847	0	0	0	0	0	0	0	0	0	0	0	0	0	7	0	0	0	0	0	0	0	0	0	0	0	0	0	0	0	0	36	116	0	0	0	0	87	14	0	0	0	0	d__Bacteria; p__Firmicutes; c__Erysipelotrichia; o__Erysipelotrichales; f__Erysipelotrichaceae; g__Erysipelotrichaceae_UCG-009; s__uncultured_rumen
ASV_848	0	0	0	10	0	0	0	0	0	0	0	0	0	0	0	0	0	0	0	0	19	13	13	17	0	0	38	32	27	37	0	0	15	11	0	13	0	0	0	0	0	14	d__Bacteria; p__Bacteroidetes; c__Bacteroidia; o__Bacteroidales; f__Bacteroidaceae; g__Bacteroides; s__uncultured_Bacteroides
ASV_849	0	0	0	0	0	12	0	0	0	0	0	13	0	0	0	19	0	0	0	0	66	56	63	30	0	0	0	0	0	0	0	0	0	0	0	0	0	0	0	0	0	0	d__Bacteria; p__Firmicutes; c__Clostridia; o__Clostridiales; f__Family_XIII; g__Family_XIII_AD3011_group; s__uncultured_Clostridiales
ASV_850	0	30	0	0	0	0	12	0	0	0	0	0	36	93	0	0	0	0	0	57	0	0	0	0	0	30	0	0	0	0	0	0	0	0	0	0	0	0	0	0	0	0	d__Bacteria; p__Patescibacteria; c__Saccharimonadia; o__Saccharimonadales; f__Saccharimonadaceae; g__Candidatus_Saccharimonas; s__uncultured_rumen
ASV_851	0	0	0	8	8	6	0	0	9	16	15	8	0	0	0	0	0	4	0	0	15	0	16	15	0	0	15	0	14	0	0	0	16	16	23	19	0	0	10	0	11	14	d__Bacteria; p__Firmicutes; c__Clostridia; o__Clostridiales; f__Family_XIII; g__unclassified_Family_XIII; s__unclassified_Family_XIII
ASV_852	0	0	0	0	5	0	0	0	37	0	0	1	0	0	0	0	0	0	0	0	9	16	16	34	0	0	33	33	18	37	0	0	0	0	6	2	0	0	5	3	0	3	d__Bacteria; p__Verrucomicrobia; c__Verrucomicrobiae; o__Verrucomicrobiales; f__Akkermansiaceae; g__Akkermansia; s__uncultured_bacterium
ASV_853	0	0	20	20	7	18	0	0	0	0	0	0	0	0	25	35	50	34	0	0	0	0	0	0	0	0	11	0	25	12	0	0	0	0	0	0	0	0	0	0	0	0	d__Bacteria; p__Bacteroidetes; c__Bacteroidia; o__Bacteroidales; f__Rikenellaceae; g__Rikenellaceae_RC9_gut_group; s__unclassified_Rikenellaceae_RC9_gut_group
ASV_854	0	0	0	0	0	0	0	0	0	0	0	0	0	0	0	0	0	0	0	8	0	0	0	0	0	0	0	0	0	19	0	0	47	69	55	59	0	0	0	0	0	0	d__Bacteria; p__Firmicutes; c__Clostridia; o__Clostridiales; f__Ruminococcaceae; g__Ruminococcaceae_UCG-013; s__uncultured_bacterium
ASV_855	0	0	0	0	0	0	0	0	0	0	0	0	0	0	0	0	0	0	0	0	28	37	0	0	0	0	56	35	50	51	0	0	0	0	0	0	0	0	0	0	0	0	d__Bacteria; p__Firmicutes; c__Clostridia; o__Clostridiales; f__Ruminococcaceae; g__Ruminococcaceae_NK4A214_group; s__uncultured_rumen
ASV_856	0	0	0	0	0	0	0	0	0	0	0	0	0	0	0	0	0	0	0	0	0	0	0	0	0	0	0	0	0	0	0	0	81	65	47	64	0	0	0	0	0	0	d__Bacteria; p__Firmicutes; c__Clostridia; o__Clostridiales; f__Ruminococcaceae; g__[Eubacterium]_coprostanoligenes_group; s__uncultured_bacterium
ASV_857	0	0	50	37	70	51	0	0	0	0	0	0	0	0	0	0	30	18	0	0	0	0	0	0	0	0	0	0	0	0	0	0	0	0	0	0	0	0	0	0	0	0	d__Bacteria; p__Bacteroidetes; c__Bacteroidia; o__Bacteroidales; f__Bacteroidales_UCG-001; g__Bacteroidales_UCG-001; s__uncultured_rumen
ASV_858	0	0	0	0	0	0	0	0	12	12	13	9	0	0	43	48	47	28	0	0	0	0	0	0	0	0	0	0	0	0	0	0	0	19	7	18	0	0	0	0	0	0	d__Bacteria; p__Bacteroidetes; c__Bacteroidia; o__Bacteroidales; f__Rikenellaceae; g__Alistipes; s__uncultured_bacterium
ASV_859	0	0	0	0	0	0	0	0	4	9	7	0	0	0	14	18	16	15	0	0	36	20	26	24	0	0	0	0	0	0	0	0	11	18	16	22	0	0	0	0	0	0	d__Bacteria; p__Bacteroidetes; c__Bacteroidia; o__Bacteroidales; f__Bacteroidaceae; g__Bacteroides; s__uncultured_Bacteroides
ASV_860	74	33	0	0	0	0	21	15	0	0	0	0	29	24	0	0	0	0	29	12	0	0	0	0	0	18	0	0	0	0	0	0	0	0	0	0	0	0	0	0	0	0	d__Bacteria; p__Firmicutes; c__Clostridia; o__Clostridiales; f__Christensenellaceae; g__Christensenellaceae_R-7_group; s__unclassified_Christensenellaceae_R-7_group
ASV_861	0	0	0	16	0	0	0	0	12	19	0	13	0	0	0	0	23	0	0	0	9	11	10	16	0	0	0	13	32	11	0	0	0	24	0	16	0	0	0	0	0	30	d__Bacteria; p__Firmicutes; c__Clostridia; o__Clostridiales; f__Lachnospiraceae; g__unclassified_Lachnospiraceae; s__unclassified_Lachnospiraceae
ASV_862	0	0	0	0	0	0	0	255	0	0	0	0	0	0	0	0	0	0	0	0	0	0	0	0	0	0	0	0	0	0	0	0	0	0	0	0	0	0	0	0	0	0	d__Bacteria; p__Proteobacteria; c__Gammaproteobacteria; o__Enterobacteriales; f__Enterobacteriaceae; g__Escherichia-Shigella; s__unclassified_Escherichia-Shigella
ASV_863	0	0	0	0	0	0	0	0	37	55	20	28	0	0	0	0	0	0	0	0	0	0	0	0	0	0	33	36	19	27	0	0	0	0	0	0	0	0	0	0	0	0	d__Bacteria; p__Firmicutes; c__Clostridia; o__Clostridiales; f__Ruminococcaceae; g__Ruminococcaceae_UCG-005; s__uncultured_Ruminococcaceae
ASV_864	117	35	0	0	0	0	0	0	0	0	0	0	0	0	0	0	0	0	26	12	0	0	0	0	0	16	0	0	0	0	29	19	0	0	0	0	0	0	0	0	0	0	d__Bacteria; p__Patescibacteria; c__Saccharimonadia; o__Saccharimonadales; f__Saccharimonadaceae; g__Candidatus_Saccharimonas; s__uncultured_rumen
ASV_865	0	0	0	0	0	0	0	0	0	0	0	0	0	0	0	0	0	0	0	0	0	0	0	0	0	0	0	0	0	0	0	0	0	0	0	0	200	45	0	8	0	0	d__Bacteria; p__Firmicutes; c__Clostridia; o__Clostridiales; f__Ruminococcaceae; g__Saccharofermentans; s__unclassified_Saccharofermentans
ASV_866	0	0	0	0	0	0	0	0	0	0	0	0	0	0	0	0	0	0	0	0	0	0	0	0	0	0	0	0	0	0	0	0	0	0	0	0	0	0	97	0	48	108	d__Bacteria; p__Firmicutes; c__Clostridia; o__Clostridiales; f__Ruminococcaceae; g__[Eubacterium]_coprostanoligenes_group; s__uncultured_bacterium
ASV_867	0	0	4	7	7	15	0	0	17	12	13	9	0	0	47	40	35	15	0	0	4	0	0	11	0	0	0	0	0	6	0	0	0	0	10	0	0	0	0	0	0	0	d__Bacteria; p__Bacteroidetes; c__Bacteroidia; o__Bacteroidales; f__uncultured; g__uncultured; s__uncultured_Bacteroidales
ASV_868	0	0	0	0	0	0	0	0	0	47	0	0	0	0	0	0	0	0	0	0	64	46	66	29	0	0	0	0	0	0	0	0	0	0	0	0	0	0	0	0	0	0	d__Bacteria; p__Firmicutes; c__Clostridia; o__Clostridiales; f__Ruminococcaceae; g__uncultured; s__uncultured_bacterium
ASV_869	52	29	0	0	0	0	0	0	0	0	0	0	4	14	0	0	0	0	22	0	0	0	0	0	0	12	0	0	0	0	47	48	0	0	0	0	23	0	0	0	0	0	d__Bacteria; p__Firmicutes; c__Clostridia; o__Clostridiales; f__Christensenellaceae; g__Christensenellaceae_R-7_group; s__unidentified_rumen
ASV_870	0	0	14	11	15	16	0	0	5	10	4	10	0	0	15	7	6	6	0	0	8	8	9	9	0	0	1	4	9	4	0	0	0	0	9	0	0	0	15	27	15	14	d__Bacteria; p__Proteobacteria; c__Deltaproteobacteria; o__Desulfovibrionales; f__Desulfovibrionaceae; g__Mailhella; s__uncultured_bacterium
ASV_871	0	0	19	15	54	23	0	0	0	0	0	0	0	0	0	0	0	0	0	0	5	0	4	0	0	0	0	0	0	0	0	0	31	25	33	42	0	0	0	0	0	0	d__Bacteria; p__Firmicutes; c__Clostridia; o__Clostridiales; f__Ruminococcaceae; g__Saccharofermentans; s__uncultured_bacterium
ASV_872	0	0	0	0	9	0	0	0	0	16	13	17	0	0	22	19	21	19	0	0	36	12	22	23	0	0	0	0	0	8	0	0	0	0	0	0	0	0	0	0	14	0	d__Bacteria; p__Firmicutes; c__Clostridia; o__Clostridiales; f__Ruminococcaceae; g__Ruminococcaceae_UCG-009; s__uncultured_bacterium
ASV_873	0	0	0	0	19	0	0	0	0	12	25	0	0	0	21	20	23	0	0	0	37	18	24	31	0	0	10	0	11	0	0	0	0	0	0	0	0	0	0	0	0	0	d__Bacteria; p__Firmicutes; c__Clostridia; o__Clostridiales; f__Ruminococcaceae; g__Ruminiclostridium; s__uncultured_bacterium
ASV_874	0	0	0	0	0	0	0	0	0	0	0	0	0	0	0	0	0	0	0	0	0	0	0	0	0	0	88	0	0	0	0	0	41	40	42	40	0	0	0	0	0	0	d__Bacteria; p__Firmicutes; c__Clostridia; o__Clostridiales; f__Christensenellaceae; g__Christensenellaceae_R-7_group; s__uncultured_bacterium
ASV_875	0	0	5	6	8	2	0	0	13	9	4	4	0	0	0	0	0	9	0	0	20	21	24	46	0	0	16	9	9	24	0	0	10	0	11	0	0	0	0	0	0	0	d__Bacteria; p__Verrucomicrobia; c__Verrucomicrobiae; o__Verrucomicrobiales; f__Akkermansiaceae; g__Akkermansia; s__uncultured_bacterium
ASV_876	0	0	31	0	0	20	0	0	22	29	27	21	0	0	0	16	0	11	0	0	0	19	0	10	0	0	13	0	11	0	0	0	0	0	0	0	0	0	0	9	11	0	d__Bacteria; p__Firmicutes; c__Clostridia; o__Clostridiales; f__Ruminococcaceae; g__Oscillibacter; s__uncultured_bacterium
ASV_877	0	0	16	3	16	3	0	0	5	20	19	20	0	0	7	7	19	0	0	0	3	8	0	0	0	0	22	12	27	15	0	0	0	9	11	8	0	0	0	0	0	0	d__Bacteria; p__Firmicutes; c__Clostridia; o__Clostridiales; f__Ruminococcaceae; g__Ruminococcaceae_UCG-005; s__unclassified_Ruminococcaceae_UCG-005
ASV_878	0	0	19	13	21	25	0	0	11	14	23	23	0	0	11	21	12	14	0	35	3	1	1	2	0	0	0	0	0	0	0	0	0	0	0	0	0	0	0	0	0	0	d__Bacteria; p__Bacteroidetes; c__Bacteroidia; o__Bacteroidales; f__Rikenellaceae; g__Rikenellaceae_RC9_gut_group; s__uncultured_Bacteroidales
ASV_879	0	0	0	0	0	0	0	0	0	0	0	0	0	0	0	0	0	0	0	0	0	0	0	0	0	0	0	0	0	0	0	0	68	62	56	63	0	0	0	0	0	0	d__Bacteria; p__Verrucomicrobia; c__Verrucomicrobiae; o__Verrucomicrobiales; f__Akkermansiaceae; g__Akkermansia; s__uncultured_bacterium
ASV_880	54	37	0	0	0	0	0	0	0	0	0	0	56	12	0	0	0	0	70	0	0	0	0	0	0	10	0	0	0	0	0	0	0	0	0	0	9	0	0	0	0	0	d__Bacteria; p__Firmicutes; c__Clostridia; o__Clostridiales; f__Christensenellaceae; g__Christensenellaceae_R-7_group; s__unidentified_rumen
ASV_881	0	0	16	22	0	0	0	0	27	19	27	0	0	0	0	0	0	0	0	0	57	33	33	14	0	0	0	0	0	0	0	0	0	0	0	0	0	0	0	0	0	0	d__Bacteria; p__Bacteroidetes; c__Bacteroidia; o__Bacteroidales; f__F082; g__F082; s__uncultured_bacterium
ASV_882	0	0	0	0	0	0	0	0	0	32	22	0	0	0	17	12	0	11	0	0	30	0	19	18	0	0	12	16	13	0	0	0	0	0	0	0	0	0	18	0	21	7	d__Bacteria; p__Firmicutes; c__Clostridia; o__Clostridiales; f__Lachnospiraceae; g__unclassified_Lachnospiraceae; s__unclassified_Lachnospiraceae
ASV_883	0	0	0	0	0	0	0	0	0	0	0	0	0	0	0	0	0	0	0	0	0	0	0	0	0	0	0	0	0	0	0	0	0	0	0	0	0	0	58	56	40	94	d__Bacteria; p__Bacteroidetes; c__Bacteroidia; o__Bacteroidales; f__Prevotellaceae; g__Alloprevotella; s__uncultured_Bacteroidales
ASV_884	0	0	6	9	9	12	0	0	0	22	10	4	0	0	7	16	16	10	0	0	28	16	26	19	0	0	7	0	0	0	0	0	15	3	4	8	0	0	0	0	0	0	d__Bacteria; p__Firmicutes; c__Clostridia; o__DTU014; f__DTU014; g__DTU014; s__unidentified
ASV_885	0	0	0	0	0	0	0	0	55	59	63	51	0	0	3	9	7	0	0	0	0	0	0	0	0	0	0	0	0	0	0	0	0	0	0	0	0	0	0	0	0	0	d__Bacteria; p__Bacteroidetes; c__Bacteroidia; o__Bacteroidales; f__Bacteroidales_RF16_group; g__Bacteroidales_RF16_group; s__uncultured_rumen
ASV_886	0	0	0	0	0	0	0	0	27	50	0	0	0	0	0	0	0	0	0	0	0	0	0	0	0	0	0	0	0	0	0	0	48	0	0	0	0	0	34	51	37	0	d__Bacteria; p__Firmicutes; c__Clostridia; o__Clostridiales; f__Clostridiales_vadinBB60_group; g__Clostridiales_vadinBB60_group; s__uncultured_bacterium
ASV_887	69	0	0	0	0	0	18	0	0	0	0	0	0	0	0	0	0	0	0	0	0	0	0	0	0	0	0	0	0	0	80	22	0	0	0	0	23	34	0	0	0	0	d__Bacteria; p__Firmicutes; c__Clostridia; o__Clostridiales; f__Lachnospiraceae; g__Marvinbryantia; s__uncultured_rumen
ASV_888	31	25	0	0	0	0	35	52	0	0	0	0	32	0	0	0	0	0	0	9	0	0	0	0	0	0	0	0	0	0	0	36	0	0	0	0	26	0	0	0	0	0	d__Bacteria; p__Proteobacteria; c__Alphaproteobacteria; o__Sphingomonadales; f__Sphingomonadaceae; g__Erythrobacter; s__unclassified_Erythrobacter
ASV_889	0	0	0	15	20	10	0	0	7	4	0	7	0	0	9	0	11	10	0	0	0	0	0	0	0	0	0	0	0	0	0	0	25	25	44	23	0	0	6	0	15	15	d__Bacteria; p__Bacteroidetes; c__Bacteroidia; o__Bacteroidales; f__Bacteroidaceae; g__Bacteroides; s__uncultured_bacterium
ASV_890	0	0	0	0	8	17	0	0	101	10	32	26	0	0	37	15	0	0	0	0	0	0	0	0	0	0	0	0	0	0	0	0	0	0	0	0	0	0	0	0	0	0	d__Bacteria; p__Spirochaetes; c__Spirochaetia; o__Spirochaetales; f__Spirochaetaceae; g__Treponema_2; s__unclassified_Treponema_2
ASV_891	0	0	0	0	0	0	0	0	0	0	0	0	0	0	0	0	0	0	0	0	0	0	0	0	0	0	48	62	83	53	0	0	0	0	0	0	0	0	0	0	0	0	d__Bacteria; p__Firmicutes; c__Clostridia; o__Clostridiales; f__Ruminococcaceae; g__Ruminococcaceae_UCG-005; s__unclassified_Ruminococcaceae_UCG-005
ASV_892	0	0	21	28	18	12	0	0	0	0	0	0	0	0	10	15	5	5	0	0	0	3	7	2	0	0	0	0	0	0	0	0	0	0	0	0	0	0	21	48	21	29	d__Bacteria; p__Bacteroidetes; c__Bacteroidia; o__Bacteroidales; f__F082; g__F082; s__uncultured_bacterium
ASV_893	0	0	0	0	25	0	0	0	17	21	39	29	0	0	33	24	27	17	0	0	0	0	13	0	0	0	0	0	0	0	0	0	0	0	0	0	0	0	0	0	0	0	d__Bacteria; p__Bacteroidetes; c__Bacteroidia; o__Bacteroidales; f__Rikenellaceae; g__Rikenellaceae_RC9_gut_group; s__uncultured_bacterium
ASV_894	0	0	0	0	0	0	0	0	32	0	0	0	0	0	33	27	32	43	0	0	0	0	48	0	0	0	30	0	0	0	0	0	0	0	0	0	0	0	0	0	0	0	d__Bacteria; p__Firmicutes; c__Clostridia; o__Clostridiales; f__Christensenellaceae; g__Christensenellaceae_R-7_group; s__unclassified_Christensenellaceae_R-7_group
ASV_895	0	0	0	0	0	0	0	0	0	0	0	0	0	0	0	0	0	0	0	0	66	42	69	50	0	0	0	0	0	0	0	0	0	0	0	0	0	0	0	7	6	5	d__Bacteria; p__Bacteroidetes; c__Bacteroidia; o__Bacteroidales; f__Rikenellaceae; g__Alistipes; s__uncultured_bacterium
ASV_896	0	0	0	0	0	0	0	0	0	0	0	0	0	0	0	0	0	0	0	0	0	0	0	0	0	0	0	0	0	0	0	0	0	0	0	0	0	0	62	57	52	74	d__Bacteria; p__Bacteroidetes; c__Bacteroidia; o__Bacteroidales; f__uncultured; g__uncultured; s__uncultured_Bacteroidales
ASV_897	0	0	9	5	10	9	0	0	22	13	19	0	0	0	15	17	17	7	0	2	13	16	3	8	0	0	15	14	11	7	0	0	3	2	3	4	0	0	0	0	0	0	d__Bacteria; p__Bacteroidetes; c__Bacteroidia; o__Bacteroidales; f__Prevotellaceae; g__Prevotellaceae_UCG-004; s__uncultured_bacterium
ASV_898	0	0	2	7	4	4	0	0	10	15	10	11	0	0	7	4	4	5	0	0	16	13	14	22	0	0	23	11	13	8	0	0	3	8	9	6	0	0	2	5	4	4	d__Bacteria; p__Bacteroidetes; c__Bacteroidia; o__Bacteroidales; f__Bacteroidaceae; g__Bacteroides; s__uncultured_Bacteroides
ASV_899	0	0	32	0	25	45	0	0	0	0	0	0	0	0	2	12	0	0	0	0	30	31	0	0	0	0	0	0	0	0	0	0	0	0	0	0	0	0	36	0	30	1	d__Bacteria; p__Firmicutes; c__Clostridia; o__Clostridiales; f__Ruminococcaceae; g__Ruminococcaceae_UCG-005; s__unclassified_Ruminococcaceae_UCG-005
ASV_900	0	0	0	0	0	0	0	0	0	3	0	4	0	0	3	0	0	0	0	0	43	37	35	26	0	0	19	20	10	12	0	0	0	0	0	0	0	0	9	0	8	15	d__Bacteria; p__Bacteroidetes; c__Bacteroidia; o__Bacteroidales; f__Bacteroidaceae; g__Bacteroides; s__uncultured_Bacteroides
ASV_901	0	0	0	0	0	0	0	0	0	0	0	0	0	0	0	0	0	0	0	0	0	0	0	0	0	0	0	0	0	0	0	0	76	60	49	59	0	0	0	0	0	0	d__Bacteria; p__Cyanobacteria; c__Melainabacteria; o__Gastranaerophilales; f__Gastranaerophilales; g__Gastranaerophilales; s__uncultured_bacterium
ASV_902	0	0	0	0	0	0	0	0	30	0	40	0	0	0	67	0	62	0	0	0	21	0	0	0	0	0	0	0	23	0	0	0	0	0	0	0	0	0	0	0	0	0	d__Bacteria; p__Firmicutes; c__Clostridia; o__Clostridiales; f__Christensenellaceae; g__Christensenellaceae_R-7_group; s__uncultured_organism
ASV_903	0	0	0	0	0	0	0	0	0	0	22	24	0	0	0	0	11	0	0	0	0	0	0	0	0	0	0	0	0	0	0	0	33	18	42	35	0	0	25	0	0	33	d__Bacteria; p__Firmicutes; c__Clostridia; o__Clostridiales; f__Ruminococcaceae; g__Ruminococcaceae_NK4A214_group; s__uncultured_rumen
ASV_904	0	0	0	0	0	0	0	0	0	0	0	5	0	0	0	0	0	0	0	0	0	0	0	0	0	0	0	0	0	0	0	0	57	59	61	61	0	0	0	0	0	0	d__Bacteria; p__Firmicutes; c__Clostridia; o__Clostridiales; f__Ruminococcaceae; g__[Eubacterium]_coprostanoligenes_group; s__uncultured_bacterium
ASV_905	0	0	0	0	0	0	0	0	0	0	0	0	41	202	0	0	0	0	0	0	0	0	0	0	0	0	0	0	0	0	0	0	0	0	0	0	0	0	0	0	0	0	d__Bacteria; p__Patescibacteria; c__Saccharimonadia; o__Saccharimonadales; f__Saccharimonadaceae; g__Candidatus_Saccharimonas; s__unclassified_Candidatus_Saccharimonas
ASV_906	133	76	0	0	0	0	0	0	0	0	0	0	0	0	0	0	0	0	0	0	0	0	0	0	0	0	0	0	0	0	0	0	0	0	0	0	0	33	0	0	0	0	d__Bacteria; p__Firmicutes; c__Clostridia; o__Clostridiales; f__Family_XIII; g__Mogibacterium; s__uncultured_rumen
ASV_907	69	142	0	0	0	0	0	0	0	0	0	0	0	0	0	0	0	0	0	0	0	0	0	0	0	31	0	0	0	0	0	0	0	0	0	0	0	0	0	0	0	0	d__Bacteria; p__Tenericutes; c__Mollicutes; o__Mollicutes_RF39; f__Mollicutes_RF39; g__Mollicutes_RF39; s__uncultured_rumen
ASV_908	0	0	15	0	0	20	0	0	0	14	13	15	0	0	17	0	0	0	0	0	0	0	0	0	0	0	0	0	16	0	0	0	0	0	0	8	0	0	32	24	36	32	d__Bacteria; p__Firmicutes; c__Clostridia; o__Clostridiales; f__Ruminococcaceae; g__Ruminococcaceae_UCG-013; s__uncultured_bacterium
ASV_909	0	0	0	0	0	0	0	0	0	0	0	0	0	0	20	24	24	14	0	0	45	17	21	29	0	0	0	0	0	0	0	0	6	16	10	16	0	0	0	0	0	0	d__Bacteria; p__Bacteroidetes; c__Bacteroidia; o__Bacteroidales; f__Bacteroidaceae; g__Bacteroides; s__uncultured_Bacteroides
ASV_910	0	0	0	0	0	0	0	0	0	0	0	0	0	0	0	0	0	0	21	0	0	0	0	0	0	0	0	0	0	0	172	17	0	0	0	0	14	18	0	0	0	0	d__Bacteria; p__Firmicutes; c__Clostridia; o__Clostridiales; f__Ruminococcaceae; g__Ruminococcaceae_NK4A214_group; s__unclassified_Ruminococcaceae_NK4A214_group
ASV_911	0	0	0	0	0	18	0	0	53	69	17	0	0	0	0	53	0	0	0	0	0	0	0	0	0	0	0	0	0	0	0	0	31	0	0	0	0	0	0	0	0	0	d__Bacteria; p__Firmicutes; c__Clostridia; o__Clostridiales; f__Ruminococcaceae; g__Ruminococcaceae_UCG-010; s__uncultured_Ruminococcaceae
ASV_912	0	0	0	0	0	0	0	0	0	0	0	0	0	0	23	52	32	18	0	0	16	12	20	25	0	0	0	0	0	7	0	0	12	9	7	8	0	0	0	0	0	0	d__Bacteria; p__Bacteroidetes; c__Bacteroidia; o__Bacteroidales; f__uncultured; g__uncultured; s__uncultured_Bacteroidales
ASV_913	0	0	0	0	0	0	0	0	0	0	0	0	0	0	42	29	0	0	0	0	47	39	44	40	0	0	0	0	0	0	0	0	0	0	0	0	0	0	0	0	0	0	d__Bacteria; p__Firmicutes; c__Clostridia; o__Clostridiales; f__Ruminococcaceae; g__[Eubacterium]_coprostanoligenes_group; s__uncultured_bacterium
ASV_914	26	185	0	0	0	0	0	0	0	0	0	0	0	24	0	0	0	0	0	5	0	0	0	0	0	0	0	0	0	0	0	0	0	0	0	0	0	0	0	0	0	0	d__Bacteria; p__Firmicutes; c__Erysipelotrichia; o__Erysipelotrichales; f__Erysipelotrichaceae; g__Catenisphaera; s__uncultured_rumen
ASV_915	35	57	0	0	0	0	0	0	0	0	0	0	0	84	0	0	0	0	24	0	0	0	0	0	0	40	0	0	0	0	0	0	0	0	0	0	0	0	0	0	0	0	d__Bacteria; p__Firmicutes; c__Clostridia; o__Clostridiales; f__Lachnospiraceae; g__Syntrophococcus; s__unclassified_Syntrophococcus
ASV_916	0	0	0	0	0	26	0	0	17	0	19	0	0	0	18	0	0	0	0	0	14	0	15	10	0	0	27	14	0	14	0	0	0	0	0	0	0	0	27	0	39	0	d__Bacteria; p__Firmicutes; c__Clostridia; o__Clostridiales; f__Lachnospiraceae; g__unclassified_Lachnospiraceae; s__unclassified_Lachnospiraceae
ASV_917	0	0	0	0	0	0	0	0	0	0	0	0	0	0	0	0	0	0	0	0	82	76	39	43	0	0	0	0	0	0	0	0	0	0	0	0	0	0	0	0	0	0	d__Bacteria; p__Firmicutes; c__Clostridia; o__Clostridiales; f__Ruminococcaceae; g__uncultured; s__unclassified_uncultured
ASV_918	0	0	0	0	0	0	0	0	0	0	0	0	0	0	0	0	0	0	0	0	0	0	0	0	0	0	65	55	64	56	0	0	0	0	0	0	0	0	0	0	0	0	d__Bacteria; p__Firmicutes; c__Clostridia; o__Clostridiales; f__Ruminococcaceae; g__[Eubacterium]_coprostanoligenes_group; s__unclassified_[Eubacterium]_coprostanoligenes_group
ASV_919	0	0	0	0	0	0	0	0	0	0	0	0	0	0	0	0	0	0	0	0	0	0	0	0	0	0	0	0	0	0	0	0	26	25	16	19	0	0	35	34	55	30	d__Bacteria; p__Bacteroidetes; c__Bacteroidia; o__Bacteroidales; f__Rikenellaceae; g__Rikenellaceae_RC9_gut_group; s__unclassified_Rikenellaceae_RC9_gut_group
ASV_920	6	21	0	0	0	0	0	0	0	0	0	0	0	9	0	0	0	0	16	62	0	0	0	0	0	61	0	0	0	0	36	27	0	0	0	0	0	0	0	0	0	0	d__Bacteria; p__Patescibacteria; c__Saccharimonadia; o__Saccharimonadales; f__Saccharimonadaceae; g__Candidatus_Saccharimonas; s__uncultured_rumen
ASV_921	0	0	0	0	4	0	0	0	0	0	2	2	0	0	0	0	21	11	0	0	0	0	0	0	0	0	23	0	0	0	0	0	0	0	0	0	0	0	49	0	62	64	d__Bacteria; p__Bacteroidetes; c__Bacteroidia; o__Bacteroidales; f__Bacteroidales_UCG-001; g__Bacteroidales_UCG-001; s__uncultured_rumen
ASV_922	0	0	0	0	0	16	0	0	0	0	0	0	0	0	61	65	38	35	0	0	0	0	6	0	0	0	0	0	0	17	0	0	0	0	0	0	0	0	0	0	0	0	d__Bacteria; p__Firmicutes; c__Clostridia; o__Clostridiales; f__Ruminococcaceae; g__[Eubacterium]_coprostanoligenes_group; s__uncultured_rumen
ASV_923	16	0	0	0	0	0	0	0	0	0	0	0	0	0	0	0	0	0	36	0	0	0	0	0	0	147	0	0	0	0	38	0	0	0	0	0	0	0	0	0	0	0	d__Bacteria; p__Firmicutes; c__Clostridia; o__Clostridiales; f__Peptococcaceae; g__uncultured; s__uncultured_rumen
ASV_924	0	0	0	0	0	0	0	0	0	0	0	0	11	0	0	0	0	0	0	0	0	0	0	0	0	0	0	0	0	0	95	7	0	0	0	0	112	12	0	0	0	0	d__Bacteria; p__Synergistetes; c__Synergistia; o__Synergistales; f__Synergistaceae; g__Synergistes; s__Synergistes_jonesii
ASV_925	0	0	19	16	10	20	0	0	13	22	0	10	0	3	9	23	16	18	0	0	18	0	16	0	0	0	10	13	0	0	0	0	0	0	0	0	0	0	0	0	0	0	d__Bacteria; p__Spirochaetes; c__Spirochaetia; o__Spirochaetales; f__Spirochaetaceae; g__Sediminispirochaeta; s__unclassified_Sediminispirochaeta
ASV_926	0	0	0	0	0	0	122	0	0	0	0	0	0	0	0	0	0	0	77	0	0	0	0	0	0	0	0	0	0	0	17	0	0	0	0	0	20	0	0	0	0	0	d__Bacteria; p__Firmicutes; c__Clostridia; o__Clostridiales; f__Ruminococcaceae; g__Papillibacter; s__uncultured_rumen
ASV_927	0	0	0	0	0	0	0	0	7	8	0	0	0	0	20	9	0	14	0	0	21	0	22	22	0	0	0	0	4	10	0	0	18	20	28	17	0	0	0	0	0	16	d__Bacteria; p__Firmicutes; c__Clostridia; o__Clostridiales; f__Ruminococcaceae; g__Ruminococcaceae_UCG-002; s__unclassified_Ruminococcaceae_UCG-002
ASV_928	0	0	12	19	0	0	0	0	0	23	11	0	0	0	0	26	15	0	0	0	0	0	0	0	0	0	0	0	0	0	0	0	0	21	0	14	0	0	28	23	21	22	d__Bacteria; p__Firmicutes; c__Clostridia; o__Clostridiales; f__Ruminococcaceae; g__Ruminococcaceae_UCG-010; s__uncultured_bacterium
ASV_929	0	0	0	0	0	0	0	0	0	0	0	0	0	3	45	52	96	39	0	0	0	0	0	0	0	0	0	0	0	0	0	0	0	0	0	0	0	0	0	0	0	0	d__Bacteria; p__Fibrobacteres; c__Fibrobacteria; o__Fibrobacterales; f__Fibrobacteraceae; g__Fibrobacter; s__Fibrobacter_sp.
ASV_930	0	0	0	0	0	0	0	0	0	0	0	0	0	0	57	38	68	72	0	0	0	0	0	0	0	0	0	0	0	0	0	0	0	0	0	0	0	0	0	0	0	0	d__Bacteria; p__Bacteroidetes; c__Bacteroidia; o__Bacteroidales; f__F082; g__F082; s__uncultured_rumen
ASV_931	0	0	0	0	13	22	0	0	29	27	21	27	0	0	0	0	0	0	0	0	0	0	0	0	0	0	0	0	24	23	0	0	0	18	0	0	0	0	30	0	0	0	d__Bacteria; p__Firmicutes; c__Clostridia; o__Clostridiales; f__Christensenellaceae; g__Christensenellaceae_R-7_group; s__uncultured_bacterium
ASV_932	0	0	0	0	0	0	0	0	39	0	0	0	0	0	0	0	0	0	0	0	61	51	49	34	0	0	0	0	0	0	0	0	0	0	0	0	0	0	0	0	0	0	d__Bacteria; p__Firmicutes; c__Clostridia; o__Clostridiales; f__Ruminococcaceae; g__[Eubacterium]_coprostanoligenes_group; s__uncultured_bacterium
ASV_933	0	0	0	0	0	0	0	0	0	0	0	0	0	0	0	0	0	0	0	0	0	0	0	0	0	0	0	0	0	0	6	0	0	0	0	0	144	56	17	11	0	0	d__Bacteria; p__Kiritimatiellaeota; c__Kiritimatiellae; o__WCHB1-41; f__WCHB1-41; g__WCHB1-41; s__uncultured_rumen
ASV_934	7	0	0	0	0	0	0	0	0	0	0	0	0	0	0	0	0	0	23	0	0	0	0	0	0	0	0	0	0	0	86	42	0	0	0	6	28	41	0	0	0	0	d__Bacteria; p__Firmicutes; c__Clostridia; o__Clostridiales; f__Lachnospiraceae; g__Roseburia; s__uncultured_rumen
ASV_935	0	0	8	3	7	5	0	0	8	13	11	0	0	0	32	21	31	20	0	0	5	3	5	5	0	0	0	0	0	0	0	0	6	4	10	2	0	0	11	7	5	11	d__Bacteria; p__Bacteroidetes; c__Bacteroidia; o__Bacteroidales; f__Bacteroidaceae; g__Bacteroides; s__uncultured_Bacteroides
ASV_936	0	0	0	0	0	0	0	0	0	0	0	0	133	0	0	0	0	0	0	0	0	0	0	0	100	0	0	0	0	0	0	0	0	0	0	0	0	0	0	0	0	0	d__Bacteria; p__Proteobacteria; c__Alphaproteobacteria; o__Caulobacterales; f__Caulobacteraceae; g__Brevundimonas; s__unclassified_Brevundimonas
ASV_937	21	39	0	0	0	0	0	0	0	0	0	0	0	9	0	0	0	0	0	0	0	0	0	0	8	0	0	0	0	0	56	28	0	0	0	0	45	26	0	0	0	0	d__Bacteria; p__Firmicutes; c__Erysipelotrichia; o__Erysipelotrichales; f__Erysipelotrichaceae; g__Solobacterium; s__uncultured_rumen
ASV_938	0	33	0	0	0	0	0	0	0	0	0	0	0	0	0	0	0	0	0	106	0	0	0	0	0	93	0	0	0	0	0	0	0	0	0	0	0	0	0	0	0	0	d__Bacteria; p__Lentisphaerae; c__Lentisphaeria; o__Victivallales; f__vadinBE97; g__vadinBE97; s__uncultured_rumen
ASV_939	0	0	21	14	0	14	0	0	41	39	0	16	0	0	0	28	0	15	0	0	28	0	0	0	0	0	0	0	0	0	0	0	0	0	0	0	0	0	0	0	0	16	d__Bacteria; p__Firmicutes; c__Clostridia; o__Clostridiales; f__Clostridiales_vadinBB60_group; g__Clostridiales_vadinBB60_group; s__uncultured_bacterium
ASV_940	0	0	5	1	11	5	0	0	21	11	14	21	0	0	23	16	12	22	0	0	6	6	9	10	0	0	0	2	3	4	0	0	7	5	6	7	0	0	0	2	1	2	d__Bacteria; p__Firmicutes; c__Clostridia; o__Clostridiales; f__Christensenellaceae; g__Christensenellaceae_R-7_group; s__unclassified_Christensenellaceae_R-7_group
ASV_941	0	0	0	27	10	11	0	0	48	48	45	27	0	0	0	0	0	0	0	0	0	0	0	16	0	0	0	0	0	0	0	0	0	0	0	0	0	0	0	0	0	0	d__Bacteria; p__Bacteroidetes; c__Bacteroidia; o__Bacteroidales; f__Prevotellaceae; g__Prevotella_1; s__uncultured_bacterium
ASV_942	0	0	0	0	0	0	0	0	0	0	0	0	0	0	57	50	54	43	0	0	0	0	0	0	0	0	0	12	16	0	0	0	0	0	0	0	0	0	0	0	0	0	d__Bacteria; p__Bacteroidetes; c__Bacteroidia; o__Bacteroidales; f__Bacteroidaceae; g__Bacteroides; s__uncultured_Bacteroides
ASV_943	0	0	0	0	0	0	0	0	0	0	0	0	0	0	0	0	0	0	60	66	0	0	0	0	0	0	0	0	0	0	48	58	0	0	0	0	0	0	0	0	0	0	d__Bacteria; p__Kiritimatiellaeota; c__Kiritimatiellae; o__WCHB1-41; f__WCHB1-41; g__WCHB1-41; s__uncultured_rumen
ASV_944	0	0	0	0	0	0	0	0	0	0	0	0	0	0	0	0	0	0	0	0	76	48	64	44	0	0	0	0	0	0	0	0	0	0	0	0	0	0	0	0	0	0	d__Bacteria; p__Firmicutes; c__Clostridia; o__Clostridiales; f__Ruminococcaceae; g__[Eubacterium]_coprostanoligenes_group; s__unclassified_[Eubacterium]_coprostanoligenes_group
ASV_945	0	0	0	0	0	0	0	0	0	0	0	0	0	0	0	0	0	0	0	0	0	0	0	0	0	0	0	0	0	0	0	0	0	0	0	0	0	0	49	48	61	74	d__Bacteria; p__Firmicutes; c__Clostridia; o__Clostridiales; f__Lachnospiraceae; g__Tyzzerella_4; s__uncultured_bacterium
ASV_946	0	0	5	0	0	7	0	0	0	0	0	0	0	0	0	0	0	0	0	0	50	24	46	38	0	0	8	12	0	0	0	0	0	0	0	0	0	0	10	6	14	11	d__Bacteria; p__Bacteroidetes; c__Bacteroidia; o__Bacteroidales; f__Bacteroidaceae; g__Bacteroides; s__uncultured_Bacteroides
ASV_947	0	0	7	0	0	6	0	0	0	0	0	0	0	0	0	9	0	0	0	0	14	15	17	9	0	0	17	23	8	16	0	0	8	17	8	9	0	0	10	10	13	15	d__Bacteria; p__Bacteroidetes; c__Bacteroidia; o__Bacteroidales; f__Bacteroidaceae; g__Bacteroides; s__uncultured_Bacteroides
ASV_948	0	0	10	0	14	0	0	0	0	0	0	0	0	0	0	0	0	0	0	0	42	0	41	46	0	0	24	17	18	19	0	0	0	0	0	0	0	0	0	0	0	0	d__Bacteria; p__Firmicutes; c__Clostridia; o__Clostridiales; f__Christensenellaceae; g__Christensenellaceae_R-7_group; s__uncultured_prokaryote
ASV_949	0	0	0	0	0	0	0	0	46	37	36	28	0	0	0	0	0	0	0	0	0	0	10	0	0	0	14	16	18	0	0	0	0	0	11	0	0	0	15	0	0	0	d__Bacteria; p__Firmicutes; c__Clostridia; o__Clostridiales; f__Ruminococcaceae; g__Ruminococcaceae_UCG-010; s__unclassified_Ruminococcaceae_UCG-010
ASV_950	0	0	0	0	0	0	0	0	0	0	0	0	0	0	0	0	0	0	0	0	0	0	26	0	0	0	0	0	0	0	0	0	39	19	23	0	0	0	24	27	35	38	d__Bacteria; p__Firmicutes; c__Clostridia; o__Clostridiales; f__Ruminococcaceae; g__Ruminococcaceae_UCG-010; s__uncultured_bacterium
ASV_951	29	17	0	0	0	0	0	0	0	0	0	0	25	20	0	0	0	0	54	53	0	0	0	0	0	32	0	0	0	0	0	0	0	0	0	0	0	0	0	0	0	0	d__Bacteria; p__Patescibacteria; c__Saccharimonadia; o__Saccharimonadales; f__Saccharimonadaceae; g__Candidatus_Saccharimonas; s__uncultured_bacterium
ASV_952	0	0	13	7	4	14	0	0	9	10	16	5	0	0	10	0	0	0	0	0	1	15	0	11	0	0	6	5	14	1	0	0	13	22	19	15	0	0	3	2	4	11	d__Bacteria; p__Bacteroidetes; c__Bacteroidia; o__Bacteroidales; f__uncultured; g__uncultured; s__uncultured_Bacteroidales
ASV_953	0	0	0	0	0	0	67	0	0	0	0	0	41	98	0	0	0	0	24	0	0	0	0	0	0	0	0	0	0	0	0	0	0	0	0	0	0	0	0	0	0	0	d__Bacteria; p__Firmicutes; c__Clostridia; o__Clostridiales; f__Lachnospiraceae; g__Oribacterium; s__uncultured_rumen
ASV_954	170	59	0	0	0	0	0	0	0	0	0	0	0	0	0	0	0	0	0	0	0	0	0	0	0	0	0	0	0	0	0	0	0	0	0	0	0	0	0	0	0	0	d__Bacteria; p__Patescibacteria; c__Saccharimonadia; o__Saccharimonadales; f__Saccharimonadaceae; g__Candidatus_Saccharimonas; s__uncultured_rumen
ASV_955	0	0	0	0	0	0	0	0	0	0	0	0	0	0	0	0	13	0	0	0	14	22	16	23	0	0	29	36	31	45	0	0	0	0	0	0	0	0	0	0	0	0	d__Bacteria; p__Bacteroidetes; c__Bacteroidia; o__Bacteroidales; f__F082; g__F082; s__uncultured_bacterium
ASV_956	34	0	0	0	0	0	0	0	0	0	0	0	0	0	0	0	0	0	0	0	0	0	0	0	0	0	0	0	0	0	0	0	0	0	0	0	98	95	0	0	0	0	d__Bacteria; p__Firmicutes; c__Clostridia; o__Clostridiales; f__Christensenellaceae; g__Christensenellaceae_R-7_group; s__unidentified_rumen
ASV_957	0	0	80	98	11	38	0	0	0	0	0	0	0	0	0	0	0	0	0	0	0	0	0	0	0	0	0	0	0	0	0	0	0	0	0	0	0	0	0	0	0	0	d__Bacteria; p__Tenericutes; c__Mollicutes; o__Anaeroplasmatales; f__Anaeroplasmataceae; g__Anaeroplasma; s__uncultured_bacterium
ASV_958	0	0	0	12	29	30	0	0	22	27	33	32	0	0	0	0	0	0	0	9	0	0	0	0	0	0	0	0	0	0	0	0	12	0	10	11	0	0	0	0	0	0	d__Bacteria; p__Firmicutes; c__Clostridia; o__Clostridiales; f__Ruminococcaceae; g__Ruminococcaceae_NK4A214_group; s__uncultured_bacterium
ASV_959	0	0	0	0	0	0	0	0	0	0	0	0	0	0	0	0	0	0	0	0	0	0	0	0	0	0	0	0	0	0	0	0	0	0	0	0	0	227	0	0	0	0	d__Bacteria; p__Firmicutes; c__Clostridia; o__Clostridiales; f__Clostridiaceae_1; g__Clostridium_sensu_stricto_1; s__metagenome
ASV_960	28	0	0	0	0	0	0	0	0	0	0	0	34	77	0	0	0	0	0	0	0	0	0	0	0	22	0	0	0	0	43	22	0	0	0	0	0	0	0	0	0	0	d__Bacteria; p__Firmicutes; c__Clostridia; o__Clostridiales; f__Lachnospiraceae; g__Syntrophococcus; s__uncultured_bacterium
ASV_961	0	0	8	0	0	0	0	0	0	0	0	0	0	0	0	0	0	0	0	0	0	0	0	0	0	0	0	0	0	0	0	0	51	55	68	44	0	0	0	0	0	0	d__Bacteria; p__Firmicutes; c__Clostridia; o__Clostridiales; f__Ruminococcaceae; g__Ruminococcaceae_UCG-013; s__unclassified_Ruminococcaceae_UCG-013
ASV_962	0	46	0	0	0	0	0	0	0	0	0	0	0	0	0	0	0	0	0	0	0	0	0	0	0	179	0	0	0	0	0	0	0	0	0	0	0	0	0	0	0	0	d__Bacteria; p__Patescibacteria; c__Saccharimonadia; o__Saccharimonadales; f__Saccharimonadaceae; g__Candidatus_Saccharimonas; s__uncultured_rumen
ASV_963	0	0	6	3	0	22	0	0	24	23	0	33	0	0	8	17	15	8	0	0	0	13	9	7	0	0	0	0	0	0	0	0	0	11	0	0	0	0	0	0	9	17	d__Bacteria; p__Bacteroidetes; c__Bacteroidia; o__Bacteroidales; f__F082; g__F082; s__uncultured_bacterium
ASV_964	0	0	5	7	12	8	0	0	0	0	0	0	0	0	54	56	50	33	0	0	0	0	0	0	0	0	0	0	0	0	0	0	0	0	0	0	0	0	0	0	0	0	d__Bacteria; p__Bacteroidetes; c__Bacteroidia; o__Bacteroidales; f__Marinifilaceae; g__uncultured; s__uncultured_rumen
ASV_965	0	0	0	0	0	0	0	0	47	56	40	38	0	0	22	22	0	0	0	0	0	0	0	0	0	0	0	0	0	0	0	0	0	0	0	0	0	0	0	0	0	0	d__Bacteria; p__Bacteroidetes; c__Bacteroidia; o__Bacteroidales; f__Marinilabiliaceae; g__uncultured; s__uncultured_rumen
ASV_966	0	0	0	0	0	0	0	0	0	0	0	0	0	59	0	0	0	0	0	22	0	0	0	0	38	86	0	0	0	0	20	0	0	0	0	0	0	0	0	0	0	0	d__Bacteria; p__Firmicutes; c__Clostridia; o__Clostridiales; f__Ruminococcaceae; g__Ruminococcaceae_NK4A214_group; s__uncultured_rumen
ASV_967	0	0	0	0	0	0	0	0	0	0	0	0	0	0	0	0	0	0	0	0	0	1	0	18	0	0	14	15	20	29	0	0	24	28	30	34	0	0	12	0	0	0	d__Bacteria; p__Verrucomicrobia; c__Verrucomicrobiae; o__Verrucomicrobiales; f__Akkermansiaceae; g__Akkermansia; s__uncultured_bacterium
ASV_968	35	49	0	0	0	0	0	0	0	0	0	0	35	45	0	0	12	0	21	27	0	0	0	0	0	0	0	0	0	0	0	0	0	0	0	0	0	0	0	0	0	0	d__Bacteria; p__Patescibacteria; c__Saccharimonadia; o__Saccharimonadales; f__Saccharimonadaceae; g__Candidatus_Saccharimonas; s__unclassified_Candidatus_Saccharimonas
ASV_969	0	0	23	36	33	38	0	0	0	0	0	0	0	0	0	0	0	0	0	0	0	0	10	0	0	0	16	31	21	16	0	0	0	0	0	0	0	0	0	0	0	0	d__Bacteria; p__Verrucomicrobia; c__Verrucomicrobiae; o__Verrucomicrobiales; f__Akkermansiaceae; g__Akkermansia; s__uncultured_bacterium
ASV_970	0	0	0	0	0	0	193	0	0	0	0	0	31	0	0	0	0	0	0	0	0	0	0	0	0	0	0	0	0	0	0	0	0	0	0	0	0	0	0	0	0	0	d__Bacteria; p__Synergistetes; c__Synergistia; o__Synergistales; f__Synergistaceae; g__Aminobacterium; s__uncultured_bacterium
ASV_971	41	24	0	0	0	0	0	0	0	0	0	0	12	28	0	0	0	0	77	16	0	0	0	0	0	25	0	0	0	0	0	0	0	0	0	0	0	0	0	0	0	0	d__Bacteria; p__Firmicutes; c__Clostridia; o__Clostridiales; f__Family_XIII; g__Family_XIII_AD3011_group; s__uncultured_rumen
ASV_972	75	13	0	0	0	0	0	0	0	0	0	0	0	0	0	0	0	0	31	0	0	0	0	0	0	0	0	0	0	0	52	0	0	0	0	0	52	0	0	0	0	0	d__Bacteria; p__Firmicutes; c__Clostridia; o__Clostridiales; f__Christensenellaceae; g__Christensenellaceae_R-7_group; s__unclassified_Christensenellaceae_R-7_group
ASV_973	0	0	11	11	27	16	0	0	12	10	13	15	0	0	7	7	0	4	0	0	6	0	6	5	0	0	0	0	0	0	0	0	14	14	10	8	0	0	7	5	0	15	d__Bacteria; p__Firmicutes; c__Clostridia; o__Clostridiales; f__Lachnospiraceae; g__unclassified_Lachnospiraceae; s__unclassified_Lachnospiraceae
ASV_974	0	0	0	0	0	0	0	0	0	0	0	0	4	0	0	0	0	0	31	0	0	0	0	0	0	16	0	0	0	0	79	85	0	0	0	0	8	0	0	0	0	0	d__Bacteria; p__Kiritimatiellaeota; c__Kiritimatiellae; o__WCHB1-41; f__WCHB1-41; g__WCHB1-41; s__uncultured_rumen
ASV_975	0	0	0	0	0	0	0	0	0	0	0	0	4	131	0	0	0	0	0	79	0	0	0	0	0	0	0	0	0	0	0	9	0	0	0	0	0	0	0	0	0	0	d__Bacteria; p__Proteobacteria; c__Alphaproteobacteria; o__Rhodospirillales; f__uncultured; g__uncultured; s__unclassified_uncultured
ASV_976	0	0	0	0	0	0	0	0	0	0	0	0	0	0	0	0	0	0	0	223	0	0	0	0	0	0	0	0	0	0	0	0	0	0	0	0	0	0	0	0	0	0	d__Bacteria; p__Firmicutes; c__Clostridia; o__Clostridiales; f__Family_XIII; g__[Eubacterium]_nodatum_group; s__uncultured_bacterium
ASV_977	0	0	0	0	0	0	0	0	0	0	0	0	0	0	0	0	0	0	0	0	0	0	0	0	0	0	126	0	97	0	0	0	0	0	0	0	0	0	0	0	0	0	d__Bacteria; p__Firmicutes; c__Clostridia; o__Clostridiales; f__Ruminococcaceae; g__[Eubacterium]_coprostanoligenes_group; s__uncultured_bacterium
ASV_978	0	0	0	0	0	0	0	0	0	0	0	0	0	0	0	0	0	0	0	0	0	0	0	0	0	0	0	0	0	0	0	0	0	0	0	0	223	0	0	0	0	0	d__Bacteria; p__Cyanobacteria; c__Oxyphotobacteria; o__Chloroplast; f__Chloroplast; g__Chloroplast; s__unclassified_Chloroplast
ASV_979	14	0	0	0	0	0	0	0	0	0	0	0	8	0	0	0	0	0	38	0	0	0	0	0	0	0	0	0	0	0	126	16	0	0	0	0	20	0	0	0	0	0	d__Bacteria; p__Firmicutes; c__Clostridia; o__Clostridiales; f__Ruminococcaceae; g__[Eubacterium]_coprostanoligenes_group; s__unclassified_[Eubacterium]_coprostanoligenes_group
ASV_980	0	0	8	0	17	9	0	0	10	0	0	14	0	0	0	0	0	0	0	0	6	0	0	7	0	0	16	0	8	8	0	0	31	18	34	36	0	0	0	0	0	0	d__Bacteria; p__Bacteroidetes; c__Bacteroidia; o__Bacteroidales; f__Bacteroidaceae; g__Bacteroides; s__uncultured_bacterium
ASV_981	0	0	31	28	19	21	0	0	0	0	0	0	0	0	0	0	0	0	0	0	19	16	0	0	0	0	0	0	0	0	0	0	0	0	0	0	0	0	33	22	15	18	d__Bacteria; p__Firmicutes; c__Clostridia; o__Clostridiales; f__Ruminococcaceae; g__Ruminococcaceae_UCG-005; s__unclassified_Ruminococcaceae_UCG-005
ASV_982	0	0	0	0	0	0	0	0	0	0	0	0	0	0	29	34	39	24	0	0	25	0	0	21	0	0	29	21	0	0	0	0	0	0	0	0	0	0	0	0	0	0	d__Bacteria; p__Firmicutes; c__Clostridia; o__Clostridiales; f__Ruminococcaceae; g__Ruminococcaceae_UCG-005; s__unclassified_Ruminococcaceae_UCG-005
ASV_983	0	0	0	0	0	0	0	0	0	0	0	0	0	0	0	0	3	0	0	0	88	24	68	39	0	0	0	0	0	0	0	0	0	0	0	0	0	0	0	0	0	0	d__Bacteria; p__Bacteroidetes; c__Bacteroidia; o__Bacteroidales; f__M2PB4-65_termite_group; g__M2PB4-65_termite_group; s__uncultured_bacterium
ASV_984	0	0	15	5	5	3	0	0	10	5	0	5	0	0	0	18	22	8	0	0	0	21	28	5	0	0	0	11	6	5	0	0	0	0	6	0	0	0	10	12	12	9	d__Bacteria; p__Kiritimatiellaeota; c__Kiritimatiellae; o__WCHB1-41; f__WCHB1-41; g__WCHB1-41; s__unclassified_WCHB1-41
ASV_985	0	0	0	0	0	0	0	0	0	0	0	0	0	0	0	0	0	0	0	0	0	0	0	0	0	0	0	0	0	0	73	29	0	0	0	0	36	83	0	0	0	0	d__Bacteria; p__Firmicutes; c__Clostridia; o__Clostridiales; f__Ruminococcaceae; g__Ruminococcaceae_UCG-014; s__unclassified_Ruminococcaceae_UCG-014
ASV_986	0	43	0	0	0	0	0	0	0	0	0	0	0	0	0	0	0	0	0	0	0	0	0	0	0	0	0	0	0	0	67	110	0	0	0	0	0	0	0	0	0	0	d__Bacteria; p__Tenericutes; c__Mollicutes; o__Mollicutes_RF39; f__Mollicutes_RF39; g__Mollicutes_RF39; s__uncultured_rumen
ASV_987	0	0	0	0	0	0	0	0	25	31	33	26	0	0	27	0	32	0	0	0	0	0	0	0	0	0	0	13	16	17	0	0	0	0	0	0	0	0	0	0	0	0	d__Bacteria; p__Firmicutes; c__Clostridia; o__Clostridiales; f__Ruminococcaceae; g__Ruminococcaceae_NK4A214_group; s__unclassified_Ruminococcaceae_NK4A214_group
ASV_988	0	0	0	0	0	0	0	0	0	7	0	5	0	0	6	0	0	0	0	0	24	21	31	14	0	0	27	24	24	26	0	0	0	0	0	0	0	0	2	0	3	6	d__Bacteria; p__Bacteroidetes; c__Bacteroidia; o__Bacteroidales; f__Bacteroidaceae; g__Bacteroides; s__uncultured_Bacteroides
ASV_989	0	0	0	0	0	0	0	0	0	0	0	0	0	0	3	6	5	0	0	0	21	15	12	10	0	0	37	40	34	32	0	0	1	0	2	2	0	0	0	0	0	0	d__Bacteria; p__Bacteroidetes; c__Bacteroidia; o__Bacteroidales; f__F082; g__F082; s__uncultured_bacterium
ASV_990	31	15	0	0	0	0	0	0	0	0	0	0	15	0	0	0	0	0	33	15	0	3	0	0	0	15	0	0	0	0	32	31	0	0	0	4	11	14	0	0	0	0	d__Bacteria; p__Chloroflexi; c__Anaerolineae; o__Anaerolineales; f__Anaerolineaceae; g__Flexilinea; s__uncultured_rumen
ASV_991	0	0	13	12	10	13	0	0	13	17	13	10	0	0	0	0	0	0	0	0	12	15	7	0	0	0	13	9	7	5	0	0	6	12	0	10	0	0	4	8	6	4	d__Bacteria; p__Bacteroidetes; c__Bacteroidia; o__Bacteroidales; f__Bacteroidaceae; g__Bacteroides; s__uncultured_Bacteroides
ASV_992	0	0	8	12	7	8	0	0	7	4	6	14	0	0	13	10	13	4	0	0	6	7	5	11	0	0	8	7	7	3	0	0	4	6	4	2	0	0	15	6	8	14	d__Bacteria; p__Firmicutes; c__Clostridia; o__Clostridiales; f__Ruminococcaceae; g__Ruminococcaceae_UCG-005; s__uncultured_Ruminococcaceae
ASV_993	0	0	60	0	52	0	0	0	0	0	0	0	0	0	27	49	0	31	0	0	0	0	0	0	0	0	0	0	0	0	0	0	0	0	0	0	0	0	0	0	0	0	d__Bacteria; p__Firmicutes; c__Clostridia; o__Clostridiales; f__Christensenellaceae; g__Christensenellaceae_R-7_group; s__unclassified_Christensenellaceae_R-7_group
ASV_994	0	0	0	0	12	0	0	0	8	0	0	0	0	0	0	13	0	0	0	0	0	0	61	35	0	0	0	0	26	60	0	0	0	4	0	0	0	0	0	0	0	0	d__Bacteria; p__Deferribacteres; c__Deferribacteres; o__Deferribacterales; f__Deferribacteraceae; g__Mucispirillum; s__uncultured_bacterium
ASV_995	0	0	0	0	0	0	0	0	0	29	0	0	0	0	0	0	22	0	0	0	51	58	27	0	0	0	0	0	0	0	0	0	0	0	0	0	0	0	0	0	32	0	d__Bacteria; p__Firmicutes; c__Clostridia; o__Clostridiales; f__Lachnospiraceae; g__unclassified_Lachnospiraceae; s__unclassified_Lachnospiraceae
ASV_996	43	0	0	0	0	0	0	0	0	0	0	0	0	0	0	0	0	0	0	0	0	0	0	0	0	0	0	0	0	0	95	11	0	0	0	0	69	0	0	0	0	0	d__Bacteria; p__Firmicutes; c__Clostridia; o__Clostridiales; f__Lachnospiraceae; g__Blautia; s__unclassified_Blautia
ASV_997	0	0	0	0	0	0	0	0	0	0	0	0	0	0	0	0	0	0	0	0	0	0	0	0	0	0	32	43	37	27	0	0	0	0	0	0	0	0	19	12	22	26	d__Bacteria; p__Bacteroidetes; c__Bacteroidia; o__Bacteroidales; f__Rikenellaceae; g__Rikenellaceae_RC9_gut_group; s__uncultured_bacterium
ASV_998	0	0	13	5	5	13	0	0	16	11	11	22	0	0	0	0	0	0	0	0	13	7	9	9	0	0	19	21	24	19	0	0	0	0	0	0	0	0	0	0	0	0	d__Bacteria; p__Bacteroidetes; c__Bacteroidia; o__Bacteroidales; f__Rikenellaceae; g__Alistipes; s__uncultured_bacterium
ASV_999	0	0	22	25	21	23	0	0	0	0	0	5	0	0	0	0	0	0	0	0	16	0	18	16	0	0	0	0	0	0	0	0	15	24	19	13	0	0	0	0	0	0	d__Bacteria; p__Firmicutes; c__Clostridia; o__Clostridiales; f__Ruminococcaceae; g__Ruminococcaceae_UCG-010; s__uncultured_bacterium
ASV_1000	0	0	0	43	53	0	0	0	0	0	0	0	0	0	0	1	0	0	0	0	0	1	2	0	0	0	1	2	1	2	0	0	4	3	45	59	0	0	0	0	0	0	d__Bacteria; p__Verrucomicrobia; c__Verrucomicrobiae; o__Verrucomicrobiales; f__Akkermansiaceae; g__Akkermansia; s__uncultured_bacterium
ASV_1001	0	0	0	10	0	0	0	0	38	40	24	0	0	0	0	0	0	0	0	0	0	0	0	0	0	0	0	0	0	0	0	0	0	0	0	0	0	0	27	26	22	30	d__Bacteria; p__Bacteroidetes; c__Bacteroidia; o__Bacteroidales; f__Bacteroidales_RF16_group; g__Bacteroidales_RF16_group; s__uncultured_bacterium
ASV_1002	0	0	10	0	14	16	0	0	8	10	10	12	0	0	17	18	22	9	0	6	0	0	0	15	0	0	12	15	10	12	0	0	0	0	0	0	0	0	0	0	0	0	d__Bacteria; p__Firmicutes; c__Erysipelotrichia; o__Erysipelotrichales; f__Erysipelotrichaceae; g__Dielma; s__uncultured_bacterium
ASV_1003	0	0	0	0	0	0	0	0	0	0	0	0	126	0	0	0	0	0	69	0	0	0	0	0	0	0	0	0	0	0	9	12	0	0	0	0	0	0	0	0	0	0	d__Bacteria; p__Kiritimatiellaeota; c__Kiritimatiellae; o__WCHB1-41; f__WCHB1-41; g__WCHB1-41; s__uncultured_rumen
ASV_1004	0	0	0	0	0	0	0	0	0	0	0	0	0	0	0	0	0	0	0	0	0	0	0	0	0	0	0	0	0	0	0	0	18	15	14	19	0	0	24	43	30	53	d__Bacteria; p__Bacteroidetes; c__Bacteroidia; o__Bacteroidales; f__F082; g__F082; s__uncultured_bacterium
ASV_1005	0	0	10	12	22	16	0	0	18	35	53	49	0	0	0	0	0	0	0	0	0	0	0	0	0	0	0	0	0	0	0	0	0	0	0	0	0	0	0	0	0	0	d__Bacteria; p__Bacteroidetes; c__Bacteroidia; o__Bacteroidales; f__Rikenellaceae; g__Rikenellaceae_RC9_gut_group; s__uncultured_bacterium
ASV_1006	0	0	29	30	59	3	0	0	0	0	0	0	0	0	0	6	7	0	0	0	8	6	12	0	0	0	0	7	8	1	0	0	2	0	1	4	0	0	7	9	6	10	d__Bacteria; p__Firmicutes; c__Clostridia; o__Clostridiales; f__Christensenellaceae; g__Christensenellaceae_R-7_group; s__uncultured_prokaryote
ASV_1007	0	0	0	10	5	2	0	0	13	9	12	9	0	0	7	5	16	11	0	0	0	0	0	0	0	0	10	5	12	13	0	0	7	12	10	9	0	0	19	10	6	3	d__Bacteria; p__Firmicutes; c__Clostridia; o__Clostridiales; f__Ruminococcaceae; g__Ruminococcaceae_UCG-005; s__uncultured_Ruminococcaceae
ASV_1008	0	0	0	0	0	0	0	0	0	0	0	0	0	0	7	3	8	0	0	0	43	28	40	24	0	0	0	0	0	0	0	0	18	18	18	8	0	0	0	0	0	0	d__Bacteria; p__Bacteroidetes; c__Bacteroidia; o__Bacteroidales; f__F082; g__F082; s__uncultured_bacterium
ASV_1009	0	0	0	0	0	0	0	0	0	0	0	0	0	0	0	0	0	0	0	0	0	0	0	0	0	0	0	0	0	0	0	0	47	65	51	52	0	0	0	0	0	0	d__Bacteria; p__Bacteroidetes; c__Bacteroidia; o__Bacteroidales; f__uncultured; g__uncultured; s__uncultured_Bacteroidales
ASV_1010	0	0	0	0	0	0	0	0	0	0	0	0	0	0	0	0	0	0	0	0	0	0	0	0	0	0	0	0	0	0	0	0	0	0	0	0	215	0	0	0	0	0	d__Bacteria; p__Firmicutes; c__Negativicutes; o__Selenomonadales; f__Acidaminococcaceae; g__Succiniclasticum; s__uncultured_rumen
ASV_1011	0	0	0	0	0	0	0	0	0	0	0	0	0	0	0	0	0	0	0	0	0	0	0	0	0	0	0	0	0	0	0	0	0	0	0	0	0	215	0	0	0	0	d__Bacteria; p__Firmicutes; c__Erysipelotrichia; o__Erysipelotrichales; f__Erysipelotrichaceae; g__Turicibacter; s__uncultured_bacterium
ASV_1012	0	0	0	0	0	20	0	0	28	17	22	17	0	0	0	10	17	17	0	0	20	0	0	30	0	0	16	0	0	0	0	0	0	0	0	0	0	0	0	0	0	0	d__Bacteria; p__Firmicutes; c__Clostridia; o__Clostridiales; f__Christensenellaceae; g__Christensenellaceae_R-7_group; s__uncultured_bacterium
ASV_1013	0	0	0	0	0	0	0	0	0	0	0	21	0	0	0	0	0	21	0	0	0	0	0	0	0	0	0	0	0	0	0	0	52	0	45	40	0	0	20	0	0	15	d__Bacteria; p__Bacteroidetes; c__Bacteroidia; o__Bacteroidales; f__Rikenellaceae; g__Rikenellaceae_RC9_gut_group; s__uncultured_bacterium
ASV_1014	0	0	0	0	0	0	0	0	0	0	0	0	0	0	30	0	18	25	0	7	34	30	34	27	9	0	0	0	0	0	0	0	0	0	0	0	0	0	0	0	0	0	d__Bacteria; p__Bacteroidetes; c__Bacteroidia; o__Bacteroidales; f__Rikenellaceae; g__Alistipes; s__uncultured_bacterium
ASV_1015	0	0	0	0	0	0	0	0	0	0	0	0	0	0	0	0	0	0	0	0	44	44	32	66	0	0	12	0	0	0	0	0	0	0	0	0	0	0	0	7	9	0	d__Bacteria; p__Bacteroidetes; c__Bacteroidia; o__Bacteroidales; f__Prevotellaceae; g__Alloprevotella; s__uncultured_Bacteroidales
ASV_1016	0	0	0	0	0	0	0	0	0	0	0	0	0	0	0	0	0	0	0	0	0	0	0	0	214	0	0	0	0	0	0	0	0	0	0	0	0	0	0	0	0	0	d__Bacteria; p__Proteobacteria; c__Gammaproteobacteria; o__Pseudomonadales; f__Moraxellaceae; g__Acinetobacter; s__unclassified_Acinetobacter
ASV_1017	0	0	0	0	0	0	0	0	0	0	0	0	0	0	0	0	0	0	0	0	0	0	0	0	0	0	0	0	0	0	0	0	48	49	48	69	0	0	0	0	0	0	d__Bacteria; p__Bacteroidetes; c__Bacteroidia; o__Bacteroidales; f__Rikenellaceae; g__Alistipes; s__uncultured_bacterium
ASV_1018	0	0	0	0	0	0	0	0	0	0	0	0	0	0	0	0	0	0	0	0	0	0	0	0	0	0	0	0	0	0	0	0	51	61	40	62	0	0	0	0	0	0	d__Bacteria; p__Firmicutes; c__Clostridia; o__Clostridiales; f__Ruminococcaceae; g__[Eubacterium]_coprostanoligenes_group; s__unclassified_[Eubacterium]_coprostanoligenes_group
ASV_1019	25	13	0	0	0	0	0	0	0	0	0	0	0	9	0	0	0	0	0	0	0	0	0	0	0	0	0	0	0	0	112	0	0	0	0	0	27	27	0	0	0	0	d__Bacteria; p__Actinobacteria; c__Coriobacteriia; o__Coriobacteriales; f__Eggerthellaceae; g__uncultured; s__uncultured_bacterium
ASV_1020	0	0	0	0	0	0	155	0	0	0	0	0	33	25	0	0	0	0	0	0	0	0	0	0	0	0	0	0	0	0	0	0	0	0	0	0	0	0	0	0	0	0	d__Bacteria; p__Firmicutes; c__Clostridia; o__Clostridiales; f__Family_XIV; g__uncultured; s__unclassified_uncultured
ASV_1021	29	23	0	0	0	0	0	0	0	0	0	0	67	56	0	0	0	0	37	0	0	0	0	0	0	0	0	0	0	0	0	0	0	0	0	0	0	0	0	0	0	0	d__Bacteria; p__Firmicutes; c__Clostridia; o__Clostridiales; f__Lachnospiraceae; g__Butyrivibrio_2; s__unclassified_Butyrivibrio_2
ASV_1022	0	0	0	0	0	0	0	0	48	41	48	62	0	0	0	0	13	0	0	0	0	0	0	0	0	0	0	0	0	0	0	0	0	0	0	0	0	0	0	0	0	0	d__Bacteria; p__Bacteroidetes; c__Bacteroidia; o__Bacteroidales; f__Rikenellaceae; g__Rikenellaceae_RC9_gut_group; s__uncultured_bacterium
ASV_1023	28	0	0	0	0	0	0	0	0	0	0	0	15	75	0	0	0	0	68	0	0	6	0	0	0	0	0	0	0	0	0	7	0	0	0	0	8	4	0	0	0	0	d__Bacteria; p__Kiritimatiellaeota; c__Kiritimatiellae; o__WCHB1-41; f__WCHB1-41; g__WCHB1-41; s__uncultured_rumen
ASV_1024	0	0	0	22	0	19	0	0	27	0	0	0	0	0	0	5	0	21	0	0	7	13	9	0	0	0	0	0	0	0	0	0	0	0	0	0	0	0	39	21	11	17	d__Bacteria; p__Firmicutes; c__Clostridia; o__Clostridiales; f__Ruminococcaceae; g__Ruminococcaceae_UCG-005; s__unclassified_Ruminococcaceae_UCG-005
ASV_1025	0	0	0	0	0	0	0	0	0	8	11	6	0	0	12	0	13	0	0	0	0	0	0	25	0	0	18	21	0	7	0	0	19	0	15	0	0	0	25	0	14	17	d__Bacteria; p__Firmicutes; c__Clostridia; o__Clostridiales; f__Christensenellaceae; g__Christensenellaceae_R-7_group; s__uncultured_bacterium
ASV_1026	0	0	0	0	0	0	0	0	0	0	0	0	0	0	0	0	0	0	0	0	0	0	0	0	0	0	0	0	0	0	0	0	0	0	0	0	0	211	0	0	0	0	d__Bacteria; p__Firmicutes; c__Clostridia; o__Clostridiales; f__Clostridiaceae_1; g__Clostridium_sensu_stricto_1; s__unclassified_Clostridium_sensu_stricto_1
ASV_1027	19	70	0	0	0	0	0	0	0	0	0	0	20	24	0	0	0	0	8	28	0	0	0	0	0	0	0	0	0	0	0	0	0	0	0	0	41	0	0	0	0	0	d__Bacteria; p__Firmicutes; c__Clostridia; o__Clostridiales; f__Christensenellaceae; g__Christensenellaceae_R-7_group; s__unclassified_Christensenellaceae_R-7_group
ASV_1028	0	0	26	54	27	0	0	0	0	0	0	0	0	0	0	26	0	27	0	0	24	26	0	0	0	0	0	0	0	0	0	0	0	0	0	0	0	0	0	0	0	0	d__Bacteria; p__Verrucomicrobia; c__Verrucomicrobiae; o__Verrucomicrobiales; f__Akkermansiaceae; g__Akkermansia; s__uncultured_bacterium
ASV_1029	0	0	0	0	0	0	0	0	0	0	0	0	85	0	0	0	0	0	94	0	0	0	0	0	0	0	0	0	0	0	0	0	0	0	0	0	31	0	0	0	0	0	d__Bacteria; p__Patescibacteria; c__Saccharimonadia; o__Saccharimonadales; f__Saccharimonadaceae; g__Candidatus_Saccharimonas; s__uncultured_rumen
ASV_1030	7	17	0	0	0	0	56	30	0	0	0	0	42	16	0	0	0	0	0	31	0	0	0	0	0	0	0	0	0	0	0	0	0	0	0	0	10	0	0	0	0	0	d__Bacteria; p__Proteobacteria; c__Gammaproteobacteria; o__Betaproteobacteriales; f__Burkholderiaceae; g__Delftia; s__unclassified_Delftia
ASV_1031	0	45	0	0	0	0	55	28	0	0	0	0	0	0	0	0	0	0	0	0	0	0	0	0	0	16	0	0	0	0	0	30	0	0	0	0	35	0	0	0	0	0	d__Bacteria; p__Proteobacteria; c__Alphaproteobacteria; o__Caulobacterales; f__Caulobacteraceae; g__Brevundimonas; s__unclassified_Brevundimonas
ASV_1032	0	0	18	17	0	0	0	0	0	0	0	0	0	0	0	0	15	0	0	0	51	0	40	21	0	0	7	22	18	0	0	0	0	0	0	0	0	0	0	0	0	0	d__Bacteria; p__Bacteroidetes; c__Bacteroidia; o__Bacteroidales; f__Rikenellaceae; g__Rikenellaceae_RC9_gut_group; s__unclassified_Rikenellaceae_RC9_gut_group
ASV_1033	1	0	0	0	0	0	0	0	0	0	0	0	0	0	0	0	0	0	0	0	0	0	0	0	0	0	0	0	0	0	131	76	0	0	0	0	0	0	0	0	0	0	d__Bacteria; p__Patescibacteria; c__Saccharimonadia; o__Saccharimonadales; f__Saccharimonadaceae; g__Candidatus_Saccharimonas; s__uncultured_rumen
ASV_1034	30	0	0	0	0	0	0	0	0	0	0	0	41	0	0	0	0	0	40	0	0	0	0	0	0	0	0	0	0	0	33	20	0	0	0	0	44	0	0	0	0	0	d__Bacteria; p__Kiritimatiellaeota; c__Kiritimatiellae; o__WCHB1-41; f__WCHB1-41; g__WCHB1-41; s__uncultured_rumen
ASV_1035	23	19	0	0	0	0	0	0	0	0	0	0	0	70	0	0	0	0	44	30	0	0	0	0	0	22	0	0	0	0	0	0	0	0	0	0	0	0	0	0	0	0	d__Bacteria; p__Actinobacteria; c__Coriobacteriia; o__Coriobacteriales; f__Eggerthellaceae; g__Enterorhabdus; s__uncultured_rumen
ASV_1036	0	0	0	0	0	0	0	0	21	0	0	0	0	0	0	0	0	0	0	0	0	0	0	0	0	0	0	0	22	0	0	0	23	22	0	23	0	0	31	16	23	27	d__Bacteria; p__Firmicutes; c__Clostridia; o__Clostridiales; f__Christensenellaceae; g__Christensenellaceae_R-7_group; s__unclassified_Christensenellaceae_R-7_group
ASV_1037	0	0	0	0	0	0	0	0	0	0	0	0	0	0	36	43	74	55	0	0	0	0	0	0	0	0	0	0	0	0	0	0	0	0	0	0	0	0	0	0	0	0	d__Bacteria; p__Fibrobacteres; c__Fibrobacteria; o__Fibrobacterales; f__Fibrobacteraceae; g__Fibrobacter; s__uncultured_rumen
ASV_1038	0	0	52	68	37	50	0	0	0	0	0	0	0	0	0	0	0	0	0	0	0	0	0	0	0	0	0	0	0	0	0	0	0	0	0	0	0	0	0	0	0	0	d__Bacteria; p__Firmicutes; c__Clostridia; o__Clostridiales; f__Ruminococcaceae; g__Ruminococcaceae_UCG-013; s__uncultured_Firmicutes
ASV_1039	0	0	0	12	0	16	0	0	0	0	24	15	0	0	11	0	7	7	0	0	0	0	0	0	0	0	0	0	0	0	0	0	24	29	24	27	0	0	0	0	11	0	d__Bacteria; p__Firmicutes; c__Clostridia; o__Clostridiales; f__Christensenellaceae; g__Christensenellaceae_R-7_group; s__unclassified_Christensenellaceae_R-7_group
ASV_1040	0	0	0	0	0	0	0	0	17	12	0	29	0	0	0	0	0	0	0	0	19	35	34	27	0	0	6	8	15	5	0	0	0	0	0	0	0	0	0	0	0	0	d__Bacteria; p__Bacteroidetes; c__Bacteroidia; o__Bacteroidales; f__Prevotellaceae; g__Prevotellaceae_UCG-003; s__unclassified_Prevotellaceae_UCG-003
ASV_1041	0	0	0	0	0	0	0	0	3	0	0	0	0	0	2	0	0	10	0	0	0	0	0	0	0	0	0	0	0	0	0	0	36	30	21	41	0	0	0	10	26	28	d__Bacteria; p__Bacteroidetes; c__Bacteroidia; o__Bacteroidales; f__Rikenellaceae; g__Rikenellaceae_RC9_gut_group; s__unclassified_Rikenellaceae_RC9_gut_group
ASV_1042	0	0	0	0	0	0	0	0	0	0	0	0	0	0	0	0	0	0	0	0	0	0	0	0	0	0	0	0	0	0	0	0	40	64	47	56	0	0	0	0	0	0	d__Bacteria; p__Bacteroidetes; c__Bacteroidia; o__Bacteroidales; f__Rikenellaceae; g__dgA-11_gut_group; s__uncultured_bacterium
ASV_1043	0	0	0	0	0	0	0	0	0	0	0	0	0	0	0	0	0	0	0	0	0	0	0	0	0	0	0	0	0	0	0	0	52	49	39	67	0	0	0	0	0	0	d__Bacteria; p__Bacteroidetes; c__Bacteroidia; o__Bacteroidales; f__Rikenellaceae; g__Rikenellaceae_RC9_gut_group; s__uncultured_bacterium
ASV_1044	19	13	0	0	0	0	11	0	0	0	0	0	16	85	0	0	0	0	19	0	0	0	0	0	16	0	0	0	0	0	0	0	0	0	0	0	7	20	0	0	0	0	d__Bacteria; p__Firmicutes; c__Clostridia; o__Clostridiales; f__Lachnospiraceae; g__uncultured; s__unclassified_uncultured
ASV_1045	73	20	0	0	0	0	25	0	0	0	0	0	0	15	0	0	0	0	0	0	0	0	0	0	0	0	0	0	0	0	46	27	0	0	0	0	0	0	0	0	0	0	d__Bacteria; p__Firmicutes; c__Clostridia; o__Clostridiales; f__Christensenellaceae; g__Christensenellaceae_R-7_group; s__unclassified_Christensenellaceae_R-7_group
ASV_1046	0	0	16	9	18	2	0	0	7	0	0	0	0	0	5	22	0	0	0	0	5	11	12	12	0	0	0	24	0	0	0	0	18	12	12	11	0	0	0	0	4	6	d__Bacteria; p__Firmicutes; c__Clostridia; o__Clostridiales; f__Ruminococcaceae; g__Ruminococcaceae_UCG-005; s__unclassified_Ruminococcaceae_UCG-005
ASV_1047	0	0	0	5	0	0	0	0	0	0	0	0	0	0	0	0	0	0	0	0	0	8	0	0	0	0	0	0	0	0	0	0	61	48	41	43	0	0	0	0	0	0	d__Bacteria; p__Verrucomicrobia; c__Verrucomicrobiae; o__Verrucomicrobiales; f__Akkermansiaceae; g__Akkermansia; s__uncultured_bacterium
ASV_1048	24	18	0	0	0	0	0	0	0	0	0	0	0	0	0	0	0	0	0	0	0	0	0	0	0	0	0	0	0	0	41	0	0	0	0	0	61	61	0	0	0	0	d__Bacteria; p__Firmicutes; c__Clostridia; o__Clostridiales; f__Lachnospiraceae; g__Syntrophococcus; s__uncultured_rumen
ASV_1049	0	0	0	0	3	0	0	0	39	58	42	55	0	0	2	2	2	2	0	0	0	0	0	0	0	0	0	0	0	0	0	0	0	0	0	0	0	0	0	0	0	0	d__Bacteria; p__Bacteroidetes; c__Bacteroidia; o__Bacteroidales; f__Bacteroidales_UCG-001; g__Bacteroidales_UCG-001; s__uncultured_rumen
ASV_1050	0	0	0	0	0	0	0	0	37	49	57	62	0	0	0	0	0	0	0	0	0	0	0	0	0	0	0	0	0	0	0	0	0	0	0	0	0	0	0	0	0	0	d__Bacteria; p__Bacteroidetes; c__Bacteroidia; o__Bacteroidales; f__F082; g__F082; s__uncultured_bacterium
ASV_1051	0	0	0	0	0	0	0	0	0	0	0	0	0	0	22	24	31	39	0	0	0	0	0	0	0	0	0	0	0	0	0	0	12	10	0	33	0	0	19	15	0	0	d__Bacteria; p__Firmicutes; c__Clostridia; o__Clostridiales; f__Ruminococcaceae; g__unclassified_Ruminococcaceae; s__unclassified_Ruminococcaceae
ASV_1052	0	0	0	0	0	0	0	0	0	0	0	0	0	0	0	0	0	0	0	0	0	0	0	0	0	0	0	0	0	0	0	0	0	0	0	0	0	205	0	0	0	0	d__Bacteria; p__Firmicutes; c__Erysipelotrichia; o__Erysipelotrichales; f__Erysipelotrichaceae; g__Turicibacter; s__unclassified_Turicibacter
ASV_1053	11	0	0	0	0	0	0	0	0	0	0	0	14	0	0	0	0	0	83	0	0	0	0	0	0	0	0	0	0	0	0	0	0	0	0	0	96	0	0	0	0	0	d__Bacteria; p__Firmicutes; c__Clostridia; o__Clostridiales; f__Christensenellaceae; g__Christensenellaceae_R-7_group; s__uncultured_prokaryote
ASV_1054	0	0	0	0	0	0	0	0	0	0	0	22	0	0	17	17	23	13	0	0	43	0	40	25	0	0	0	0	0	0	0	0	0	2	0	2	0	0	0	0	0	0	d__Bacteria; p__Bacteroidetes; c__Bacteroidia; o__Bacteroidales; f__Rikenellaceae; g__Rikenellaceae_RC9_gut_group; s__uncultured_bacterium
ASV_1055	0	0	0	0	0	0	0	0	0	0	0	0	0	140	0	0	0	0	0	0	0	0	0	0	0	64	0	0	0	0	0	0	0	0	0	0	0	0	0	0	0	0	d__Bacteria; p__Firmicutes; c__Clostridia; o__Clostridiales; f__Ruminococcaceae; g__Ruminococcaceae_NK4A214_group; s__uncultured_rumen
ASV_1056	0	0	0	0	0	0	0	0	0	0	0	0	0	0	10	13	10	0	0	0	44	44	44	30	0	0	0	0	0	0	0	0	2	4	2	1	0	0	0	0	0	0	d__Bacteria; p__Bacteroidetes; c__Bacteroidia; o__Bacteroidales; f__F082; g__F082; s__uncultured_bacterium
ASV_1057	0	0	0	0	0	0	0	0	0	0	0	0	0	0	0	0	0	0	0	204	0	0	0	0	0	0	0	0	0	0	0	0	0	0	0	0	0	0	0	0	0	0	d__Bacteria; p__Bacteroidetes; c__Bacteroidia; o__Bacteroidales; f__Prevotellaceae; g__Prevotella; s__uncultured_bacterium
ASV_1058	67	22	0	0	0	0	0	0	0	0	0	0	21	0	0	0	0	0	43	20	0	0	0	0	0	0	0	0	0	0	12	0	0	0	0	0	18	0	0	0	0	0	d__Bacteria; p__Firmicutes; c__Clostridia; o__Clostridiales; f__Lachnospiraceae; g__Lachnospiraceae_NK3A20_group; s__uncultured_Lachnospiraceae
ASV_1059	0	0	13	13	5	0	0	0	0	14	17	0	0	0	13	11	15	0	0	0	19	8	17	13	0	0	15	10	10	10	0	0	0	0	0	0	0	0	0	0	0	0	d__Bacteria; p__Firmicutes; c__Clostridia; o__Clostridiales; f__Ruminococcaceae; g__Ruminococcaceae_UCG-010; s__uncultured_Firmicutes
ASV_1060	0	0	0	0	0	0	0	0	0	0	0	0	0	0	0	0	0	0	0	0	0	0	0	0	0	0	0	0	0	0	49	60	0	0	0	0	28	66	0	0	0	0	d__Bacteria; p__Firmicutes; c__Clostridia; o__Clostridiales; f__Family_XIII; g__Mogibacterium; s__uncultured_rumen
ASV_1061	0	57	0	0	0	0	0	0	0	0	0	0	0	0	0	0	0	0	0	0	0	0	0	0	0	0	0	0	0	0	43	23	0	0	0	0	70	5	0	0	0	4	d__Bacteria; p__Firmicutes; c__Clostridia; o__Clostridiales; f__Ruminococcaceae; g__uncultured; s__unclassified_uncultured
ASV_1062	0	0	26	31	18	26	0	0	0	0	0	0	0	0	20	0	0	0	0	0	26	8	0	0	0	0	0	0	29	18	0	0	0	0	0	0	0	0	0	0	0	0	d__Bacteria; p__Firmicutes; c__Clostridia; o__Clostridiales; f__Ruminococcaceae; g__[Eubacterium]_coprostanoligenes_group; s__unclassified_[Eubacterium]_coprostanoligenes_group
ASV_1063	0	0	24	24	14	15	0	0	0	0	0	0	0	0	1	4	0	0	0	0	9	16	11	21	0	0	0	13	0	0	0	0	14	9	7	4	0	0	0	0	8	8	d__Bacteria; p__Firmicutes; c__Clostridia; o__Clostridiales; f__Ruminococcaceae; g__Ruminococcaceae_UCG-005; s__unclassified_Ruminococcaceae_UCG-005
ASV_1064	67	134	0	0	0	0	0	0	0	0	0	0	0	0	0	0	0	0	0	0	0	0	0	0	0	0	0	0	0	0	0	0	0	0	0	0	0	0	0	0	0	0	d__Bacteria; p__Firmicutes; c__Clostridia; o__Clostridiales; f__Ruminococcaceae; g__uncultured; s__uncultured_rumen
ASV_1065	0	0	0	0	0	0	0	0	0	0	0	0	0	0	0	0	0	0	0	0	10	0	12	4	0	0	0	0	0	0	0	0	12	10	0	11	0	0	34	28	50	30	d__Bacteria; p__Fibrobacteres; c__Fibrobacteria; o__Fibrobacterales; f__Fibrobacteraceae; g__Fibrobacter; s__uncultured_bacterium
ASV_1066	0	0	0	0	0	0	0	0	0	0	0	0	0	0	0	0	0	0	0	0	0	0	0	0	0	0	0	0	0	0	0	0	53	58	40	50	0	0	0	0	0	0	d__Bacteria; p__Bacteroidetes; c__Bacteroidia; o__Bacteroidales; f__Rikenellaceae; g__Rikenellaceae_RC9_gut_group; s__uncultured_bacterium
ASV_1067	34	17	0	0	0	0	0	0	0	0	0	0	0	8	0	0	0	0	95	46	0	0	0	0	0	0	0	0	0	0	0	0	0	0	0	0	0	0	0	0	0	0	d__Bacteria; p__Firmicutes; c__Clostridia; o__Clostridiales; f__Ruminococcaceae; g__uncultured; s__uncultured_rumen
ASV_1068	0	0	13	20	0	15	0	0	4	2	3	2	0	0	13	0	8	5	0	0	0	0	0	18	0	0	0	3	12	0	0	0	17	17	2	0	0	0	6	20	19	1	d__Bacteria; p__Firmicutes; c__Clostridia; o__Clostridiales; f__Christensenellaceae; g__Christensenellaceae_R-7_group; s__uncultured_prokaryote
ASV_1069	0	0	0	38	0	0	0	0	33	32	0	41	0	0	0	0	0	0	0	0	0	0	0	0	0	0	0	31	0	0	0	0	0	0	0	0	0	0	25	0	0	0	d__Bacteria; p__Firmicutes; c__Clostridia; o__Clostridiales; f__Ruminococcaceae; g__Ruminococcaceae_UCG-005; s__uncultured_Ruminococcaceae
ASV_1070	0	0	0	0	0	0	127	0	0	0	0	0	0	0	0	0	0	0	0	0	0	0	0	0	73	0	0	0	0	0	0	0	0	0	0	0	0	0	0	0	0	0	d__Bacteria; p__Proteobacteria; c__Gammaproteobacteria; o__Betaproteobacteriales; f__Burkholderiaceae; g__Pelomonas; s__unclassified_Pelomonas
ASV_1071	0	0	0	0	0	0	0	0	61	63	40	36	0	0	0	0	0	0	0	0	0	0	0	0	0	0	0	0	0	0	0	0	0	0	0	0	0	0	0	0	0	0	d__Bacteria; p__Bacteroidetes; c__Bacteroidia; o__Bacteroidales; f__Rikenellaceae; g__Alistipes; s__uncultured_bacterium
ASV_1072	0	0	0	0	0	0	0	0	0	2	30	0	0	0	1	3	0	4	0	0	4	3	3	5	0	0	20	36	31	23	0	0	1	2	29	3	0	0	0	0	0	0	d__Bacteria; p__Firmicutes; c__Clostridia; o__Clostridiales; f__Ruminococcaceae; g__Ruminococcaceae_UCG-005; s__uncultured_Ruminococcaceae
ASV_1073	0	0	0	0	0	0	0	0	0	0	0	0	0	0	0	0	0	0	0	0	0	0	0	0	0	0	0	0	0	0	0	0	0	0	0	0	200	0	0	0	0	0	d__Bacteria; p__Firmicutes; c__Negativicutes; o__Selenomonadales; f__Acidaminococcaceae; g__Succiniclasticum; s__uncultured_rumen
ASV_1074	0	0	36	44	57	47	0	0	0	0	0	0	0	0	0	0	0	0	0	15	0	0	0	0	0	0	0	0	0	0	0	0	0	0	0	0	0	0	0	0	0	0	d__Bacteria; p__Firmicutes; c__Clostridia; o__Clostridiales; f__Lachnospiraceae; g__unclassified_Lachnospiraceae; s__unclassified_Lachnospiraceae
ASV_1075	0	0	20	20	0	0	0	0	0	20	5	0	0	0	0	16	9	0	0	0	15	8	12	0	0	0	0	12	0	0	0	0	21	0	0	0	0	0	12	0	29	0	d__Bacteria; p__Firmicutes; c__Clostridia; o__Clostridiales; f__Ruminococcaceae; g__Ruminococcaceae_UCG-010; s__uncultured_Ruminococcaceae
ASV_1076	0	0	0	9	7	0	0	0	33	28	29	30	0	0	5	0	0	0	0	0	0	0	0	0	0	0	0	0	0	0	0	0	11	13	22	12	0	0	0	0	0	0	d__Bacteria; p__Firmicutes; c__Clostridia; o__Clostridiales; f__Christensenellaceae; g__Christensenellaceae_R-7_group; s__uncultured_bacterium
ASV_1077	0	0	0	0	0	0	0	0	0	0	0	0	0	19	48	49	37	23	0	0	15	0	0	8	0	0	0	0	0	0	0	0	0	0	0	0	0	0	0	0	0	0	d__Bacteria; p__Bacteroidetes; c__Bacteroidia; o__Bacteroidales; f__uncultured; g__uncultured; s__uncultured_Bacteroidales
ASV_1078	0	0	0	0	0	0	0	0	0	0	0	0	0	0	0	0	0	0	0	0	0	0	0	0	0	0	0	0	0	0	130	0	0	0	0	0	39	15	7	8	0	0	d__Bacteria; p__Kiritimatiellaeota; c__Kiritimatiellae; o__WCHB1-41; f__WCHB1-41; g__WCHB1-41; s__uncultured_rumen
ASV_1079	95	32	0	0	0	0	0	0	0	0	0	0	42	0	0	0	0	0	29	0	0	0	0	0	0	0	0	0	0	0	0	0	0	0	0	0	0	0	0	0	0	0	d__Bacteria; p__Firmicutes; c__Clostridia; o__Clostridiales; f__Family_XIII; g__Family_XIII_UCG-001; s__uncultured_rumen
ASV_1080	0	61	0	0	0	0	0	0	0	0	0	0	0	137	0	0	0	0	0	0	0	0	0	0	0	0	0	0	0	0	0	0	0	0	0	0	0	0	0	0	0	0	d__Bacteria; p__Firmicutes; c__Erysipelotrichia; o__Erysipelotrichales; f__Erysipelotrichaceae; g__uncultured; s__uncultured_rumen
ASV_1081	0	0	1	0	19	0	0	0	16	7	1	7	0	0	1	0	7	1	0	5	7	9	24	12	0	0	10	1	2	15	0	0	13	12	18	8	0	0	0	1	0	1	d__Bacteria; p__Firmicutes; c__Clostridia; o__Clostridiales; f__Ruminococcaceae; g__Ruminococcaceae_UCG-005; s__unclassified_Ruminococcaceae_UCG-005
ASV_1082	0	0	0	0	0	0	0	0	16	20	0	50	0	0	0	0	0	22	20	0	13	0	23	12	0	0	0	0	0	0	0	0	5	6	0	11	0	0	0	0	0	0	d__Bacteria; p__Kiritimatiellaeota; c__Kiritimatiellae; o__WCHB1-41; f__WCHB1-41; g__WCHB1-41; s__uncultured_rumen
ASV_1083	0	0	0	0	0	0	0	0	53	43	57	40	0	0	0	0	0	0	0	0	0	0	0	0	0	0	0	0	0	0	0	0	0	0	5	0	0	0	0	0	0	0	d__Bacteria; p__Bacteroidetes; c__Bacteroidia; o__Bacteroidales; f__Bacteroidaceae; g__Bacteroides; s__uncultured_Bacteroides
ASV_1084	0	0	0	0	0	0	0	0	0	0	0	0	0	0	0	0	0	0	0	0	0	0	0	0	0	0	9	0	0	0	0	0	26	30	35	35	0	0	15	19	0	29	d__Bacteria; p__Bacteroidetes; c__Bacteroidia; o__Bacteroidales; f__Prevotellaceae; g__Prevotella_1; s__uncultured_bacterium
ASV_1085	0	0	0	0	0	29	0	0	0	0	0	0	0	0	0	28	0	33	0	0	35	0	28	17	0	0	0	0	0	27	0	0	0	0	0	0	0	0	0	0	0	0	d__Bacteria; p__Firmicutes; c__Clostridia; o__Clostridiales; f__Christensenellaceae; g__Christensenellaceae_R-7_group; s__uncultured_prokaryote
ASV_1086	0	0	13	16	16	20	0	0	27	15	13	12	0	0	0	0	0	4	0	0	0	0	0	0	0	0	14	5	6	9	0	0	6	0	3	0	0	0	1	3	5	8	d__Bacteria; p__Verrucomicrobia; c__Verrucomicrobiae; o__Verrucomicrobiales; f__Akkermansiaceae; g__Akkermansia; s__uncultured_bacterium
ASV_1087	0	0	0	0	0	0	0	0	0	0	18	0	0	0	0	0	0	0	0	0	12	0	21	21	0	0	39	30	33	22	0	0	0	0	0	0	0	0	0	0	0	0	d__Bacteria; p__Bacteroidetes; c__Bacteroidia; o__Bacteroidales; f__uncultured; g__uncultured; s__uncultured_bacterium
ASV_1088	0	0	0	0	0	0	0	0	0	0	0	0	0	0	26	0	0	0	0	0	0	0	0	0	0	0	0	0	0	0	0	0	20	18	18	31	0	0	20	29	0	34	d__Bacteria; p__Firmicutes; c__Clostridia; o__Clostridiales; f__Ruminococcaceae; g__Ruminococcaceae_UCG-007; s__unclassified_Ruminococcaceae_UCG-007
ASV_1089	0	0	0	0	0	0	0	0	0	0	0	0	0	0	0	0	0	0	0	0	0	0	0	0	0	0	42	47	64	43	0	0	0	0	0	0	0	0	0	0	0	0	d__Bacteria; p__Firmicutes; c__Clostridia; o__Clostridiales; f__Ruminococcaceae; g__Ruminococcaceae_UCG-005; s__uncultured_Ruminococcaceae
ASV_1090	0	0	0	0	17	0	0	0	6	1	3	0	0	0	0	4	1	5	0	0	0	0	14	18	0	0	0	12	2	24	0	0	28	24	28	7	0	0	0	0	1	0	d__Bacteria; p__Verrucomicrobia; c__Verrucomicrobiae; o__Verrucomicrobiales; f__Akkermansiaceae; g__Akkermansia; s__uncultured_bacterium
ASV_1091	0	0	0	0	0	0	0	0	0	5	0	0	0	0	0	0	0	0	0	0	0	0	0	0	0	0	20	40	31	16	0	0	25	25	12	15	0	0	0	0	6	0	d__Bacteria; p__Bacteroidetes; c__Bacteroidia; o__Bacteroidales; f__F082; g__F082; s__uncultured_bacterium
ASV_1092	0	0	0	0	0	0	0	0	0	0	0	0	0	0	0	0	0	0	0	0	0	0	0	0	0	3	18	20	12	0	0	0	0	0	56	41	0	0	45	0	0	0	d__Bacteria; p__Firmicutes; c__Clostridia; o__Clostridiales; f__Ruminococcaceae; g__Ruminococcaceae_UCG-010; s__unidentified
ASV_1093	33	41	0	0	0	0	5	0	0	0	0	0	0	0	0	0	0	0	0	0	0	0	0	0	0	0	0	0	0	0	57	42	0	0	0	0	16	0	0	0	0	0	d__Bacteria; p__Firmicutes; c__Erysipelotrichia; o__Erysipelotrichales; f__Erysipelotrichaceae; g__uncultured; s__uncultured_rumen
ASV_1094	0	0	0	15	0	0	0	0	0	0	0	0	0	0	38	41	42	49	0	0	0	0	0	0	0	0	0	0	0	0	0	0	0	0	0	9	0	0	0	0	0	0	d__Bacteria; p__Firmicutes; c__Clostridia; o__Clostridiales; f__Ruminococcaceae; g__Ruminococcaceae_UCG-013; s__uncultured_bacterium
ASV_1095	0	0	0	0	0	0	0	0	32	43	72	47	0	0	0	0	0	0	0	0	0	0	0	0	0	0	0	0	0	0	0	0	0	0	0	0	0	0	0	0	0	0	d__Bacteria; p__Bacteroidetes; c__Bacteroidia; o__Bacteroidales; f__p-251-o5; g__p-251-o5; s__uncultured_Bacteroidales
ASV_1096	0	0	0	0	0	0	0	0	25	30	34	33	0	0	32	0	24	16	0	0	0	0	0	0	0	0	0	0	0	0	0	0	0	0	0	0	0	0	0	0	0	0	d__Bacteria; p__Bacteroidetes; c__Bacteroidia; o__Bacteroidales; f__Bacteroidaceae; g__Bacteroides; s__unclassified_Bacteroides
ASV_1097	0	0	0	0	0	0	0	0	34	36	47	0	0	0	0	0	0	0	0	0	0	0	0	0	0	0	44	0	33	0	0	0	0	0	0	0	0	0	0	0	0	0	d__Bacteria; p__Firmicutes; c__Clostridia; o__Clostridiales; f__Ruminococcaceae; g__[Eubacterium]_coprostanoligenes_group; s__unclassified_[Eubacterium]_coprostanoligenes_group
ASV_1098	64	0	0	0	0	0	26	0	0	0	0	0	20	0	0	0	0	0	75	0	0	0	0	0	0	0	0	0	0	0	0	0	0	0	0	0	8	0	0	0	0	0	d__Bacteria; p__Firmicutes; c__Clostridia; o__Clostridiales; f__Lachnospiraceae; g__Howardella; s__uncultured_rumen
ASV_1099	1	2	0	0	0	0	34	0	0	0	0	0	0	0	0	0	0	0	6	0	0	0	0	0	0	0	0	0	0	0	0	1	0	0	0	0	53	28	22	21	0	25	d__Bacteria; p__Firmicutes; c__Clostridia; o__Clostridiales; f__Ruminococcaceae; g__Ruminococcaceae_NK4A214_group; s__uncultured_rumen
ASV_1100	0	0	5	0	0	0	0	0	27	13	0	8	0	0	0	0	0	0	0	0	0	0	0	0	0	0	0	11	16	39	0	0	20	14	18	22	0	0	0	0	0	0	d__Bacteria; p__Verrucomicrobia; c__Verrucomicrobiae; o__Verrucomicrobiales; f__Akkermansiaceae; g__Akkermansia; s__uncultured_bacterium
ASV_1101	0	0	14	0	0	0	0	0	0	14	8	18	0	0	0	0	0	0	0	0	0	8	9	14	0	0	28	23	32	25	0	0	0	0	0	0	0	0	0	0	0	0	d__Bacteria; p__Bacteroidetes; c__Bacteroidia; o__Bacteroidales; f__Rikenellaceae; g__Rikenellaceae_RC9_gut_group; s__uncultured_bacterium
ASV_1102	0	0	0	0	0	0	0	0	48	53	53	39	0	0	0	0	0	0	0	0	0	0	0	0	0	0	0	0	0	0	0	0	0	0	0	0	0	0	0	0	0	0	d__Bacteria; p__Bacteroidetes; c__Bacteroidia; o__Bacteroidales; f__Rikenellaceae; g__Rikenellaceae_RC9_gut_group; s__uncultured_bacterium
ASV_1103	0	0	0	0	0	0	0	0	0	0	0	12	0	0	0	0	0	15	0	0	0	0	0	18	0	0	0	0	11	5	0	0	25	0	26	22	0	0	0	25	0	34	d__Bacteria; p__Firmicutes; c__Clostridia; o__Clostridiales; f__Ruminococcaceae; g__Ruminococcaceae_UCG-013; s__uncultured_Firmicutes
ASV_1104	0	0	0	0	0	0	0	0	0	0	0	0	13	85	0	0	0	0	41	54	0	0	0	0	0	0	0	0	0	0	0	0	0	0	0	0	0	0	0	0	0	0	d__Bacteria; p__Firmicutes; c__Clostridia; o__Clostridiales; f__Lachnospiraceae; g__[Ruminococcus]_gauvreauii_group; s__uncultured_rumen
ASV_1105	0	0	0	0	0	0	0	0	0	0	0	0	0	0	27	33	38	18	0	0	0	0	0	0	0	0	39	38	0	0	0	0	0	0	0	0	0	0	0	0	0	0	d__Bacteria; p__Firmicutes; c__Clostridia; o__Clostridiales; f__Ruminococcaceae; g__Ruminococcaceae_UCG-010; s__unclassified_Ruminococcaceae_UCG-010
ASV_1106	0	0	0	0	0	0	0	0	0	0	0	0	0	0	32	0	27	26	0	0	0	0	0	0	0	0	0	15	0	0	0	0	0	0	0	0	0	0	0	23	32	38	d__Bacteria; p__Firmicutes; c__Clostridia; o__Clostridiales; f__Christensenellaceae; g__Christensenellaceae_R-7_group; s__uncultured_bacterium
ASV_1107	0	0	0	0	0	0	0	0	0	0	0	0	0	0	0	0	0	0	0	0	0	0	0	0	0	0	0	0	0	0	99	0	0	0	0	0	0	94	0	0	0	0	d__Bacteria; p__Firmicutes; c__Clostridia; o__Clostridiales; f__Lachnospiraceae; g__[Ruminococcus]_gauvreauii_group; s__uncultured_rumen
ASV_1108	0	0	0	0	0	0	0	0	0	0	0	0	0	0	0	0	0	0	0	0	0	0	0	0	0	0	0	0	0	0	0	0	28	28	32	26	0	0	17	31	15	16	d__Bacteria; p__Bacteroidetes; c__Bacteroidia; o__Bacteroidales; f__Prevotellaceae; g__Prevotellaceae_UCG-001; s__uncultured_bacterium
ASV_1109	0	0	10	11	13	0	0	0	0	0	0	6	0	0	9	15	13	6	0	0	11	8	12	11	0	0	13	8	12	11	0	0	0	0	0	0	0	0	6	0	8	9	d__Bacteria; p__Bacteroidetes; c__Bacteroidia; o__Bacteroidales; f__Bacteroidaceae; g__Bacteroides; s__uncultured_Bacteroides
ASV_1110	0	0	15	13	0	18	0	0	15	13	0	0	0	0	13	15	0	0	0	9	15	17	0	8	0	0	0	11	0	0	0	0	0	0	0	0	0	0	0	0	15	15	d__Bacteria; p__Firmicutes; c__Clostridia; o__Clostridiales; f__Ruminococcaceae; g__[Eubacterium]_coprostanoligenes_group; s__uncultured_bacterium
ASV_1111	0	0	17	15	28	19	0	0	0	0	21	0	0	0	23	26	18	25	0	0	0	0	0	0	0	0	0	0	0	0	0	0	0	0	0	0	0	0	0	0	0	0	d__Bacteria; p__Firmicutes; c__Clostridia; o__Clostridiales; f__Ruminococcaceae; g__[Eubacterium]_coprostanoligenes_group; s__uncultured_bacterium
ASV_1112	0	0	0	0	16	0	0	0	0	0	0	0	0	0	0	0	0	0	0	0	7	7	14	17	0	0	22	15	9	18	0	0	0	0	4	4	0	0	15	11	18	15	d__Bacteria; p__Verrucomicrobia; c__Verrucomicrobiae; o__Verrucomicrobiales; f__Akkermansiaceae; g__Akkermansia; s__uncultured_bacterium
ASV_1113	0	0	0	0	24	0	0	0	17	21	0	17	0	0	0	0	0	0	0	0	29	33	27	24	0	0	0	0	0	0	0	0	0	0	0	0	0	0	0	0	0	0	d__Bacteria; p__Firmicutes; c__Clostridia; o__Clostridiales; f__Ruminococcaceae; g__Oscillibacter; s__uncultured_bacterium
ASV_1114	0	0	0	0	0	0	0	0	19	14	21	0	0	0	29	22	31	19	0	0	0	0	16	0	0	0	0	0	0	0	0	0	21	0	0	0	0	0	0	0	0	0	d__Bacteria; p__Firmicutes; c__Clostridia; o__Clostridiales; f__Christensenellaceae; g__Christensenellaceae_R-7_group; s__unclassified_Christensenellaceae_R-7_group
ASV_1115	0	0	0	0	0	0	0	0	0	0	0	0	0	0	49	43	71	29	0	0	0	0	0	0	0	0	0	0	0	0	0	0	0	0	0	0	0	0	0	0	0	0	d__Bacteria; p__Spirochaetes; c__Spirochaetia; o__Spirochaetales; f__Spirochaetaceae; g__Treponema_2; s__unclassified_Treponema_2
ASV_1116	0	6	0	0	0	0	52	0	0	0	0	0	106	10	0	0	0	0	11	6	0	0	0	0	0	0	0	0	0	0	0	0	0	0	0	0	0	0	0	0	0	0	d__Bacteria; p__Firmicutes; c__Clostridia; o__Clostridiales; f__Clostridiaceae_1; g__uncultured; s__uncultured_Caloramator
ASV_1117	0	0	0	0	0	0	0	0	0	0	0	0	0	0	0	0	0	0	0	0	0	0	0	0	30	161	0	0	0	0	0	0	0	0	0	0	0	0	0	0	0	0	d__Bacteria; p__Patescibacteria; c__Saccharimonadia; o__Saccharimonadales; f__Saccharimonadaceae; g__Candidatus_Saccharimonas; s__uncultured_rumen
ASV_1118	37	25	0	0	0	0	0	0	0	0	0	0	22	106	0	0	0	0	0	0	0	0	0	0	0	0	0	0	0	0	0	0	0	0	0	0	0	0	0	0	0	0	d__Bacteria; p__Patescibacteria; c__Saccharimonadia; o__Saccharimonadales; f__Saccharimonadaceae; g__Candidatus_Saccharimonas; s__uncultured_rumen
ASV_1119	0	85	0	0	0	0	0	0	0	0	0	0	0	0	0	0	0	0	0	0	0	0	0	0	0	25	0	0	0	0	12	68	0	0	0	0	0	0	0	0	0	0	d__Bacteria; p__Firmicutes; c__Clostridia; o__Clostridiales; f__Ruminococcaceae; g__Ruminococcaceae_NK4A214_group; s__uncultured_rumen
ASV_1120	0	0	2	0	5	8	0	0	4	7	2	5	0	0	0	4	4	5	0	0	2	1	11	2	0	0	0	0	0	0	0	0	22	35	29	32	0	0	3	3	4	0	d__Bacteria; p__Bacteroidetes; c__Bacteroidia; o__Bacteroidales; f__Rikenellaceae; g__Rikenellaceae_RC9_gut_group; s__uncultured_bacterium
ASV_1121	0	0	0	0	0	0	0	0	0	0	0	21	0	0	0	0	0	0	0	0	0	19	0	0	0	0	0	1	0	0	0	0	34	20	16	0	0	0	26	14	39	0	d__Bacteria; p__Firmicutes; c__Clostridia; o__Clostridiales; f__Ruminococcaceae; g__Ruminococcaceae_NK4A214_group; s__unclassified_Ruminococcaceae_NK4A214_group
ASV_1122	0	0	0	0	0	0	0	0	0	0	0	0	80	110	0	0	0	0	0	0	0	0	0	0	0	0	0	0	0	0	0	0	0	0	0	0	0	0	0	0	0	0	d__Bacteria; p__Patescibacteria; c__Saccharimonadia; o__Saccharimonadales; f__Saccharimonadaceae; g__Candidatus_Saccharimonas; s__uncultured_rumen
ASV_1123	0	0	0	0	0	0	0	0	0	0	0	0	0	0	0	0	0	0	0	0	0	0	0	0	0	0	0	0	0	0	125	65	0	0	0	0	0	0	0	0	0	0	d__Bacteria; p__Firmicutes; c__Clostridia; o__Clostridiales; f__Ruminococcaceae; g__Ruminococcaceae_UCG-014; s__unclassified_Ruminococcaceae_UCG-014
ASV_1124	0	0	0	0	0	0	0	0	0	0	0	0	0	0	0	0	0	0	0	0	0	0	0	0	0	0	0	0	0	0	0	0	18	21	0	21	0	0	45	29	29	27	d__Bacteria; p__Bacteroidetes; c__Bacteroidia; o__Bacteroidales; f__Rikenellaceae; g__dgA-11_gut_group; s__uncultured_bacterium
ASV_1125	0	0	51	51	30	37	0	0	0	0	0	0	0	0	0	0	0	0	0	20	0	0	0	0	0	0	0	0	0	0	0	0	0	0	0	0	0	0	0	0	0	0	d__Bacteria; p__Bacteroidetes; c__Bacteroidia; o__Bacteroidales; f__F082; g__F082; s__uncultured_bacterium
ASV_1126	0	0	11	7	7	4	0	0	5	8	2	2	0	0	5	2	4	7	0	0	13	7	12	13	0	0	11	10	7	13	0	0	4	3	6	5	0	0	5	1	8	6	d__Bacteria; p__Bacteroidetes; c__Bacteroidia; o__Bacteroidales; f__Bacteroidaceae; g__Bacteroides; s__uncultured_Bacteroides
ASV_1127	0	0	0	0	0	9	0	0	10	0	0	0	0	0	0	0	0	0	0	0	0	8	46	73	0	0	0	0	8	27	0	0	0	0	7	0	0	0	0	0	0	0	d__Bacteria; p__Firmicutes; c__Clostridia; o__Clostridiales; f__Lachnospiraceae; g__unclassified_Lachnospiraceae; s__unclassified_Lachnospiraceae
ASV_1128	0	0	0	0	0	0	0	0	0	0	12	0	0	0	16	0	9	0	0	0	0	0	0	8	0	0	18	22	15	23	0	0	18	11	20	16	0	0	0	0	0	0	d__Bacteria; p__Bacteroidetes; c__Bacteroidia; o__Bacteroidales; f__Rikenellaceae; g__Alistipes; s__uncultured_bacterium
ASV_1129	0	0	0	0	0	0	0	0	0	0	0	0	0	0	5	7	2	11	0	0	14	12	15	14	0	0	11	21	13	0	0	0	10	21	13	19	0	0	0	0	0	0	d__Bacteria; p__Bacteroidetes; c__Bacteroidia; o__Bacteroidales; f__Rikenellaceae; g__Alistipes; s__uncultured_bacterium
ASV_1130	18	11	0	0	0	0	0	0	0	0	0	0	79	42	0	0	3	0	24	0	0	0	0	0	0	0	0	0	0	0	10	0	0	0	0	0	0	0	0	0	0	0	d__Bacteria; p__Kiritimatiellaeota; c__Kiritimatiellae; o__WCHB1-41; f__WCHB1-41; g__WCHB1-41; s__uncultured_rumen
ASV_1131	0	0	0	0	0	0	0	0	54	50	45	38	0	0	0	0	0	0	0	0	0	0	0	0	0	0	0	0	0	0	0	0	0	0	0	0	0	0	0	0	0	0	d__Bacteria; p__Bacteroidetes; c__Bacteroidia; o__Bacteroidales; f__Rikenellaceae; g__Rikenellaceae_RC9_gut_group; s__uncultured_bacterium
ASV_1132	43	143	0	0	0	0	0	0	0	0	0	0	0	0	0	0	0	0	0	0	0	0	0	0	0	0	0	0	0	0	0	0	0	0	0	0	0	0	0	0	0	0	d__Bacteria; p__Cyanobacteria; c__Melainabacteria; o__Gastranaerophilales; f__Gastranaerophilales; g__Gastranaerophilales; s__uncultured_rumen
ASV_1133	0	0	9	11	11	17	0	0	0	0	0	0	0	0	1	0	1	0	0	0	3	0	3	3	0	0	32	30	36	29	0	0	0	0	0	0	0	0	0	0	0	0	d__Bacteria; p__Firmicutes; c__Clostridia; o__Clostridiales; f__Ruminococcaceae; g__Candidatus_Soleaferrea; s__uncultured_bacterium
ASV_1134	0	0	0	0	0	12	0	0	19	26	18	18	0	0	13	19	20	24	0	0	17	0	0	0	0	0	0	0	0	0	0	0	0	0	0	0	0	0	0	0	0	0	d__Bacteria; p__Firmicutes; c__Clostridia; o__Clostridiales; f__unclassified_Clostridiales; g__unclassified_Clostridiales; s__unclassified_Clostridiales
ASV_1135	0	0	0	0	0	0	29	0	0	0	0	0	40	53	0	0	0	0	0	0	0	0	0	0	11	53	0	0	0	0	0	0	0	0	0	0	0	0	0	0	0	0	d__Bacteria; p__Tenericutes; c__Mollicutes; o__Mollicutes_RF39; f__Mollicutes_RF39; g__Mollicutes_RF39; s__uncultured_rumen
ASV_1136	0	0	0	0	0	0	0	0	0	0	0	0	0	0	0	0	0	0	0	0	0	0	0	35	0	0	19	44	0	32	0	0	0	0	0	0	0	0	25	0	0	31	d__Bacteria; p__Firmicutes; c__Clostridia; o__Clostridiales; f__Christensenellaceae; g__Christensenellaceae_R-7_group; s__uncultured_prokaryote
ASV_1137	0	0	5	0	0	0	0	0	0	0	0	0	0	0	0	0	0	0	0	0	0	12	0	7	0	0	15	14	10	10	0	0	36	33	14	29	0	0	0	0	0	0	d__Bacteria; p__Cyanobacteria; c__Melainabacteria; o__Gastranaerophilales; f__Gastranaerophilales; g__Gastranaerophilales; s__uncultured_bacterium
ASV_1138	0	0	28	20	48	35	0	0	0	2	4	6	0	0	0	0	0	0	0	0	0	0	23	19	0	0	0	0	0	0	0	0	0	0	0	0	0	0	0	0	0	0	d__Bacteria; p__Bacteroidetes; c__Bacteroidia; o__Bacteroidales; f__unclassified_Bacteroidales; g__unclassified_Bacteroidales; s__unclassified_Bacteroidales
ASV_1139	0	0	20	24	0	0	0	0	23	26	0	16	0	0	11	15	22	17	0	11	0	0	0	0	0	0	0	0	0	0	0	0	0	0	0	0	0	0	0	0	0	0	d__Bacteria; p__Firmicutes; c__Clostridia; o__Clostridiales; f__Ruminococcaceae; g__Ruminococcaceae_UCG-010; s__unclassified_Ruminococcaceae_UCG-010
ASV_1140	0	0	0	7	0	0	0	0	0	0	0	0	0	0	0	0	0	0	0	0	0	0	0	0	0	0	0	0	0	0	0	0	48	35	56	39	0	0	0	0	0	0	d__Bacteria; p__Bacteroidetes; c__Bacteroidia; o__Bacteroidales; f__F082; g__F082; s__uncultured_bacterium
ASV_1141	0	0	0	0	26	0	0	0	0	0	0	0	0	0	0	0	0	0	0	0	0	0	0	0	0	0	35	38	40	46	0	0	0	0	0	0	0	0	0	0	0	0	d__Bacteria; p__Firmicutes; c__Clostridia; o__Clostridiales; f__Ruminococcaceae; g__unclassified_Ruminococcaceae; s__unclassified_Ruminococcaceae
ASV_1142	0	0	0	0	0	0	0	0	0	7	0	6	0	0	9	0	0	0	0	0	10	23	13	14	0	0	26	22	21	13	0	0	0	0	0	0	0	0	8	0	4	9	d__Bacteria; p__Bacteroidetes; c__Bacteroidia; o__Bacteroidales; f__Bacteroidaceae; g__Bacteroides; s__uncultured_Bacteroides
ASV_1143	0	0	0	0	0	0	0	0	0	0	19	0	0	0	0	0	0	0	0	0	0	0	0	19	0	0	0	0	0	0	0	0	29	20	11	29	0	0	18	0	22	18	d__Bacteria; p__Firmicutes; c__Clostridia; o__Clostridiales; f__Christensenellaceae; g__Christensenellaceae_R-7_group; s__unclassified_Christensenellaceae_R-7_group
ASV_1144	75	95	0	0	0	0	0	0	0	0	0	0	0	14	0	0	0	0	0	0	0	0	0	0	0	0	0	0	0	0	0	0	0	0	0	0	0	0	0	0	0	0	d__Bacteria; p__Tenericutes; c__Mollicutes; o__Mollicutes_RF39; f__Mollicutes_RF39; g__Mollicutes_RF39; s__uncultured_rumen
ASV_1145	0	0	15	0	13	21	0	0	19	20	0	0	0	0	10	17	12	11	0	0	0	0	0	0	0	0	13	0	15	0	0	0	0	0	18	0	0	0	0	0	0	0	d__Bacteria; p__Firmicutes; c__Clostridia; o__Clostridiales; f__Ruminococcaceae; g__Ruminococcaceae_UCG-013; s__uncultured_bacterium
ASV_1146	0	0	0	0	6	0	0	0	18	13	14	10	0	0	9	0	0	0	0	0	5	0	0	0	0	0	28	18	21	18	0	0	0	0	9	6	0	0	3	0	0	6	d__Bacteria; p__Firmicutes; c__Clostridia; o__Clostridiales; f__Ruminococcaceae; g__Ruminococcaceae_UCG-013; s__uncultured_bacterium
ASV_1147	95	0	0	0	0	0	0	0	0	0	0	0	0	0	0	0	0	0	55	33	0	0	0	0	0	0	0	0	0	0	0	0	0	0	0	0	0	0	0	0	0	0	d__Bacteria; p__Firmicutes; c__Clostridia; o__Clostridiales; f__Lachnospiraceae; g__uncultured; s__uncultured_rumen
ASV_1148	0	0	26	25	36	35	0	0	0	0	0	0	0	0	0	0	0	0	0	0	28	0	21	0	0	0	0	0	0	12	0	0	0	0	0	0	0	0	0	0	0	0	d__Bacteria; p__Firmicutes; c__Clostridia; o__Clostridiales; f__Ruminococcaceae; g__Ruminococcaceae_UCG-014; s__uncultured_rumen
ASV_1149	0	0	0	12	0	8	0	0	8	8	0	0	0	0	9	14	11	13	0	0	0	0	0	0	0	0	9	12	0	0	0	0	0	13	0	0	0	0	15	13	12	26	d__Bacteria; p__Bacteroidetes; c__Bacteroidia; o__Bacteroidales; f__Rikenellaceae; g__Alistipes; s__uncultured_bacterium
ASV_1150	0	0	0	0	0	0	0	0	0	26	0	33	0	0	32	25	33	0	0	0	0	0	0	34	0	0	0	0	0	0	0	0	0	0	0	0	0	0	0	0	0	0	d__Bacteria; p__Firmicutes; c__Clostridia; o__Clostridiales; f__Christensenellaceae; g__Christensenellaceae_R-7_group; s__uncultured_bacterium
ASV_1151	0	0	0	0	0	0	0	0	0	0	0	0	75	61	0	0	0	0	47	0	0	0	0	0	0	0	0	0	0	0	0	0	0	0	0	0	0	0	0	0	0	0	d__Bacteria; p__Firmicutes; c__Clostridia; o__Clostridiales; f__Lachnospiraceae; g__Lachnospiraceae_XPB1014_group; s__unclassified_Lachnospiraceae_XPB1014_group
ASV_1152	0	0	0	0	0	0	0	0	0	0	0	0	0	0	0	0	0	0	0	0	0	0	0	0	0	0	0	0	0	0	0	0	41	61	44	37	0	0	0	0	0	0	d__Bacteria; p__Bacteroidetes; c__Bacteroidia; o__Bacteroidales; f__Rikenellaceae; g__dgA-11_gut_group; s__uncultured_bacterium
ASV_1153	0	0	16	24	10	0	0	0	0	0	0	0	0	0	0	0	0	0	0	0	0	0	0	0	0	0	0	42	0	0	0	0	0	28	0	41	0	0	0	8	0	13	d__Bacteria; p__Kiritimatiellaeota; c__Kiritimatiellae; o__WCHB1-41; f__WCHB1-41; g__WCHB1-41; s__uncultured_rumen
ASV_1154	0	0	5	2	9	0	0	0	25	2	0	0	0	0	0	0	13	5	0	0	11	16	23	10	0	0	6	13	0	9	0	0	3	6	8	10	0	0	3	1	1	1	d__Bacteria; p__Firmicutes; c__Clostridia; o__Clostridiales; f__Ruminococcaceae; g__Ruminococcaceae_UCG-005; s__unclassified_Ruminococcaceae_UCG-005
ASV_1155	0	0	10	7	12	3	0	0	20	19	14	18	0	0	0	0	0	21	0	0	0	5	0	10	0	0	10	0	0	0	0	0	9	0	0	8	0	0	0	0	5	11	d__Bacteria; p__Firmicutes; c__Clostridia; o__Clostridiales; f__Ruminococcaceae; g__Ruminococcaceae_UCG-005; s__uncultured_bacterium
ASV_1156	0	0	0	0	0	7	0	0	17	15	24	14	0	0	10	12	29	0	0	0	22	7	0	0	0	0	0	0	0	0	0	0	0	0	0	0	0	0	11	4	10	0	d__Bacteria; p__Bacteroidetes; c__Bacteroidia; o__Bacteroidales; f__Prevotellaceae; g__Prevotellaceae_UCG-004; s__uncultured_Bacteroidales
ASV_1157	0	0	0	0	0	0	0	0	0	0	0	0	12	0	0	0	0	0	58	112	0	0	0	0	0	0	0	0	0	0	0	0	0	0	0	0	0	0	0	0	0	0	d__Bacteria; p__Patescibacteria; c__Saccharimonadia; o__Saccharimonadales; f__Saccharimonadaceae; g__Candidatus_Saccharimonas; s__uncultured_rumen
ASV_1158	0	0	0	0	0	0	0	0	0	0	0	0	0	0	23	16	22	17	0	0	34	21	20	29	0	0	0	0	0	0	0	0	0	0	0	0	0	0	0	0	0	0	d__Bacteria; p__Firmicutes; c__Clostridia; o__Clostridiales; f__Ruminococcaceae; g__[Eubacterium]_coprostanoligenes_group; s__unclassified_[Eubacterium]_coprostanoligenes_group
ASV_1159	0	0	0	0	0	0	0	0	0	0	0	0	0	0	19	14	16	17	0	0	0	0	0	0	0	0	0	0	0	0	0	0	0	0	0	0	0	0	27	24	22	43	d__Bacteria; p__Firmicutes; c__Clostridia; o__Clostridiales; f__Ruminococcaceae; g__Ruminococcaceae_UCG-010; s__uncultured_bacterium
ASV_1160	0	0	0	0	0	0	0	0	0	0	0	0	0	0	0	0	0	0	0	182	0	0	0	0	0	0	0	0	0	0	0	0	0	0	0	0	0	0	0	0	0	0	d__Bacteria; p__Actinobacteria; c__Actinobacteria; o__Bifidobacteriales; f__Bifidobacteriaceae; g__Bifidobacterium; s__Bifidobacterium_thermophilum
ASV_1161	0	0	0	0	0	0	0	0	0	0	0	0	0	0	0	0	0	0	0	0	34	33	0	0	0	0	0	0	0	0	0	0	0	0	0	0	0	0	35	21	23	36	d__Bacteria; p__Firmicutes; c__Clostridia; o__Clostridiales; f__Ruminococcaceae; g__Ruminococcaceae_UCG-013; s__uncultured_bacterium
ASV_1162	0	0	0	0	0	0	0	0	0	0	0	0	0	0	0	0	0	0	0	0	0	0	0	0	0	0	0	0	0	0	41	49	0	0	0	0	16	76	0	0	0	0	d__Bacteria; p__Firmicutes; c__Bacilli; o__Bacillales; f__Planococcaceae; g__Lysinibacillus; s__unclassified_Lysinibacillus
ASV_1163	0	0	0	0	0	0	0	0	0	0	0	0	0	0	0	0	0	0	0	0	0	0	0	0	0	0	0	0	0	0	64	106	0	0	0	0	12	0	0	0	0	0	d__Bacteria; p__Firmicutes; c__Erysipelotrichia; o__Erysipelotrichales; f__Erysipelotrichaceae; g__Erysipelotrichaceae_UCG-009; s__uncultured_rumen
ASV_1164	0	0	10	9	2	8	0	0	2	7	9	7	0	0	4	1	6	1	0	0	4	3	3	5	0	0	0	0	7	0	0	0	21	7	17	8	0	0	18	6	7	9	d__Bacteria; p__Firmicutes; c__Clostridia; o__Clostridiales; f__Ruminococcaceae; g__Ruminococcaceae_UCG-005; s__unclassified_Ruminococcaceae_UCG-005
ASV_1165	0	0	0	0	0	0	0	0	30	72	48	31	0	0	0	0	0	0	0	0	0	0	0	0	0	0	0	0	0	0	0	0	0	0	0	0	0	0	0	0	0	0	d__Bacteria; p__Fibrobacteres; c__Fibrobacteria; o__Fibrobacterales; f__Fibrobacteraceae; g__Fibrobacter; s__Fibrobacter_sp.
ASV_1166	0	0	0	0	0	0	0	0	0	0	0	5	0	0	13	7	9	0	0	0	11	0	6	10	0	0	0	0	0	0	0	0	24	31	28	37	0	0	0	0	0	0	d__Bacteria; p__Bacteroidetes; c__Bacteroidia; o__Bacteroidales; f__Rikenellaceae; g__Rikenellaceae_RC9_gut_group; s__uncultured_bacterium
ASV_1167	0	0	0	0	0	0	0	0	0	0	0	0	0	0	0	0	0	0	0	0	0	0	0	0	0	0	0	0	0	0	0	0	49	47	44	41	0	0	0	0	0	0	d__Bacteria; p__Firmicutes; c__Clostridia; o__Clostridiales; f__Ruminococcaceae; g__[Eubacterium]_coprostanoligenes_group; s__uncultured_bacterium
ASV_1168	0	0	0	0	0	0	0	0	0	0	0	0	0	0	0	0	0	0	0	0	0	0	0	0	0	0	0	0	0	0	0	0	0	0	0	0	0	0	0	77	104	0	d__Bacteria; p__Firmicutes; c__Clostridia; o__Clostridiales; f__Ruminococcaceae; g__[Eubacterium]_coprostanoligenes_group; s__uncultured_bacterium
ASV_1169	0	0	6	1	10	0	0	0	8	7	2	13	0	0	0	0	0	0	0	0	5	7	0	16	0	0	15	18	7	20	0	0	14	13	11	7	0	0	0	0	0	0	d__Bacteria; p__Verrucomicrobia; c__Verrucomicrobiae; o__Verrucomicrobiales; f__Akkermansiaceae; g__Akkermansia; s__uncultured_bacterium
ASV_1170	0	0	6	4	12	4	0	0	4	4	1	1	0	0	13	16	19	9	0	0	7	8	4	12	0	0	5	14	6	8	0	0	2	8	0	4	0	0	3	1	3	2	d__Bacteria; p__Bacteroidetes; c__Bacteroidia; o__Bacteroidales; f__Bacteroidaceae; g__Bacteroides; s__uncultured_Bacteroides
ASV_1171	0	0	8	8	9	10	0	0	3	17	15	2	0	0	12	3	3	8	0	0	16	8	2	28	0	0	1	2	4	0	0	0	2	1	3	1	0	0	1	10	2	1	d__Bacteria; p__Firmicutes; c__Clostridia; o__Clostridiales; f__Ruminococcaceae; g__Ruminococcaceae_UCG-005; s__unclassified_Ruminococcaceae_UCG-005
ASV_1172	0	0	0	0	0	0	0	0	0	0	0	0	0	0	0	0	0	0	0	0	0	0	0	0	0	0	0	0	0	0	45	54	0	0	0	0	81	0	0	0	0	0	d__Bacteria; p__Firmicutes; c__Erysipelotrichia; o__Erysipelotrichales; f__Erysipelotrichaceae; g__Erysipelotrichaceae_UCG-009; s__uncultured_rumen
ASV_1173	40	48	0	0	0	0	11	58	0	0	0	0	0	0	0	0	0	0	0	0	0	0	0	0	0	0	0	0	0	0	0	0	0	0	0	0	22	0	0	0	0	0	d__Bacteria; p__Proteobacteria; c__Gammaproteobacteria; o__Betaproteobacteriales; f__Burkholderiaceae; g__Delftia; s__unclassified_Delftia
ASV_1174	0	0	0	0	4	11	0	0	5	14	14	12	0	0	17	18	12	11	0	0	16	13	20	12	0	0	0	0	0	0	0	0	0	0	0	0	0	0	0	0	0	0	d__Bacteria; p__Bacteroidetes; c__Bacteroidia; o__Bacteroidales; f__M2PB4-65_termite_group; g__M2PB4-65_termite_group; s__uncultured_Bacteroidetes
ASV_1175	0	0	0	0	0	0	0	0	0	0	0	0	7	0	10	0	7	0	0	0	53	18	21	18	4	0	15	10	10	6	0	0	0	0	0	0	0	0	0	0	0	0	d__Bacteria; p__Firmicutes; c__Clostridia; o__Clostridiales; f__Ruminococcaceae; g__Ruminococcaceae_UCG-008; s__uncultured_bacterium
ASV_1176	0	0	0	0	0	0	0	0	0	0	0	0	0	0	0	0	0	0	70	109	0	0	0	0	0	0	0	0	0	0	0	0	0	0	0	0	0	0	0	0	0	0	d__Bacteria; p__Patescibacteria; c__Saccharimonadia; o__Saccharimonadales; f__Saccharimonadaceae; g__Candidatus_Saccharimonas; s__unclassified_Candidatus_Saccharimonas
ASV_1177	0	0	0	0	0	0	0	0	28	34	47	61	0	0	8	0	0	0	0	0	0	0	0	0	0	0	0	0	0	0	0	0	0	0	0	0	0	0	0	0	0	0	d__Bacteria; p__Bacteroidetes; c__Bacteroidia; o__Bacteroidales; f__Bacteroidales_BS11_gut_group; g__Bacteroidales_BS11_gut_group; s__uncultured_bacterium
ASV_1178	0	0	0	0	0	0	0	0	57	47	33	41	0	0	0	0	0	0	0	0	0	0	0	0	0	0	0	0	0	0	0	0	0	0	0	0	0	0	0	0	0	0	d__Bacteria; p__Bacteroidetes; c__Bacteroidia; o__Bacteroidales; f__F082; g__F082; s__uncultured_bacterium
ASV_1179	0	0	0	0	0	0	0	0	0	0	0	10	0	0	0	15	0	0	0	0	0	0	0	0	0	0	0	0	0	0	0	0	45	35	38	35	0	0	0	0	0	0	d__Bacteria; p__Firmicutes; c__Clostridia; o__Clostridiales; f__Ruminococcaceae; g__Ruminococcaceae_UCG-013; s__unclassified_Ruminococcaceae_UCG-013
ASV_1180	0	0	0	0	0	0	0	0	0	0	0	0	0	0	0	0	0	0	38	140	0	0	0	0	0	0	0	0	0	0	0	0	0	0	0	0	0	0	0	0	0	0	d__Bacteria; p__Lentisphaerae; c__Lentisphaeria; o__Victivallales; f__vadinBE97; g__vadinBE97; s__uncultured_rumen
ASV_1181	0	0	0	0	0	0	0	0	0	7	0	0	0	0	13	18	25	0	0	0	0	0	0	0	0	0	0	0	0	0	0	0	22	33	0	17	0	0	0	25	17	0	d__Bacteria; p__Firmicutes; c__Clostridia; o__Clostridiales; f__Ruminococcaceae; g__Ruminococcaceae_UCG-010; s__unclassified_Ruminococcaceae_UCG-010
ASV_1182	0	0	0	0	0	0	0	0	0	0	24	25	0	0	0	0	0	0	0	0	0	38	64	26	0	0	0	0	0	0	0	0	0	0	0	0	0	0	0	0	0	0	d__Bacteria; p__Firmicutes; c__Clostridia; o__Clostridiales; f__Ruminococcaceae; g__Ruminococcaceae_UCG-005; s__uncultured_bacterium
ASV_1183	0	0	0	0	0	0	0	0	0	0	32	0	0	0	23	0	30	0	0	0	0	0	0	0	0	0	0	0	0	0	0	0	20	24	20	28	0	0	0	0	0	0	d__Bacteria; p__Firmicutes; c__Clostridia; o__Clostridiales; f__Ruminococcaceae; g__Papillibacter; s__uncultured_Firmicutes
ASV_1184	0	0	0	0	0	0	0	0	0	0	0	0	47	60	0	0	0	0	0	0	0	0	0	0	0	70	0	0	0	0	0	0	0	0	0	0	0	0	0	0	0	0	d__Bacteria; p__Patescibacteria; c__Saccharimonadia; o__Saccharimonadales; f__Saccharimonadaceae; g__Candidatus_Saccharimonas; s__uncultured_rumen
ASV_1185	0	0	0	0	0	0	0	0	0	0	0	0	0	0	0	0	0	0	17	50	0	0	0	0	18	92	0	0	0	0	0	0	0	0	0	0	0	0	0	0	0	0	d__Bacteria; p__Patescibacteria; c__Saccharimonadia; o__Saccharimonadales; f__Saccharimonadaceae; g__Candidatus_Saccharimonas; s__uncultured_rumen
ASV_1186	0	0	5	4	4	2	0	0	15	16	5	15	0	0	1	1	5	11	0	0	3	7	8	6	0	0	0	0	0	0	0	0	13	12	15	18	0	0	3	3	2	2	d__Bacteria; p__Bacteroidetes; c__Bacteroidia; o__Bacteroidales; f__Rikenellaceae; g__Rikenellaceae_RC9_gut_group; s__unclassified_Rikenellaceae_RC9_gut_group
ASV_1187	0	0	15	28	15	24	0	0	0	0	0	0	0	0	0	0	2	0	0	0	0	0	0	0	0	0	0	11	0	8	0	0	5	13	11	16	0	0	9	0	12	7	d__Bacteria; p__Bacteroidetes; c__Bacteroidia; o__Bacteroidales; f__Rikenellaceae; g__Rikenellaceae_RC9_gut_group; s__uncultured_bacterium
ASV_1188	0	0	0	0	0	0	43	0	0	0	0	0	0	41	0	0	0	0	0	18	0	0	0	0	16	58	0	0	0	0	0	0	0	0	0	0	0	0	0	0	0	0	d__Bacteria; p__Proteobacteria; c__Gammaproteobacteria; o__Betaproteobacteriales; f__Burkholderiaceae; g__Herbaspirillum; s__unclassified_Herbaspirillum
ASV_1189	0	0	0	0	0	0	0	0	12	15	24	28	0	0	8	14	12	11	0	0	13	12	14	13	0	0	0	0	0	0	0	0	0	0	0	0	0	0	0	0	0	0	d__Bacteria; p__Bacteroidetes; c__Bacteroidia; o__Bacteroidales; f__Rikenellaceae; g__Rikenellaceae_RC9_gut_group; s__uncultured_Bacteroidales
ASV_1190	0	0	0	0	0	0	0	0	0	0	0	0	0	0	0	0	0	0	0	0	0	0	0	0	0	0	0	0	0	0	0	0	43	51	41	41	0	0	0	0	0	0	d__Bacteria; p__Bacteroidetes; c__Bacteroidia; o__Bacteroidales; f__F082; g__F082; s__uncultured_bacterium
ASV_1191	0	0	23	52	0	14	0	0	0	26	28	26	0	0	0	0	0	0	0	0	0	0	0	0	0	0	0	0	0	0	0	0	6	0	0	0	0	0	0	0	0	0	d__Bacteria; p__Verrucomicrobia; c__Verrucomicrobiae; o__Verrucomicrobiales; f__Akkermansiaceae; g__Akkermansia; s__uncultured_bacterium
ASV_1192	0	0	24	0	0	28	0	0	0	15	0	0	0	0	0	0	0	0	0	0	0	0	0	0	0	0	25	24	33	26	0	0	0	0	0	0	0	0	0	0	0	0	d__Bacteria; p__Firmicutes; c__Clostridia; o__Clostridiales; f__Lachnospiraceae; g__Dorea; s__uncultured_Lachnospiraceae
ASV_1193	0	0	6	14	12	14	0	0	7	10	7	8	0	0	17	15	0	13	0	0	0	1	4	2	0	0	0	0	0	0	0	0	1	3	2	4	0	0	5	9	12	9	d__Bacteria; p__Firmicutes; c__Clostridia; o__Clostridiales; f__Ruminococcaceae; g__Ruminococcaceae_UCG-005; s__uncultured_Ruminococcaceae
ASV_1194	0	0	0	43	0	0	0	0	0	0	0	0	0	0	0	0	22	0	0	0	0	21	0	14	0	0	0	0	13	0	0	0	0	44	0	18	0	0	0	0	0	0	d__Bacteria; p__Firmicutes; c__Clostridia; o__Clostridiales; f__Ruminococcaceae; g__Ruminococcaceae_UCG-010; s__uncultured_Ruminococcaceae
ASV_1195	0	0	0	0	0	0	0	0	0	0	0	0	0	132	0	0	0	0	43	0	0	0	0	0	0	0	0	0	0	0	0	0	0	0	0	0	0	0	0	0	0	0	d__Bacteria; p__Kiritimatiellaeota; c__Kiritimatiellae; o__WCHB1-41; f__WCHB1-41; g__WCHB1-41; s__uncultured_rumen
ASV_1196	0	0	0	0	0	0	0	0	0	0	0	0	0	0	0	0	0	0	0	0	0	0	0	0	0	0	0	0	0	0	134	34	0	0	0	0	7	0	0	0	0	0	d__Bacteria; p__Firmicutes; c__Erysipelotrichia; o__Erysipelotrichales; f__Erysipelotrichaceae; g__uncultured; s__unclassified_uncultured
ASV_1197	0	0	42	53	0	27	0	0	0	0	0	0	0	0	0	24	0	0	0	6	0	22	0	0	0	0	0	0	0	0	0	0	0	0	0	0	0	0	0	0	0	0	d__Bacteria; p__Bacteroidetes; c__Bacteroidia; o__Bacteroidales; f__Prevotellaceae; g__Alloprevotella; s__uncultured_Bacteroidales
ASV_1198	0	0	0	0	0	0	0	0	0	0	0	0	0	0	4	9	4	8	0	0	12	0	0	0	0	0	0	0	0	0	0	0	5	6	6	3	0	0	33	16	29	39	d__Bacteria; p__Bacteroidetes; c__Bacteroidia; o__Bacteroidales; f__Rikenellaceae; g__Rikenellaceae_RC9_gut_group; s__wallaby_gut
ASV_1199	43	0	0	0	0	0	0	0	0	0	0	0	0	0	0	0	0	0	104	0	0	0	0	0	0	0	0	0	0	0	7	0	0	0	0	0	0	19	0	0	0	0	d__Bacteria; p__Firmicutes; c__Clostridia; o__Clostridiales; f__Ruminococcaceae; g__Ruminococcaceae_UCG-010; s__uncultured_rumen
ASV_1200	0	0	12	5	0	7	0	0	18	19	11	6	0	0	18	15	12	8	0	0	0	3	0	0	0	0	8	4	8	0	0	0	0	0	0	0	0	0	0	19	0	0	d__Bacteria; p__Firmicutes; c__Clostridia; o__Clostridiales; f__Ruminococcaceae; g__Ruminococcaceae_UCG-010; s__uncultured_bacterium
ASV_1201	0	0	0	1	1	0	0	0	10	13	14	18	0	0	0	0	4	0	0	0	0	0	0	0	0	0	0	0	0	0	0	0	26	28	28	28	0	0	0	0	0	2	d__Bacteria; p__Bacteroidetes; c__Bacteroidia; o__Bacteroidales; f__Rikenellaceae; g__Rikenellaceae_RC9_gut_group; s__unclassified_Rikenellaceae_RC9_gut_group
ASV_1202	0	0	0	0	9	0	0	0	1	3	7	2	0	0	31	37	21	16	0	0	0	0	0	17	0	0	0	0	0	0	0	0	0	0	0	0	0	0	1	24	1	3	d__Bacteria; p__Bacteroidetes; c__Bacteroidia; o__Bacteroidales; f__Bacteroidales_UCG-001; g__Bacteroidales_UCG-001; s__uncultured_rumen
ASV_1203	0	0	0	0	0	0	0	0	7	11	22	19	11	0	34	40	29	0	0	0	0	0	0	0	0	0	0	0	0	0	0	0	0	0	0	0	0	0	0	0	0	0	d__Bacteria; p__Bacteroidetes; c__Bacteroidia; o__Bacteroidales; f__Rikenellaceae; g__Rikenellaceae_RC9_gut_group; s__uncultured_bacterium
ASV_1204	0	0	0	0	0	0	0	0	0	0	0	0	84	89	0	0	0	0	0	0	0	0	0	0	0	0	0	0	0	0	0	0	0	0	0	0	0	0	0	0	0	0	d__Bacteria; p__Kiritimatiellaeota; c__Kiritimatiellae; o__WCHB1-41; f__WCHB1-41; g__WCHB1-41; s__uncultured_rumen
ASV_1205	0	0	0	0	0	0	0	0	0	0	0	0	0	0	0	0	0	0	0	0	0	0	0	0	0	0	0	0	0	0	45	54	0	0	0	0	36	38	0	0	0	0	d__Bacteria; p__Proteobacteria; c__Alphaproteobacteria; o__Rhizobiales; f__Rhizobiaceae; g__Aquamicrobium; s__uncultured_bacterium
ASV_1206	0	0	0	8	0	0	0	0	7	17	0	11	0	0	0	0	8	0	0	0	8	16	10	5	0	0	0	9	13	8	0	0	0	9	0	17	0	0	0	0	0	26	d__Bacteria; p__Firmicutes; c__Clostridia; o__Clostridiales; f__Lachnospiraceae; g__unclassified_Lachnospiraceae; s__unclassified_Lachnospiraceae
ASV_1207	0	0	0	12	0	0	0	0	0	0	0	19	0	0	0	0	0	0	0	0	24	8	0	0	0	0	27	26	26	30	0	0	0	0	0	0	0	0	0	0	0	0	d__Bacteria; p__Firmicutes; c__Clostridia; o__Clostridiales; f__Ruminococcaceae; g__Ruminococcaceae_UCG-004; s__uncultured_bacterium
ASV_1208	0	0	0	0	0	0	102	0	0	0	0	0	59	11	0	0	0	0	0	0	0	0	0	0	0	0	0	0	0	0	0	0	0	0	0	0	0	0	0	0	0	0	d__Bacteria; p__Firmicutes; c__Clostridia; o__MBA03; f__MBA03; g__MBA03; s__unclassified_MBA03
ASV_1209	0	0	0	0	0	0	0	0	23	22	35	30	0	0	0	8	0	0	0	0	0	0	0	0	0	0	8	0	8	3	0	0	7	0	0	11	0	0	0	7	10	0	d__Bacteria; p__Firmicutes; c__Clostridia; o__Clostridiales; f__Eubacteriaceae; g__Anaerofustis; s__uncultured_bacterium
ASV_1210	0	0	0	0	0	0	0	0	22	28	35	41	0	0	26	0	0	0	0	0	0	0	0	0	0	0	0	0	0	20	0	0	0	0	0	0	0	0	0	0	0	0	d__Bacteria; p__Firmicutes; c__Clostridia; o__Clostridiales; f__Christensenellaceae; g__Christensenellaceae_R-7_group; s__unclassified_Christensenellaceae_R-7_group
ASV_1211	0	0	0	0	0	0	0	0	0	0	0	0	0	0	0	0	0	0	0	0	0	0	0	0	0	0	0	0	0	0	0	0	36	35	44	57	0	0	0	0	0	0	d__Bacteria; p__Firmicutes; c__Clostridia; o__Clostridiales; f__Ruminococcaceae; g__[Eubacterium]_coprostanoligenes_group; s__unclassified_[Eubacterium]_coprostanoligenes_group
ASV_1212	0	10	0	0	0	0	0	0	0	0	0	0	6	17	0	0	0	0	18	110	0	0	0	0	0	10	0	0	0	0	0	0	0	0	0	0	0	0	0	0	0	0	d__Bacteria; p__Patescibacteria; c__Saccharimonadia; o__Saccharimonadales; f__Saccharimonadaceae; g__Candidatus_Saccharimonas; s__uncultured_rumen
ASV_1213	0	0	0	10	31	10	0	0	0	0	0	0	0	0	0	14	31	40	0	0	6	9	9	11	0	0	0	0	0	0	0	0	0	0	0	0	0	0	0	0	0	0	d__Bacteria; p__Firmicutes; c__Clostridia; o__Clostridiales; f__Ruminococcaceae; g__[Eubacterium]_coprostanoligenes_group; s__uncultured_bacterium
ASV_1214	0	0	0	7	0	0	0	0	0	0	0	0	0	0	0	0	0	0	0	0	0	0	0	0	0	0	0	0	0	0	0	0	21	27	24	30	0	0	18	20	8	16	d__Bacteria; p__Firmicutes; c__Clostridia; o__Clostridiales; f__Ruminococcaceae; g__Ruminococcaceae_UCG-010; s__unclassified_Ruminococcaceae_UCG-010
ASV_1215	0	0	0	0	0	0	132	2	0	0	0	0	37	0	0	0	0	0	0	0	0	0	0	0	0	0	0	0	0	0	0	0	0	0	0	0	0	0	0	0	0	0	d__Bacteria; p__Bacteroidetes; c__Bacteroidia; o__Bacteroidales; f__Dysgonomonadaceae; g__Fermentimonas; s__uncultured_Porphyromonadaceae
ASV_1216	0	21	0	0	0	0	0	0	0	0	0	0	25	58	0	0	0	0	0	31	0	0	0	0	0	35	0	0	0	0	0	0	0	0	0	0	0	0	0	0	0	0	d__Bacteria; p__Firmicutes; c__Clostridia; o__Clostridiales; f__Lachnospiraceae; g__[Ruminococcus]_gauvreauii_group; s__uncultured_rumen
ASV_1217	0	0	13	11	0	10	0	0	0	0	0	0	0	0	7	20	15	0	0	10	0	0	0	0	0	0	29	29	0	26	0	0	0	0	0	0	0	0	0	0	0	0	d__Bacteria; p__Kiritimatiellaeota; c__Kiritimatiellae; o__WCHB1-41; f__WCHB1-41; g__WCHB1-41; s__uncultured_bacterium
ASV_1218	0	0	5	1	14	0	0	0	0	0	0	5	0	0	20	8	18	16	0	0	11	6	5	7	0	0	10	6	14	2	0	0	0	0	0	0	0	0	1	0	18	3	d__Bacteria; p__Bacteroidetes; c__Bacteroidia; o__Bacteroidales; f__Bacteroidaceae; g__Bacteroides; s__uncultured_Bacteroides
ASV_1219	0	0	0	0	15	0	0	0	0	11	0	25	0	0	0	0	0	0	0	0	0	0	0	0	0	0	0	0	0	0	0	0	47	37	0	35	0	0	0	0	0	0	d__Bacteria; p__Firmicutes; c__Clostridia; o__Clostridiales; f__Ruminococcaceae; g__Ruminiclostridium_6; s__uncultured_bacterium
ASV_1220	0	0	0	0	0	0	0	0	0	0	7	0	0	0	0	0	0	0	0	0	0	0	0	0	0	0	0	0	0	0	0	0	0	0	0	0	0	0	49	27	29	58	d__Bacteria; p__Bacteroidetes; c__Bacteroidia; o__Bacteroidales; f__uncultured; g__uncultured; s__unclassified_uncultured
ASV_1221	0	0	0	0	0	0	0	0	0	0	0	0	0	0	0	0	0	0	0	170	0	0	0	0	0	0	0	0	0	0	0	0	0	0	0	0	0	0	0	0	0	0	d__Bacteria; p__Firmicutes; c__Clostridia; o__Clostridiales; f__Lachnospiraceae; g__Lachnospiraceae_NK3A20_group; s__uncultured_Butyrivibrio
ASV_1222	0	0	0	0	0	0	0	0	0	0	0	0	0	0	0	0	0	0	0	0	0	0	0	0	0	0	66	0	0	0	0	0	0	0	0	0	0	0	0	0	47	57	d__Bacteria; p__Firmicutes; c__Clostridia; o__Clostridiales; f__Family_XIII; g__Family_XIII_AD3011_group; s__uncultured_Clostridiales
ASV_1223	0	0	4	29	7	1	0	0	26	7	6	1	0	0	17	19	15	17	0	0	8	0	12	0	0	0	0	0	0	0	0	0	0	0	0	0	0	0	0	0	0	0	d__Bacteria; p__Spirochaetes; c__Spirochaetia; o__Spirochaetales; f__Spirochaetaceae; g__Treponema_2; s__uncultured_bacterium
ASV_1224	0	0	0	0	0	0	0	0	7	7	7	4	0	0	8	2	6	8	0	0	21	11	17	17	0	0	1	0	0	0	0	0	4	0	5	5	0	0	17	3	14	5	d__Bacteria; p__Firmicutes; c__Clostridia; o__Clostridiales; f__Ruminococcaceae; g__[Eubacterium]_coprostanoligenes_group; s__uncultured_rumen
ASV_1225	0	0	0	0	0	0	0	0	11	15	1	0	0	0	9	11	6	0	0	0	2	1	1	1	0	0	1	36	20	4	0	0	5	8	7	11	0	0	6	5	6	2	d__Bacteria; p__Firmicutes; c__Negativicutes; o__Selenomonadales; f__Acidaminococcaceae; g__Phascolarctobacterium; s__uncultured_bacterium
ASV_1226	0	0	0	0	0	0	0	0	0	0	0	15	0	0	0	0	0	0	0	0	0	0	0	0	0	0	0	0	0	0	0	0	24	31	19	19	0	0	13	14	16	18	d__Bacteria; p__Firmicutes; c__Clostridia; o__Clostridiales; f__Christensenellaceae; g__Christensenellaceae_R-7_group; s__unclassified_Christensenellaceae_R-7_group
ASV_1227	0	0	0	0	0	0	0	0	0	0	0	0	0	0	0	15	18	6	0	0	0	0	0	0	0	0	40	30	23	37	0	0	0	0	0	0	0	0	0	0	0	0	d__Bacteria; p__Verrucomicrobia; c__Verrucomicrobiae; o__Verrucomicrobiales; f__Akkermansiaceae; g__Akkermansia; s__uncultured_bacterium
ASV_1228	0	0	0	0	0	0	0	0	0	18	0	0	0	0	21	0	0	0	0	0	21	13	6	10	0	0	15	22	0	8	0	0	0	34	0	0	0	0	0	0	0	0	d__Bacteria; p__Firmicutes; c__Clostridia; o__Clostridiales; f__Ruminococcaceae; g__Ruminococcaceae_UCG-005; s__unclassified_Ruminococcaceae_UCG-005
ASV_1229	0	0	0	0	0	0	0	0	0	0	0	0	0	0	8	14	12	22	0	0	51	25	17	19	0	0	0	0	0	0	0	0	0	0	0	0	0	0	0	0	0	0	d__Bacteria; p__Bacteroidetes; c__Bacteroidia; o__Bacteroidales; f__F082; g__F082; s__uncultured_bacterium
ASV_1230	0	0	0	0	0	0	0	0	0	0	0	0	0	0	0	63	79	26	0	0	0	0	0	0	0	0	0	0	0	0	0	0	0	0	0	0	0	0	0	0	0	0	d__Bacteria; p__Firmicutes; c__Clostridia; o__Clostridiales; f__Ruminococcaceae; g__[Eubacterium]_coprostanoligenes_group; s__uncultured_rumen
ASV_1231	0	0	0	0	0	0	0	0	0	0	0	0	0	0	0	0	0	0	0	0	0	0	0	0	0	168	0	0	0	0	0	0	0	0	0	0	0	0	0	0	0	0	d__Bacteria; p__Firmicutes; c__Clostridia; o__Clostridiales; f__Ruminococcaceae; g__uncultured; s__uncultured_rumen
ASV_1232	0	0	0	0	0	0	0	0	0	0	0	0	0	0	0	0	0	0	0	0	0	0	0	0	0	0	0	0	0	0	39	15	0	0	0	0	40	74	0	0	0	0	d__Bacteria; p__Tenericutes; c__Mollicutes; o__Mollicutes_RF39; f__Mollicutes_RF39; g__Mollicutes_RF39; s__uncultured_rumen
ASV_1233	17	89	0	0	0	0	0	0	0	0	0	0	0	0	0	0	0	0	0	0	0	0	0	0	0	0	0	0	0	0	17	29	0	0	0	0	15	0	0	0	0	0	d__Bacteria; p__Kiritimatiellaeota; c__Kiritimatiellae; o__WCHB1-41; f__WCHB1-41; g__WCHB1-41; s__uncultured_rumen
ASV_1234	0	6	0	0	0	0	0	0	0	0	0	0	0	0	0	0	0	0	17	0	0	0	0	0	9	135	0	0	0	0	0	0	0	0	0	0	0	0	0	0	0	0	d__Bacteria; p__Lentisphaerae; c__Lentisphaeria; o__Victivallales; f__Victivallaceae; g__Victivallaceae; s__uncultured_rumen
ASV_1235	0	0	8	16	9	10	0	0	15	12	16	0	0	0	17	24	17	23	0	0	0	0	0	0	0	0	0	0	0	0	0	0	0	0	0	0	0	0	0	0	0	0	d__Bacteria; p__Bacteroidetes; c__Bacteroidia; o__Bacteroidales; f__Prevotellaceae; g__Prevotellaceae_UCG-003; s__uncultured_Bacteroidales
ASV_1236	0	0	13	16	14	13	0	0	25	28	22	25	0	0	0	0	0	0	0	0	0	0	0	0	0	0	0	6	0	5	0	0	0	0	0	0	0	0	0	0	0	0	d__Bacteria; p__Bacteroidetes; c__Bacteroidia; o__Bacteroidales; f__Marinifilaceae; g__Odoribacter; s__uncultured_Bacteroidales
ASV_1237	0	0	0	0	0	0	0	0	10	11	7	14	0	0	0	0	0	0	0	0	0	2	0	0	0	0	7	5	0	0	0	0	26	37	24	24	0	0	0	0	0	0	d__Bacteria; p__Bacteroidetes; c__Bacteroidia; o__Bacteroidales; f__uncultured; g__uncultured; s__uncultured_Bacteroidales
ASV_1238	0	0	0	0	0	0	0	0	0	0	0	0	0	0	0	0	0	0	0	0	0	0	0	0	0	0	16	24	16	0	0	0	21	29	19	22	0	0	20	0	0	0	d__Bacteria; p__Firmicutes; c__Clostridia; o__Clostridiales; f__Christensenellaceae; g__Christensenellaceae_R-7_group; s__uncultured_bacterium
ASV_1239	7	14	0	0	0	0	36	30	0	0	0	0	44	11	0	0	0	0	0	15	0	0	0	0	0	9	0	0	0	0	0	0	0	0	0	0	0	0	0	0	0	0	d__Bacteria; p__Proteobacteria; c__Gammaproteobacteria; o__Pseudomonadales; f__Moraxellaceae; g__Acinetobacter; s__Acinetobacter_guillouiae
ASV_1240	0	2	0	0	0	0	0	0	0	0	0	0	47	14	0	0	20	19	10	0	0	0	0	0	0	0	0	0	0	0	7	0	0	0	0	0	47	0	0	0	0	0	d__Bacteria; p__Kiritimatiellaeota; c__Kiritimatiellae; o__WCHB1-41; f__WCHB1-41; g__WCHB1-41; s__uncultured_rumen
ASV_1241	0	12	0	0	0	0	0	0	0	0	0	0	0	154	0	0	0	0	0	0	0	0	0	0	0	0	0	0	0	0	0	0	0	0	0	0	0	0	0	0	0	0	d__Bacteria; p__Firmicutes; c__Clostridia; o__Clostridiales; f__Lachnospiraceae; g__Marvinbryantia; s__uncultured_rumen
ASV_1242	0	27	0	0	0	0	0	0	0	0	0	0	15	0	0	0	0	0	0	0	0	0	0	0	0	0	0	0	0	0	41	83	0	0	0	0	0	0	0	0	0	0	d__Bacteria; p__Firmicutes; c__Clostridia; o__Clostridiales; f__Christensenellaceae; g__Christensenellaceae_R-7_group; s__uncultured_sludge
ASV_1243	0	0	0	0	4	0	0	0	11	0	0	9	0	0	11	12	0	14	0	0	3	0	0	0	0	0	5	9	0	9	0	0	13	11	16	6	0	0	13	0	14	6	d__Bacteria; p__Firmicutes; c__Clostridia; o__Clostridiales; f__Christensenellaceae; g__Christensenellaceae_R-7_group; s__uncultured_bacterium
ASV_1244	0	0	0	0	0	0	0	0	0	12	0	0	0	0	0	0	0	0	0	0	0	0	0	0	0	0	0	0	0	0	0	0	60	48	46	0	0	0	0	0	0	0	d__Bacteria; p__Firmicutes; c__Clostridia; o__Clostridiales; f__Ruminococcaceae; g__Ruminococcaceae_UCG-005; s__unclassified_Ruminococcaceae_UCG-005
ASV_1245	0	0	0	0	0	0	0	0	0	0	0	0	9	0	0	0	0	0	19	0	0	0	0	0	0	0	0	0	0	0	63	53	0	0	0	0	22	0	0	0	0	0	d__Bacteria; p__Kiritimatiellaeota; c__Kiritimatiellae; o__WCHB1-41; f__WCHB1-41; g__WCHB1-41; s__uncultured_rumen
ASV_1246	0	0	0	0	0	0	0	0	0	0	0	0	0	0	0	0	0	0	0	0	53	56	34	23	0	0	0	0	0	0	0	0	0	0	0	0	0	0	0	0	0	0	d__Bacteria; p__Firmicutes; c__Clostridia; o__Clostridiales; f__Lachnospiraceae; g__unclassified_Lachnospiraceae; s__unclassified_Lachnospiraceae
ASV_1247	0	0	0	0	0	0	0	0	0	0	0	0	0	0	0	0	0	0	0	0	0	0	0	0	0	0	11	0	0	0	0	0	32	35	41	47	0	0	0	0	0	0	d__Bacteria; p__Bacteroidetes; c__Bacteroidia; o__Bacteroidales; f__Bacteroidaceae; g__Bacteroides; s__unclassified_Bacteroides
ASV_1248	0	0	0	35	0	0	0	0	0	0	0	0	0	0	0	0	0	34	0	0	0	0	0	0	0	0	0	0	0	0	0	0	18	40	17	21	0	0	0	0	0	0	d__Bacteria; p__Firmicutes; c__Clostridia; o__Clostridiales; f__Christensenellaceae; g__Christensenellaceae_R-7_group; s__unclassified_Christensenellaceae_R-7_group
ASV_1249	0	0	0	0	0	0	0	0	53	57	26	29	0	0	0	0	0	0	0	0	0	0	0	0	0	0	0	0	0	0	0	0	0	0	0	0	0	0	0	0	0	0	d__Bacteria; p__Bacteroidetes; c__Bacteroidia; o__Bacteroidales; f__Prevotellaceae; g__Alloprevotella; s__uncultured_Bacteroidales
ASV_1250	0	0	0	0	0	0	0	0	0	0	0	0	0	0	0	0	0	0	0	0	0	0	0	0	165	0	0	0	0	0	0	0	0	0	0	0	0	0	0	0	0	0	d__Bacteria; p__Proteobacteria; c__Deltaproteobacteria; o__Myxococcales; f__bacteriap25; g__bacteriap25; s__unclassified_bacteriap25
ASV_1251	19	8	0	0	0	0	0	0	0	0	0	0	4	48	0	0	0	0	20	0	0	0	0	0	0	9	0	0	0	0	5	3	0	0	0	0	48	0	0	0	0	0	d__Bacteria; p__Firmicutes; c__Clostridia; o__Clostridiales; f__Christensenellaceae; g__Christensenellaceae_R-7_group; s__unidentified_rumen
ASV_1252	40	30	0	0	0	0	0	0	0	0	0	0	0	0	0	0	0	0	0	0	0	0	0	0	0	0	0	0	0	0	48	46	0	0	0	0	0	0	0	0	0	0	d__Bacteria; p__Tenericutes; c__Mollicutes; o__Mollicutes_RF39; f__Mollicutes_RF39; g__Mollicutes_RF39; s__uncultured_rumen
ASV_1253	0	0	2	0	3	1	0	0	0	0	0	0	0	0	0	0	0	0	0	0	40	15	47	31	0	0	8	0	4	3	0	0	0	0	0	0	0	0	2	1	0	7	d__Bacteria; p__Bacteroidetes; c__Bacteroidia; o__Bacteroidales; f__Rikenellaceae; g__Rikenellaceae_RC9_gut_group; s__uncultured_bacterium
ASV_1254	0	0	1	9	2	5	0	0	13	5	5	4	0	0	12	10	10	7	0	0	7	6	6	5	0	0	4	5	8	4	0	0	4	2	2	5	0	0	6	8	6	3	d__Bacteria; p__Bacteroidetes; c__Bacteroidia; o__Bacteroidales; f__Bacteroidaceae; g__Bacteroides; s__uncultured_Bacteroides
ASV_1255	0	0	0	0	0	7	0	0	3	0	4	4	0	0	9	14	6	12	0	0	9	6	0	14	0	0	8	0	9	8	0	0	0	0	0	0	0	0	9	10	17	15	d__Bacteria; p__Firmicutes; c__Erysipelotrichia; o__Erysipelotrichales; f__Erysipelotrichaceae; g__[Anaerorhabdus]_furcosa_group; s__uncultured_bacterium
ASV_1256	0	0	0	0	0	9	0	0	0	0	0	17	0	0	0	0	0	0	0	0	0	0	6	0	0	0	0	0	0	0	0	0	30	21	17	23	0	0	0	0	23	18	d__Bacteria; p__Firmicutes; c__Clostridia; o__Clostridiales; f__Family_XIII; g__Family_XIII_AD3011_group; s__unclassified_Family_XIII_AD3011_group
ASV_1257	0	0	0	0	0	8	0	0	0	16	0	7	0	0	19	20	22	0	0	0	0	0	0	0	0	0	0	0	0	0	0	0	0	0	0	0	0	0	22	19	9	22	d__Bacteria; p__Firmicutes; c__Clostridia; o__Clostridiales; f__Ruminococcaceae; g__Ruminococcaceae_UCG-010; s__unclassified_Ruminococcaceae_UCG-010
ASV_1258	0	0	0	0	0	0	0	0	13	0	22	23	0	0	15	10	10	0	0	0	12	13	17	0	0	0	0	0	0	0	0	0	0	16	0	0	0	0	13	0	0	0	d__Bacteria; p__Firmicutes; c__Clostridia; o__Clostridiales; f__Lachnospiraceae; g__Dorea; s__uncultured_Lachnospiraceae
ASV_1259	0	0	0	0	0	0	0	0	0	0	0	0	0	0	0	0	0	0	0	0	0	0	0	0	164	0	0	0	0	0	0	0	0	0	0	0	0	0	0	0	0	0	d__Bacteria; p__Proteobacteria; c__Alphaproteobacteria; o__Rhizobiales; f__Xanthobacteraceae; g__uncultured; s__unclassified_uncultured
ASV_1260	31	25	0	0	0	0	24	0	0	0	0	0	14	19	0	0	0	0	32	0	0	0	0	0	0	18	0	0	0	0	0	0	0	0	0	0	0	0	0	0	0	0	d__Bacteria; p__Firmicutes; c__Clostridia; o__Clostridiales; f__Family_XIII; g__Mogibacterium; s__uncultured_rumen
ASV_1261	66	0	0	0	0	0	10	0	0	0	0	0	0	0	0	0	0	0	0	0	0	0	0	0	0	0	0	0	0	0	25	0	0	0	0	0	27	35	0	0	0	0	d__Bacteria; p__Firmicutes; c__Clostridia; o__Clostridiales; f__Lachnospiraceae; g__[Ruminococcus]_gauvreauii_group; s__uncultured_bacterium
ASV_1262	0	0	13	14	11	7	0	0	2	0	0	0	0	0	0	14	19	18	0	0	0	7	0	0	0	0	0	0	0	0	0	0	15	15	15	13	0	0	0	0	0	0	d__Bacteria; p__Verrucomicrobia; c__Verrucomicrobiae; o__Verrucomicrobiales; f__Akkermansiaceae; g__Akkermansia; s__uncultured_bacterium
ASV_1263	0	0	0	37	0	0	0	0	0	0	0	0	0	0	0	0	28	32	0	0	0	24	14	0	0	0	0	0	0	0	0	0	0	0	0	0	0	0	28	0	0	0	d__Bacteria; p__Firmicutes; c__Clostridia; o__Clostridiales; f__Ruminococcaceae; g__Ruminococcaceae_UCG-010; s__uncultured_Ruminococcaceae
ASV_1264	0	0	0	0	0	0	8	15	0	0	0	0	14	7	0	0	0	0	0	31	0	0	0	0	68	20	0	0	0	0	0	0	0	0	0	0	0	0	0	0	0	0	d__Bacteria; p__Proteobacteria; c__Gammaproteobacteria; o__Pseudomonadales; f__Moraxellaceae; g__Acinetobacter; s__unclassified_Acinetobacter
ASV_1265	0	0	0	0	0	0	5	0	0	0	0	0	0	0	0	0	0	0	0	158	0	0	0	0	0	0	0	0	0	0	0	0	0	0	0	0	0	0	0	0	0	0	d__Bacteria; p__Firmicutes; c__Clostridia; o__Clostridiales; f__Ruminococcaceae; g__Caproiciproducens; s__Ruminococcaceae_bacterium
ASV_1266	0	0	0	0	0	0	0	0	0	0	0	0	0	0	0	0	0	0	0	0	0	0	0	0	0	0	0	0	0	0	0	0	24	35	41	33	0	0	0	0	0	30	d__Bacteria; p__Firmicutes; c__Clostridia; o__Clostridiales; f__Lachnospiraceae; g__unclassified_Lachnospiraceae; s__unclassified_Lachnospiraceae
ASV_1267	0	8	0	0	0	0	73	0	0	0	0	0	81	0	0	0	0	0	0	0	0	0	0	0	0	0	0	0	0	0	0	0	0	0	0	0	0	0	0	0	0	0	d__Bacteria; p__Firmicutes; c__Clostridia; o__Clostridiales; f__Family_XI; g__Sedimentibacter; s__unclassified_Sedimentibacter
ASV_1268	0	0	16	9	18	17	0	0	19	21	28	33	0	0	0	0	0	1	0	0	0	0	0	0	0	0	0	0	0	0	0	0	0	0	0	0	0	0	0	0	0	0	d__Bacteria; p__Bacteroidetes; c__Bacteroidia; o__Bacteroidales; f__Prevotellaceae; g__Prevotellaceae_UCG-004; s__uncultured_bacterium
ASV_1269	0	0	9	14	14	5	0	0	14	9	12	10	0	0	0	0	0	13	0	0	0	10	0	5	0	0	8	0	0	0	0	0	17	0	0	8	0	0	0	0	7	7	d__Bacteria; p__Firmicutes; c__Clostridia; o__Clostridiales; f__Ruminococcaceae; g__Ruminococcaceae_UCG-005; s__uncultured_bacterium
ASV_1270	0	0	27	43	0	0	0	0	0	30	0	0	0	0	0	0	0	0	0	0	0	0	0	0	0	0	0	0	0	0	0	0	0	18	14	9	0	0	14	0	0	7	d__Bacteria; p__Firmicutes; c__Clostridia; o__Clostridiales; f__Ruminococcaceae; g__Ruminococcaceae_UCG-010; s__uncultured_bacterium
ASV_1271	0	0	0	35	35	47	0	0	0	0	0	0	0	0	0	0	0	0	0	0	0	0	0	0	0	0	45	0	0	0	0	0	0	0	0	0	0	0	0	0	0	0	d__Bacteria; p__Firmicutes; c__Clostridia; o__Clostridiales; f__Ruminococcaceae; g__unclassified_Ruminococcaceae; s__unclassified_Ruminococcaceae
ASV_1272	0	0	0	0	0	0	105	0	0	0	0	0	0	0	0	0	0	0	0	0	0	0	0	0	0	0	0	0	0	0	0	57	0	0	0	0	0	0	0	0	0	0	d__Bacteria; p__Proteobacteria; c__Alphaproteobacteria; o__Rhizobiales; f__Rhizobiaceae; g__Phyllobacterium; s__unclassified_Phyllobacterium
ASV_1273	0	0	0	0	0	0	23	15	0	0	0	0	0	0	0	0	0	0	0	29	0	0	0	0	0	23	0	0	0	0	0	25	0	0	0	0	24	23	0	0	0	0	d__Bacteria; p__Proteobacteria; c__Alphaproteobacteria; o__Rhizobiales; f__Beijerinckiaceae; g__Methylobacterium; s__unclassified_Methylobacterium
ASV_1274	0	0	0	0	0	0	0	0	16	18	21	20	0	8	21	0	24	0	0	14	0	0	12	0	0	0	0	0	0	0	0	0	0	5	3	0	0	0	0	0	0	0	d__Bacteria; p__Bacteroidetes; c__Bacteroidia; o__Bacteroidales; f__Rikenellaceae; g__Rikenellaceae_RC9_gut_group; s__uncultured_bacterium
ASV_1275	0	0	0	0	0	0	0	0	0	0	0	0	162	0	0	0	0	0	0	0	0	0	0	0	0	0	0	0	0	0	0	0	0	0	0	0	0	0	0	0	0	0	d__Bacteria; p__Firmicutes; c__Clostridia; o__Clostridiales; f__Christensenellaceae; g__Christensenellaceae_R-7_group; s__uncultured_rumen
ASV_1276	0	0	0	0	0	0	0	0	0	0	0	0	0	0	0	0	0	0	0	0	0	0	0	0	0	0	0	0	0	0	51	20	0	0	0	0	32	59	0	0	0	0	d__Bacteria; p__Proteobacteria; c__Alphaproteobacteria; o__Rhizobiales; f__Rhizobiaceae; g__Ochrobactrum; s__unclassified_Ochrobactrum
ASV_1277	0	0	0	0	0	0	0	0	0	0	0	0	0	0	0	0	0	0	0	0	0	0	0	0	0	0	0	0	0	0	0	0	0	0	0	0	0	0	35	51	30	46	d__Bacteria; p__Bacteroidetes; c__Bacteroidia; o__Bacteroidales; f__Rikenellaceae; g__Alistipes; s__uncultured_bacterium
ASV_1278	60	62	0	0	0	0	0	0	0	0	0	0	16	0	0	0	0	0	0	0	0	0	0	0	0	0	0	0	0	0	23	0	0	0	0	0	0	0	0	0	0	0	d__Bacteria; p__Firmicutes; c__Clostridia; o__Clostridiales; f__Ruminococcaceae; g__Ruminococcaceae_NK4A214_group; s__uncultured_bacterium
ASV_1279	0	0	22	26	0	19	0	0	0	11	0	0	0	0	16	21	16	5	0	13	0	0	0	0	0	0	5	7	0	0	0	0	0	0	0	0	0	0	0	0	0	0	d__Bacteria; p__Bacteroidetes; c__Bacteroidia; o__Bacteroidales; f__Bacteroidales_RF16_group; g__Bacteroidales_RF16_group; s__uncultured_Porphyromonadaceae
ASV_1280	0	0	10	9	5	14	0	0	0	0	0	0	0	0	0	0	0	0	0	0	0	0	0	0	0	0	0	0	0	0	0	0	0	0	0	0	0	0	33	25	32	33	d__Bacteria; p__Bacteroidetes; c__Bacteroidia; o__Bacteroidales; f__Rikenellaceae; g__Rikenellaceae_RC9_gut_group; s__uncultured_Bacteroidales
ASV_1281	0	0	0	0	13	0	0	0	0	13	0	0	0	0	17	34	15	14	0	0	0	14	16	25	0	0	0	0	0	0	0	0	0	0	0	0	0	0	0	0	0	0	d__Bacteria; p__Bacteroidetes; c__Bacteroidia; o__Bacteroidales; f__Rikenellaceae; g__Alistipes; s__uncultured_bacterium
ASV_1282	0	62	0	0	0	0	0	0	0	0	0	0	0	42	0	0	0	0	0	0	0	0	0	0	0	56	0	0	0	0	0	0	0	0	0	0	0	0	0	0	0	0	d__Bacteria; p__Firmicutes; c__Erysipelotrichia; o__Erysipelotrichales; f__Erysipelotrichaceae; g__[Anaerorhabdus]_furcosa_group; s__uncultured_bacterium
ASV_1283	0	27	0	0	0	0	0	0	0	0	0	0	0	0	0	0	0	0	0	0	0	0	0	0	0	0	0	0	0	0	68	65	0	0	0	0	0	0	0	0	0	0	d__Bacteria; p__Firmicutes; c__Clostridia; o__Clostridiales; f__Ruminococcaceae; g__Ruminococcaceae_UCG-014; s__uncultured_bacterium
ASV_1284	0	22	0	0	0	0	48	21	0	0	0	0	16	0	0	0	0	0	0	0	0	0	0	0	20	12	0	0	0	0	0	0	0	0	0	0	21	0	0	0	0	0	d__Bacteria; p__Proteobacteria; c__Alphaproteobacteria; o__Rhizobiales; f__Rhizobiaceae; g__Mesorhizobium; s__unclassified_Mesorhizobium
ASV_1285	0	0	7	2	3	5	0	0	0	0	0	0	0	0	2	0	5	0	0	0	17	9	18	17	0	0	9	0	11	11	0	0	0	0	0	0	0	0	11	15	4	14	d__Bacteria; p__Bacteroidetes; c__Bacteroidia; o__Bacteroidales; f__Rikenellaceae; g__Rikenellaceae_RC9_gut_group; s__unclassified_Rikenellaceae_RC9_gut_group
ASV_1286	0	0	4	5	7	0	0	0	0	0	0	6	0	0	6	8	8	9	0	0	17	19	13	9	0	0	8	13	11	2	0	0	0	0	0	0	0	0	7	0	3	5	d__Bacteria; p__Bacteroidetes; c__Bacteroidia; o__Bacteroidales; f__Bacteroidaceae; g__Bacteroides; s__uncultured_Bacteroides
ASV_1287	0	0	7	0	8	1	0	0	7	3	2	8	0	0	7	8	0	8	0	0	5	5	0	9	0	0	2	2	7	3	0	0	10	10	8	11	0	0	9	5	10	5	d__Bacteria; p__Firmicutes; c__Clostridia; o__Clostridiales; f__Ruminococcaceae; g__Ruminococcaceae_NK4A214_group; s__unclassified_Ruminococcaceae_NK4A214_group
ASV_1288	0	0	6	6	2	0	0	0	6	3	13	8	0	0	2	4	13	5	0	0	11	8	10	8	0	0	11	15	12	12	0	0	0	0	0	0	0	0	0	1	1	3	d__Bacteria; p__Firmicutes; c__Clostridia; o__Clostridiales; f__Ruminococcaceae; g__Ruminococcaceae_UCG-005; s__unclassified_Ruminococcaceae_UCG-005
ASV_1289	0	0	0	0	0	10	0	0	9	0	16	0	0	0	10	0	0	0	0	0	7	0	15	15	0	0	16	7	0	9	0	0	0	0	0	0	0	0	29	0	17	0	d__Bacteria; p__Firmicutes; c__Clostridia; o__Clostridiales; f__Lachnospiraceae; g__unclassified_Lachnospiraceae; s__unclassified_Lachnospiraceae
ASV_1290	0	0	0	0	0	0	0	0	0	0	16	0	0	0	0	0	0	0	0	0	0	0	0	0	0	0	0	0	0	9	0	0	16	23	19	0	0	0	28	0	20	29	d__Bacteria; p__Firmicutes; c__Clostridia; o__Clostridiales; f__Ruminococcaceae; g__Papillibacter; s__uncultured_bacterium
ASV_1291	0	0	0	0	0	0	0	0	0	0	0	6	0	0	12	11	13	8	0	0	2	0	6	2	0	0	0	0	0	0	0	0	23	28	21	28	0	0	0	0	0	0	d__Bacteria; p__Bacteroidetes; c__Bacteroidia; o__Bacteroidales; f__Rikenellaceae; g__Rikenellaceae_RC9_gut_group; s__uncultured_bacterium
ASV_1292	0	0	0	0	0	0	0	0	0	0	0	0	0	26	0	0	0	0	9	0	0	0	0	0	26	15	0	0	0	0	0	0	0	0	0	0	84	0	0	0	0	0	d__Bacteria; p__Firmicutes; c__Clostridia; o__Clostridiales; f__Ruminococcaceae; g__Ruminiclostridium_5; s__unidentified
ASV_1293	0	0	0	0	0	0	0	0	0	0	0	0	0	0	0	0	0	0	0	160	0	0	0	0	0	0	0	0	0	0	0	0	0	0	0	0	0	0	0	0	0	0	d__Bacteria; p__Lentisphaerae; c__Lentisphaeria; o__Victivallales; f__vadinBE97; g__vadinBE97; s__unclassified_vadinBE97
ASV_1294	0	0	0	0	0	0	0	0	0	0	0	0	0	0	0	0	0	0	0	0	51	34	34	41	0	0	0	0	0	0	0	0	0	0	0	0	0	0	0	0	0	0	d__Bacteria; p__Verrucomicrobia; c__Verrucomicrobiae; o__Verrucomicrobiales; f__Akkermansiaceae; g__Akkermansia; s__uncultured_bacterium
ASV_1295	33	34	0	0	0	0	0	0	0	0	0	0	8	7	0	0	0	0	10	45	0	0	0	0	0	22	0	0	0	0	0	0	0	0	0	0	0	0	0	0	0	0	d__Bacteria; p__Patescibacteria; c__Saccharimonadia; o__Saccharimonadales; f__Saccharimonadaceae; g__Candidatus_Saccharimonas; s__uncultured_bacterium
ASV_1296	16	24	0	0	0	0	12	34	0	0	0	0	25	0	0	0	0	0	0	0	0	0	0	0	26	0	0	0	0	0	0	0	0	0	0	0	22	0	0	0	0	0	d__Bacteria; p__Proteobacteria; c__Alphaproteobacteria; o__Rhizobiales; f__Beijerinckiaceae; g__Methylobacterium; s__unclassified_Methylobacterium
ASV_1297	0	0	4	2	5	0	0	0	3	5	7	7	0	0	8	2	4	12	0	0	1	2	4	0	0	0	2	0	1	1	0	0	15	25	16	29	0	0	1	1	1	1	d__Bacteria; p__Bacteroidetes; c__Bacteroidia; o__Bacteroidales; f__Bacteroidaceae; g__Bacteroides; s__unclassified_Bacteroides
ASV_1298	0	0	25	21	0	0	0	0	20	22	0	0	0	0	0	0	0	0	0	0	0	0	0	0	0	0	0	0	0	0	0	0	15	20	9	11	0	0	16	0	0	0	d__Bacteria; p__Firmicutes; c__Clostridia; o__Clostridiales; f__Clostridiales_vadinBB60_group; g__Clostridiales_vadinBB60_group; s__unclassified_Clostridiales_vadinBB60_group
ASV_1299	0	0	4	0	0	0	0	0	0	0	16	19	0	0	0	0	0	0	0	12	0	0	0	0	0	0	0	0	0	0	0	0	16	22	14	15	0	0	21	9	0	11	d__Bacteria; p__Firmicutes; c__Clostridia; o__Clostridiales; f__Christensenellaceae; g__Christensenellaceae_R-7_group; s__uncultured_bacterium
ASV_1300	0	0	0	0	0	0	0	0	0	0	0	0	0	0	0	0	50	0	0	0	0	0	0	0	0	0	0	0	0	0	0	0	0	0	0	0	0	0	62	47	0	0	d__Bacteria; p__Firmicutes; c__Clostridia; o__Clostridiales; f__Christensenellaceae; g__Christensenellaceae_R-7_group; s__uncultured_bacterium
ASV_1301	35	0	0	0	0	0	0	0	0	0	0	0	0	90	0	0	0	0	0	0	0	0	15	0	0	0	0	0	0	0	0	0	0	0	0	0	0	18	0	0	0	0	d__Bacteria; p__Firmicutes; c__Clostridia; o__Clostridiales; f__Lachnospiraceae; g__Lachnospiraceae_NK3A20_group; s__unclassified_Lachnospiraceae_NK3A20_group
ASV_1302	39	18	0	0	0	0	0	0	0	0	0	0	29	0	0	0	0	0	13	0	0	0	0	0	0	0	0	0	0	0	34	7	0	0	0	0	18	0	0	0	0	0	d__Bacteria; p__Firmicutes; c__Clostridia; o__Clostridiales; f__Christensenellaceae; g__Christensenellaceae_R-7_group; s__uncultured_rumen
ASV_1303	0	0	0	18	14	9	0	0	3	0	0	9	0	0	8	5	5	8	0	0	11	12	15	15	0	0	3	1	3	1	0	0	4	5	4	5	0	0	0	0	0	0	d__Bacteria; p__Bacteroidetes; c__Bacteroidia; o__Bacteroidales; f__Bacteroidaceae; g__Bacteroides; s__uncultured_Bacteroides
ASV_1304	0	0	0	11	0	0	0	0	0	0	0	0	0	0	0	0	0	0	0	0	0	0	0	0	0	0	37	36	43	31	0	0	0	0	0	0	0	0	0	0	0	0	d__Bacteria; p__Firmicutes; c__Clostridia; o__Clostridiales; f__Family_XIII; g__[Eubacterium]_brachy_group; s__uncultured_bacterium
ASV_1305	0	0	0	20	0	10	0	0	22	22	13	19	0	0	0	17	17	18	0	0	0	0	0	0	0	0	0	0	0	0	0	0	0	0	0	0	0	0	0	0	0	0	d__Bacteria; p__Firmicutes; c__Clostridia; o__Clostridiales; f__Ruminococcaceae; g__Ruminococcaceae_UCG-010; s__unidentified
ASV_1306	0	0	0	0	0	0	0	0	0	0	0	0	0	0	0	0	0	0	0	0	0	0	0	0	0	0	0	0	0	0	0	0	0	0	0	0	0	0	58	0	44	56	d__Bacteria; p__Firmicutes; c__Clostridia; o__Clostridiales; f__Ruminococcaceae; g__Ruminococcaceae_UCG-013; s__uncultured_bacterium
ASV_1307	10	0	0	0	0	0	0	0	0	0	0	0	0	0	0	0	0	0	0	0	0	0	0	0	0	0	0	0	0	0	39	108	0	0	0	0	0	0	0	0	0	0	d__Bacteria; p__Firmicutes; c__Clostridia; o__Clostridiales; f__Ruminococcaceae; g__Ruminococcaceae_UCG-014; s__uncultured_rumen
ASV_1308	71	0	0	0	0	0	0	0	0	0	0	0	0	0	0	0	0	0	0	0	0	0	0	0	15	0	0	0	0	0	71	0	0	0	0	0	0	0	0	0	0	0	d__Bacteria; p__Firmicutes; c__Clostridia; o__Clostridiales; f__Family_XIII; g__[Eubacterium]_nodatum_group; s__unclassified_[Eubacterium]_nodatum_group
ASV_1309	0	0	0	35	28	50	0	0	0	0	0	0	0	0	0	0	0	0	0	0	0	0	0	0	0	0	0	0	0	44	0	0	0	0	0	0	0	0	0	0	0	0	d__Bacteria; p__Verrucomicrobia; c__Verrucomicrobiae; o__Verrucomicrobiales; f__Akkermansiaceae; g__Akkermansia; s__uncultured_bacterium
ASV_1310	0	0	0	0	0	0	0	0	31	0	20	27	0	0	18	0	0	0	0	0	0	21	0	0	0	0	0	0	0	0	0	0	0	18	0	0	0	0	0	0	22	0	d__Bacteria; p__Firmicutes; c__Clostridia; o__Clostridiales; f__Ruminococcaceae; g__Ruminococcaceae_NK4A214_group; s__uncultured_rumen
ASV_1311	0	0	0	0	0	0	0	0	19	22	0	0	0	0	0	2	0	0	0	0	16	0	31	0	0	0	16	0	0	0	0	0	0	0	18	14	0	0	0	19	0	0	d__Bacteria; p__Firmicutes; c__Clostridia; o__Clostridiales; f__Ruminococcaceae; g__Ruminiclostridium_9; s__unclassified_Ruminiclostridium_9
ASV_1312	0	0	0	0	0	0	0	0	0	0	0	0	13	0	0	0	0	0	23	0	0	0	0	0	0	0	0	0	0	0	67	37	0	0	0	0	17	0	0	0	0	0	d__Bacteria; p__Kiritimatiellaeota; c__Kiritimatiellae; o__WCHB1-41; f__WCHB1-41; g__WCHB1-41; s__uncultured_rumen
ASV_1313	0	0	0	0	0	0	0	0	0	0	0	0	0	0	0	0	0	0	0	0	40	0	43	74	0	0	0	0	0	0	0	0	0	0	0	0	0	0	0	0	0	0	d__Bacteria; p__Firmicutes; c__Clostridia; o__Clostridiales; f__Ruminococcaceae; g__Ruminococcus_1; s__uncultured_bacterium
ASV_1314	0	0	0	0	0	0	0	0	0	0	0	0	0	0	0	0	0	0	0	0	0	0	0	0	0	0	70	24	33	30	0	0	0	0	0	0	0	0	0	0	0	0	d__Bacteria; p__Spirochaetes; c__Spirochaetia; o__Spirochaetales; f__Spirochaetaceae; g__Treponema_2; s__unclassified_Treponema_2
ASV_1315	0	0	0	0	0	0	0	0	0	0	0	0	0	0	0	0	0	0	0	0	0	0	0	0	0	0	73	0	83	0	0	0	0	0	0	0	0	0	0	0	0	0	d__Bacteria; p__Proteobacteria; c__Deltaproteobacteria; o__Bradymonadales; f__Bradymonadales; g__Bradymonadales; s__uncultured_rumen
ASV_1316	0	0	0	0	0	0	0	0	0	0	0	0	0	0	0	0	0	0	0	0	0	0	0	0	0	0	70	0	86	0	0	0	0	0	0	0	0	0	0	0	0	0	d__Bacteria; p__Proteobacteria; c__Deltaproteobacteria; o__Bradymonadales; f__Bradymonadales; g__Bradymonadales; s__uncultured_rumen
ASV_1317	0	0	0	0	0	0	0	0	0	0	0	0	0	0	0	0	0	0	0	0	0	0	0	0	0	0	0	0	0	0	0	0	46	35	42	33	0	0	0	0	0	0	d__Bacteria; p__Bacteroidetes; c__Bacteroidia; o__Bacteroidales; f__Prevotellaceae; g__Prevotella_1; s__uncultured_bacterium
ASV_1318	36	61	0	0	0	0	27	0	0	0	0	0	0	0	0	0	0	0	0	0	0	0	0	0	0	0	0	0	0	0	15	10	0	0	0	0	0	6	0	0	0	0	d__Bacteria; p__Firmicutes; c__Clostridia; o__Clostridiales; f__Family_XIII; g__Mogibacterium; s__uncultured_rumen
ASV_1319	37	97	0	0	0	0	0	0	0	0	0	0	0	0	7	0	7	0	0	0	0	0	7	0	0	0	0	0	0	0	0	0	0	0	0	0	0	0	0	0	0	0	d__Bacteria; p__Actinobacteria; c__Coriobacteriia; o__Coriobacteriales; f__Atopobiaceae; g__Atopobium; s__uncultured_rumen
ASV_1320	0	35	0	0	0	0	0	0	0	0	0	0	0	15	0	0	0	0	0	0	0	0	0	0	30	0	0	0	0	0	0	42	0	0	0	0	33	0	0	0	0	0	d__Bacteria; p__Proteobacteria; c__Alphaproteobacteria; o__Rhizobiales; f__Beijerinckiaceae; g__Methylobacterium; s__unclassified_Methylobacterium
ASV_1321	0	0	15	6	20	11	0	0	16	12	18	13	0	0	6	9	7	5	0	0	7	0	10	0	0	0	0	0	0	0	0	0	0	0	0	0	0	0	0	0	0	0	d__Bacteria; p__Spirochaetes; c__Spirochaetia; o__Spirochaetales; f__Spirochaetaceae; g__Treponema_2; s__uncultured_bacterium
ASV_1322	0	0	0	1	1	0	0	0	4	0	0	0	0	0	0	0	0	0	0	0	6	0	0	8	0	0	0	0	0	0	0	0	40	20	30	34	0	0	2	3	0	6	d__Bacteria; p__Bacteroidetes; c__Bacteroidia; o__Bacteroidales; f__Rikenellaceae; g__Rikenellaceae_RC9_gut_group; s__unclassified_Rikenellaceae_RC9_gut_group
ASV_1323	0	0	0	0	0	0	0	155	0	0	0	0	0	0	0	0	0	0	0	0	0	0	0	0	0	0	0	0	0	0	0	0	0	0	0	0	0	0	0	0	0	0	d__Bacteria; p__Firmicutes; c__Bacilli; o__Bacillales; f__Bacillaceae; g__Bacillus; s__unclassified_Bacillus
ASV_1324	0	0	0	0	0	0	0	0	0	33	20	33	0	0	26	23	0	20	0	0	0	0	0	0	0	0	0	0	0	0	0	0	0	0	0	0	0	0	0	0	0	0	d__Bacteria; p__Bacteroidetes; c__Bacteroidia; o__Bacteroidales; f__Prevotellaceae; g__Prevotellaceae_UCG-004; s__uncultured_Bacteroidales
ASV_1325	0	0	0	0	0	0	0	0	0	35	26	39	0	0	28	23	0	1	0	0	0	0	0	0	0	0	0	0	0	0	0	0	0	3	0	0	0	0	0	0	0	0	d__Bacteria; p__Firmicutes; c__Clostridia; o__Clostridiales; f__Ruminococcaceae; g__Ruminococcaceae_UCG-005; s__unclassified_Ruminococcaceae_UCG-005
ASV_1326	0	0	0	0	0	0	0	0	0	0	0	12	0	0	23	42	34	44	0	0	0	0	0	0	0	0	0	0	0	0	0	0	0	0	0	0	0	0	0	0	0	0	d__Bacteria; p__Bacteroidetes; c__Bacteroidia; o__Bacteroidales; f__Rikenellaceae; g__Rikenellaceae_RC9_gut_group; s__uncultured_Bacteroidales
ASV_1327	0	0	0	0	0	0	0	0	0	0	0	0	0	0	0	0	23	0	0	0	0	0	0	0	0	0	29	39	31	33	0	0	0	0	0	0	0	0	0	0	0	0	d__Bacteria; p__Bacteroidetes; c__Bacteroidia; o__Bacteroidales; f__Rikenellaceae; g__Rikenellaceae_RC9_gut_group; s__uncultured_bacterium
ASV_1328	0	0	0	0	0	0	0	0	0	0	0	0	0	0	0	0	0	0	0	0	0	37	0	38	0	0	0	0	0	0	0	0	0	0	0	0	0	0	0	36	20	24	d__Bacteria; p__Firmicutes; c__Clostridia; o__Clostridiales; f__Lachnospiraceae; g__unclassified_Lachnospiraceae; s__unclassified_Lachnospiraceae
ASV_1329	0	0	0	0	0	0	0	0	0	0	0	0	0	0	0	0	0	0	0	0	0	0	0	0	0	0	0	0	0	0	0	0	31	44	25	49	0	0	0	0	0	6	d__Bacteria; p__Bacteroidetes; c__Bacteroidia; o__Bacteroidales; f__Rikenellaceae; g__Rikenellaceae_RC9_gut_group; s__uncultured_Bacteroidales
ASV_1330	0	0	0	0	0	8	0	0	12	11	0	0	0	0	0	0	0	0	0	0	20	17	10	12	0	0	0	0	0	0	0	0	0	11	11	14	0	0	13	0	0	15	d__Bacteria; p__Firmicutes; c__Clostridia; o__Clostridiales; f__Ruminococcaceae; g__Angelakisella; s__unclassified_Angelakisella
ASV_1331	0	0	0	0	0	0	0	0	10	14	30	31	0	0	0	0	0	5	0	0	17	14	17	16	0	0	0	0	0	0	0	0	0	0	0	0	0	0	0	0	0	0	d__Bacteria; p__Bacteroidetes; c__Bacteroidia; o__Bacteroidales; f__Rikenellaceae; g__Rikenellaceae_RC9_gut_group; s__unclassified_Rikenellaceae_RC9_gut_group
ASV_1332	0	0	0	0	0	0	0	0	22	0	0	0	0	0	14	25	16	0	0	0	27	13	22	0	0	0	0	0	15	0	0	0	0	0	0	0	0	0	0	0	0	0	d__Bacteria; p__Firmicutes; c__Clostridia; o__Clostridiales; f__Ruminococcaceae; g__Ruminococcaceae_UCG-002; s__unclassified_Ruminococcaceae_UCG-002
ASV_1333	52	15	0	0	0	0	0	0	0	0	0	0	0	0	0	0	0	0	0	0	0	0	0	0	0	0	0	0	0	0	0	0	0	0	0	0	47	39	0	0	0	0	d__Bacteria; p__Firmicutes; c__Clostridia; o__Clostridiales; f__Family_XIII; g__uncultured; s__uncultured_bacterium
ASV_1334	88	0	0	0	0	0	0	0	0	0	0	0	36	0	0	0	0	0	0	0	0	0	0	0	0	0	0	0	0	0	29	0	0	0	0	0	0	0	0	0	0	0	d__Bacteria; p__Firmicutes; c__Clostridia; o__Clostridiales; f__Christensenellaceae; g__Christensenellaceae_R-7_group; s__unclassified_Christensenellaceae_R-7_group
ASV_1335	0	10	0	0	0	0	93	14	0	0	0	0	0	0	0	0	0	0	0	0	0	0	0	0	0	22	0	0	0	0	0	14	0	0	0	0	0	0	0	0	0	0	d__Bacteria; p__Proteobacteria; c__Gammaproteobacteria; o__Pseudomonadales; f__Pseudomonadaceae; g__Pseudomonas; s__unclassified_Pseudomonas
ASV_1336	0	0	6	0	8	1	0	0	8	6	8	12	0	0	14	10	14	8	0	0	4	5	3	8	0	0	0	0	0	0	0	0	7	9	12	10	0	0	0	0	0	0	d__Bacteria; p__Firmicutes; c__Clostridia; o__Clostridiales; f__Christensenellaceae; g__Christensenellaceae_R-7_group; s__unclassified_Christensenellaceae_R-7_group
ASV_1337	0	0	0	0	16	0	0	0	0	0	0	0	0	0	0	18	0	23	0	0	0	0	0	0	0	0	20	0	31	0	0	0	0	0	0	0	0	0	14	0	14	17	d__Bacteria; p__Firmicutes; c__Clostridia; o__Clostridiales; f__Christensenellaceae; g__Christensenellaceae_R-7_group; s__iron-reducing_bacterium
ASV_1338	0	0	0	0	4	4	0	0	1	0	1	1	0	0	7	2	1	0	0	0	5	3	1	1	0	0	16	8	0	16	0	0	16	12	19	0	0	0	14	7	6	8	d__Bacteria; p__Firmicutes; c__Negativicutes; o__Selenomonadales; f__Acidaminococcaceae; g__Phascolarctobacterium; s__uncultured_bacterium
ASV_1339	0	0	0	0	0	0	0	0	41	23	20	46	0	0	0	0	0	0	0	0	0	0	0	11	0	0	0	0	0	12	0	0	0	0	0	0	0	0	0	0	0	0	d__Bacteria; p__Verrucomicrobia; c__Verrucomicrobiae; o__Verrucomicrobiales; f__Akkermansiaceae; g__Akkermansia; s__uncultured_bacterium
ASV_1340	0	0	0	0	0	0	0	0	0	20	8	0	0	0	24	17	30	20	0	0	2	11	8	0	0	0	0	0	0	0	0	0	0	0	0	0	0	0	0	13	0	0	d__Bacteria; p__Firmicutes; c__Clostridia; o__Clostridiales; f__Ruminococcaceae; g__[Eubacterium]_coprostanoligenes_group; s__unclassified_[Eubacterium]_coprostanoligenes_group
ASV_1341	0	0	0	0	0	0	0	0	0	0	0	0	0	0	0	0	0	0	0	0	0	0	0	0	0	0	0	0	0	0	0	0	39	34	32	48	0	0	0	0	0	0	d__Bacteria; p__Bacteroidetes; c__Bacteroidia; o__Bacteroidales; f__Rikenellaceae; g__Alistipes; s__uncultured_bacterium
ASV_1342	56	0	0	0	0	0	0	0	0	0	0	0	0	0	0	0	0	0	19	0	0	0	0	0	0	0	0	0	0	0	48	0	0	0	0	0	29	0	0	0	0	0	d__Bacteria; p__Firmicutes; c__Clostridia; o__Clostridiales; f__Lachnospiraceae; g__Blautia; s__uncultured_rumen
ASV_1343	0	0	11	17	0	16	0	0	19	26	0	0	0	0	0	0	0	0	0	0	24	17	22	0	0	0	0	0	0	0	0	0	0	0	0	0	0	0	0	0	0	0	d__Bacteria; p__Bacteroidetes; c__Bacteroidia; o__Bacteroidales; f__Bacteroidales_RF16_group; g__Bacteroidales_RF16_group; s__uncultured_Porphyromonadaceae
ASV_1344	0	0	27	40	38	38	0	0	9	0	0	0	0	0	0	0	0	0	0	0	0	0	0	0	0	0	0	0	0	0	0	0	0	0	0	0	0	0	0	0	0	0	d__Bacteria; p__Bacteroidetes; c__Bacteroidia; o__Bacteroidales; f__Marinifilaceae; g__Odoribacter; s__uncultured_Bacteroidales
ASV_1345	0	0	0	14	0	0	0	0	0	0	0	0	0	0	18	19	0	3	0	0	10	12	10	0	0	0	14	23	19	10	0	0	0	0	0	0	0	0	0	0	0	0	d__Bacteria; p__Bacteroidetes; c__Bacteroidia; o__Bacteroidales; f__F082; g__F082; s__uncultured_bacterium
ASV_1346	0	0	0	1	13	1	0	0	0	2	19	16	0	0	5	1	5	2	0	11	4	6	8	6	0	0	2	3	1	34	0	0	4	1	1	1	0	0	0	2	2	1	d__Bacteria; p__Firmicutes; c__Clostridia; o__Clostridiales; f__Ruminococcaceae; g__Ruminococcaceae_UCG-010; s__uncultured_bacterium
ASV_1347	0	0	0	0	0	17	0	0	0	0	16	0	0	0	16	0	0	0	0	0	0	0	0	18	0	0	0	22	15	0	0	0	11	0	0	0	0	0	0	0	12	25	d__Bacteria; p__Firmicutes; c__Clostridia; o__Clostridiales; f__Ruminococcaceae; g__unclassified_Ruminococcaceae; s__unclassified_Ruminococcaceae
ASV_1348	0	0	0	0	0	0	0	0	44	0	12	0	0	0	40	0	15	0	0	3	0	0	1	0	0	0	0	0	0	37	0	0	0	0	0	0	0	0	0	0	0	0	d__Bacteria; p__Firmicutes; c__Clostridia; o__Clostridiales; f__Family_XIII; g__Family_XIII_AD3011_group; s__uncultured_Clostridiales
ASV_1349	0	0	0	0	0	0	0	0	24	20	0	0	0	0	0	28	0	0	0	0	23	0	0	0	0	0	27	0	0	0	0	0	0	0	0	0	0	0	0	30	0	0	d__Bacteria; p__Firmicutes; c__Clostridia; o__Clostridiales; f__Ruminococcaceae; g__unclassified_Ruminococcaceae; s__unclassified_Ruminococcaceae
ASV_1350	0	0	0	0	0	0	0	0	0	0	0	0	0	0	18	34	41	34	0	0	12	0	13	0	0	0	0	0	0	0	0	0	0	0	0	0	0	0	0	0	0	0	d__Bacteria; p__Bacteroidetes; c__Bacteroidia; o__Bacteroidales; f__F082; g__F082; s__unclassified_F082
ASV_1351	0	0	10	30	39	27	0	0	0	14	16	0	0	0	0	0	10	0	0	0	0	0	0	0	0	0	0	0	0	0	0	0	0	0	0	0	0	0	5	0	0	0	d__Bacteria; p__Proteobacteria; c__Alphaproteobacteria; o__Rhodospirillales; f__uncultured; g__uncultured; s__uncultured_proteobacterium
ASV_1352	0	0	0	12	0	0	0	0	19	0	21	51	0	0	27	0	21	0	0	0	0	0	0	0	0	0	0	0	0	0	0	0	0	0	0	0	0	0	0	0	0	0	d__Bacteria; p__Bacteroidetes; c__Bacteroidia; o__Bacteroidales; f__Rikenellaceae; g__Rikenellaceae_RC9_gut_group; s__uncultured_Bacteroidales
ASV_1353	0	0	0	21	0	14	0	0	0	24	0	0	0	0	0	0	0	0	0	0	14	0	0	0	0	0	14	24	21	19	0	0	0	0	0	0	0	0	0	0	0	0	d__Bacteria; p__Firmicutes; c__Clostridia; o__Clostridiales; f__Ruminococcaceae; g__Ruminococcaceae_UCG-013; s__uncultured_bacterium
ASV_1354	0	0	0	0	0	18	0	0	1	0	1	0	0	0	1	3	1	0	0	0	27	11	0	0	0	0	0	0	0	0	0	0	2	0	23	13	0	0	28	0	0	22	d__Bacteria; p__Firmicutes; c__Clostridia; o__Clostridiales; f__Christensenellaceae; g__Christensenellaceae_R-7_group; s__unclassified_Christensenellaceae_R-7_group
ASV_1355	0	0	0	0	0	0	0	0	4	14	7	9	0	0	30	21	15	19	0	0	0	0	0	0	0	0	0	0	0	0	0	0	0	0	0	0	0	0	14	3	0	15	d__Bacteria; p__Bacteroidetes; c__Bacteroidia; o__Bacteroidales; f__Rikenellaceae; g__dgA-11_gut_group; s__uncultured_bacterium
ASV_1356	0	0	0	0	0	0	0	0	0	0	0	0	0	0	0	0	0	0	0	0	0	0	18	0	0	0	43	35	26	29	0	0	0	0	0	0	0	0	0	0	0	0	d__Bacteria; p__Bacteroidetes; c__Bacteroidia; o__Bacteroidales; f__uncultured; g__uncultured; s__uncultured_Bacteroidales
ASV_1357	0	0	0	0	0	0	0	0	0	0	0	0	0	0	0	0	0	0	0	0	0	0	0	0	0	0	0	0	0	0	0	0	49	35	39	28	0	0	0	0	0	0	d__Bacteria; p__Bacteroidetes; c__Bacteroidia; o__Bacteroidales; f__Muribaculaceae; g__Muribaculaceae; s__uncultured_bacterium
ASV_1358	49	0	0	0	0	0	33	0	0	0	0	0	19	0	0	0	0	0	49	0	0	0	0	0	0	0	0	0	0	0	0	0	0	0	0	0	0	0	0	0	0	0	d__Bacteria; p__Firmicutes; c__Clostridia; o__Clostridiales; f__Ruminococcaceae; g__Ruminococcaceae_UCG-004; s__uncultured_rumen
ASV_1359	0	0	8	0	8	15	0	0	0	0	0	0	0	0	17	12	10	6	0	0	24	10	25	15	0	0	0	0	0	0	0	0	0	0	0	0	0	0	0	0	0	0	d__Bacteria; p__Bacteroidetes; c__Bacteroidia; o__Bacteroidales; f__Dysgonomonadaceae; g__uncultured; s__uncultured_bacterium
ASV_1360	0	0	23	32	0	0	0	0	0	0	0	0	0	0	0	29	41	0	0	0	0	25	0	0	0	0	0	0	0	0	0	0	0	0	0	0	0	0	0	0	0	0	d__Bacteria; p__Firmicutes; c__Clostridia; o__Clostridiales; f__Ruminococcaceae; g__Ruminococcaceae_UCG-010; s__unclassified_Ruminococcaceae_UCG-010
ASV_1361	0	0	0	23	24	30	0	0	0	0	26	25	0	0	0	0	0	0	0	0	0	0	0	0	0	0	0	22	0	0	0	0	0	0	0	0	0	0	0	0	0	0	d__Bacteria; p__Firmicutes; c__Clostridia; o__Clostridiales; f__Ruminococcaceae; g__uncultured; s__uncultured_bacterium
ASV_1362	0	0	0	0	0	0	0	0	0	41	33	50	0	0	0	0	13	13	0	0	0	0	0	0	0	0	0	0	0	0	0	0	0	0	0	0	0	0	0	0	0	0	d__Bacteria; p__Firmicutes; c__Clostridia; o__Clostridiales; f__Christensenellaceae; g__Christensenellaceae_R-7_group; s__unclassified_Christensenellaceae_R-7_group
ASV_1363	0	0	0	0	0	0	0	0	0	0	0	0	0	0	0	0	0	0	0	0	0	0	0	0	109	11	0	0	0	0	0	30	0	0	0	0	0	0	0	0	0	0	d__Bacteria; p__Proteobacteria; c__Alphaproteobacteria; o__Dongiales; f__Dongiaceae; g__Dongia; s__unclassified_Dongia
ASV_1364	0	0	0	0	0	0	0	0	0	0	0	0	0	0	0	0	0	0	0	0	0	0	0	0	33	117	0	0	0	0	0	0	0	0	0	0	0	0	0	0	0	0	d__Bacteria; p__Patescibacteria; c__Saccharimonadia; o__Saccharimonadales; f__Saccharimonadaceae; g__Candidatus_Saccharimonas; s__uncultured_rumen
ASV_1365	0	0	0	0	0	0	0	0	0	0	0	0	0	0	0	0	0	0	0	0	0	0	0	0	0	0	0	0	0	0	0	0	25	26	20	21	0	0	0	20	23	15	d__Bacteria; p__Firmicutes; c__Clostridia; o__Clostridiales; f__Ruminococcaceae; g__Ruminococcaceae_UCG-014; s__unclassified_Ruminococcaceae_UCG-014
ASV_1366	0	2	0	0	0	0	29	20	0	0	0	0	4	23	0	0	0	0	0	5	0	0	0	0	13	11	0	0	0	0	0	5	0	0	0	0	37	0	0	0	0	0	d__Bacteria; p__Proteobacteria; c__Alphaproteobacteria; o__Sphingomonadales; f__Sphingomonadaceae; g__Sphingomonas; s__unclassified_Sphingomonas
ASV_1367	0	0	15	11	34	21	0	0	25	0	0	11	0	0	0	0	0	0	0	0	0	0	0	0	0	0	16	0	0	16	0	0	0	0	0	0	0	0	0	0	0	0	d__Bacteria; p__Bacteroidetes; c__Bacteroidia; o__Bacteroidales; f__Rikenellaceae; g__Rikenellaceae_RC9_gut_group; s__unclassified_Rikenellaceae_RC9_gut_group
ASV_1368	0	0	30	44	30	45	0	0	0	0	0	0	0	0	0	0	0	0	0	0	0	0	0	0	0	0	0	0	0	0	0	0	0	0	0	0	0	0	0	0	0	0	d__Bacteria; p__Firmicutes; c__Clostridia; o__Clostridiales; f__Ruminococcaceae; g__Pseudoflavonifractor; s__unclassified_Pseudoflavonifractor
ASV_1369	0	0	0	19	10	0	0	0	0	0	0	0	0	0	0	0	0	0	0	0	0	0	0	0	0	0	0	0	0	0	0	0	24	18	15	16	0	0	16	0	13	18	d__Bacteria; p__Firmicutes; c__Clostridia; o__Clostridiales; f__Lachnospiraceae; g__unclassified_Lachnospiraceae; s__unclassified_Lachnospiraceae
ASV_1370	0	0	0	0	0	1	0	0	8	7	0	0	0	0	0	15	11	0	0	0	8	5	0	21	0	0	12	10	8	5	0	0	6	3	14	7	0	0	8	0	0	0	d__Bacteria; p__Verrucomicrobia; c__Verrucomicrobiae; o__Verrucomicrobiales; f__Akkermansiaceae; g__Akkermansia; s__uncultured_bacterium
ASV_1371	0	0	0	0	0	0	0	0	0	0	0	0	0	0	10	27	63	49	0	0	0	0	0	0	0	0	0	0	0	0	0	0	0	0	0	0	0	0	0	0	0	0	d__Bacteria; p__Lentisphaerae; c__Lentisphaeria; o__Victivallales; f__vadinBE97; g__vadinBE97; s__uncultured_bacterium
ASV_1372	0	0	0	0	0	0	0	0	0	0	0	0	0	0	21	26	24	0	0	0	0	0	0	0	0	0	0	0	0	0	0	0	22	24	15	17	0	0	0	0	0	0	d__Bacteria; p__Bacteroidetes; c__Bacteroidia; o__Bacteroidales; f__Prevotellaceae; g__Prevotellaceae_UCG-004; s__uncultured_bacterium
ASV_1373	0	0	0	0	0	0	0	0	0	0	0	0	0	0	32	0	29	40	0	0	0	0	48	0	0	0	0	0	0	0	0	0	0	0	0	0	0	0	0	0	0	0	d__Bacteria; p__Firmicutes; c__Clostridia; o__Clostridiales; f__Ruminococcaceae; g__Ruminococcaceae_NK4A214_group; s__unclassified_Ruminococcaceae_NK4A214_group
ASV_1374	0	0	0	0	0	0	0	0	0	0	0	0	0	0	0	0	0	0	0	149	0	0	0	0	0	0	0	0	0	0	0	0	0	0	0	0	0	0	0	0	0	0	d__Bacteria; p__Firmicutes; c__Clostridia; o__Clostridiales; f__Lachnospiraceae; g__Roseburia; s__unclassified_Roseburia
ASV_1375	0	0	0	0	0	0	0	0	0	0	0	0	0	0	0	0	0	0	0	0	0	0	0	0	0	0	0	3	0	0	0	0	0	0	0	0	0	0	30	35	38	43	d__Bacteria; p__Bacteroidetes; c__Bacteroidia; o__Bacteroidales; f__Prevotellaceae; g__Alloprevotella; s__uncultured_Bacteroidales
ASV_1376	0	0	12	12	0	0	0	0	0	0	0	0	0	0	12	0	0	0	0	0	0	0	0	0	0	0	0	0	0	0	0	0	0	0	0	0	0	0	33	22	24	33	d__Bacteria; p__Bacteroidetes; c__Bacteroidia; o__Bacteroidales; f__Rikenellaceae; g__Rikenellaceae_RC9_gut_group; s__unclassified_Rikenellaceae_RC9_gut_group
ASV_1377	0	0	0	0	0	0	0	0	35	48	35	30	0	0	0	0	0	0	0	0	0	0	0	0	0	0	0	0	0	0	0	0	0	0	0	0	0	0	0	0	0	0	d__Bacteria; p__Fibrobacteres; c__Fibrobacteria; o__Fibrobacterales; f__Fibrobacteraceae; g__Fibrobacter; s__unclassified_Fibrobacter
ASV_1378	0	0	0	0	0	0	0	0	18	21	23	24	0	0	0	0	0	0	0	0	29	13	20	0	0	0	0	0	0	0	0	0	0	0	0	0	0	0	0	0	0	0	d__Bacteria; p__Bacteroidetes; c__Bacteroidia; o__Bacteroidales; f__Rikenellaceae; g__Rikenellaceae_RC9_gut_group; s__uncultured_bacterium
ASV_1379	0	0	0	0	0	0	0	0	7	10	18	12	0	7	12	17	0	16	0	0	0	0	0	0	0	0	0	0	0	0	0	0	0	0	0	0	0	0	15	0	23	11	d__Bacteria; p__Bacteroidetes; c__Bacteroidia; o__Bacteroidales; f__Paludibacteraceae; g__uncultured; s__uncultured_bacterium
ASV_1380	0	0	0	0	0	0	0	0	13	9	25	26	0	0	21	10	11	33	0	0	0	0	0	0	0	0	0	0	0	0	0	0	0	0	0	0	0	0	0	0	0	0	d__Bacteria; p__Firmicutes; c__Clostridia; o__Clostridiales; f__Ruminococcaceae; g__uncultured; s__uncultured_rumen
ASV_1381	0	0	0	0	0	0	0	0	0	0	0	16	0	0	27	33	39	33	0	0	0	0	0	0	0	0	0	0	0	0	0	0	0	0	0	0	0	0	0	0	0	0	d__Bacteria; p__Bacteroidetes; c__Bacteroidia; o__Bacteroidales; f__Bacteroidaceae; g__Bacteroides; s__uncultured_bacterium
ASV_1382	0	0	0	0	0	0	0	0	0	0	0	0	0	0	0	0	0	0	0	0	0	0	0	0	0	0	0	0	0	0	0	0	0	0	0	0	77	71	0	0	0	0	d__Bacteria; p__Firmicutes; c__Clostridia; o__Clostridiales; f__Ruminococcaceae; g__Ruminococcaceae_NK4A214_group; s__uncultured_rumen
ASV_1383	32	0	0	0	0	0	0	0	0	0	0	0	52	31	0	0	0	0	20	12	0	0	0	0	0	0	0	0	0	0	0	0	0	0	0	0	0	0	0	0	0	0	d__Bacteria; p__Firmicutes; c__Clostridia; o__Clostridiales; f__Christensenellaceae; g__Christensenellaceae_R-7_group; s__unclassified_Christensenellaceae_R-7_group
ASV_1384	21	7	0	0	0	0	0	0	0	0	0	0	49	70	0	0	0	0	0	0	0	0	0	0	0	0	0	0	0	0	0	0	0	0	0	0	0	0	0	0	0	0	d__Bacteria; p__Firmicutes; c__Clostridia; o__Clostridiales; f__Ruminococcaceae; g__uncultured; s__uncultured_rumen
ASV_1385	0	0	18	24	28	20	0	0	7	18	17	15	0	0	0	0	0	0	0	0	0	0	0	0	0	0	0	0	0	0	0	0	0	0	0	0	0	0	0	0	0	0	d__Bacteria; p__Bacteroidetes; c__Bacteroidia; o__Bacteroidales; f__Rikenellaceae; g__Rikenellaceae_RC9_gut_group; s__unclassified_Rikenellaceae_RC9_gut_group
ASV_1386	0	0	25	5	0	0	0	0	0	29	0	0	0	0	37	18	23	0	0	0	0	10	0	0	0	0	0	0	0	0	0	0	0	0	0	0	0	0	0	0	0	0	d__Bacteria; p__Firmicutes; c__Clostridia; o__Clostridiales; f__Ruminococcaceae; g__Ruminococcaceae_UCG-010; s__unclassified_Ruminococcaceae_UCG-010
ASV_1387	0	0	0	0	3	0	0	0	6	0	0	28	0	0	0	0	0	2	0	0	7	7	5	21	0	0	6	7	5	33	0	0	5	0	7	5	0	0	0	0	0	0	d__Bacteria; p__Verrucomicrobia; c__Verrucomicrobiae; o__Verrucomicrobiales; f__Akkermansiaceae; g__Akkermansia; s__uncultured_bacterium
ASV_1388	0	0	0	0	0	0	0	0	10	12	0	0	0	0	32	35	19	0	0	0	0	12	0	0	0	0	14	13	0	0	0	0	0	0	0	0	0	0	0	0	0	0	d__Bacteria; p__Bacteroidetes; c__Bacteroidia; o__Bacteroidales; f__uncultured; g__uncultured; s__uncultured_Bacteroidales
ASV_1389	0	0	0	0	0	0	0	0	32	51	38	26	0	0	0	0	0	0	0	0	0	0	0	0	0	0	0	0	0	0	0	0	0	0	0	0	0	0	0	0	0	0	d__Bacteria; p__Bacteroidetes; c__Bacteroidia; o__Bacteroidales; f__Rikenellaceae; g__Rikenellaceae_RC9_gut_group; s__uncultured_bacterium
ASV_1390	0	0	0	0	0	0	0	0	0	0	0	0	0	0	0	0	20	27	0	0	0	0	0	0	0	0	0	0	0	0	0	0	0	0	0	0	0	0	28	25	27	20	d__Bacteria; p__Firmicutes; c__Clostridia; o__Clostridiales; f__Lachnospiraceae; g__Dorea; s__uncultured_Lachnospiraceae
ASV_1391	66	71	0	0	9	0	0	0	0	0	0	0	0	0	0	0	0	0	0	0	0	0	0	0	0	0	0	0	0	0	0	0	0	0	0	0	0	0	0	0	0	0	d__Bacteria; p__Kiritimatiellaeota; c__Kiritimatiellae; o__WCHB1-41; f__WCHB1-41; g__WCHB1-41; s__uncultured_rumen
ASV_1392	47	0	0	0	0	0	42	14	0	0	0	0	0	0	0	0	0	0	0	0	0	0	0	0	0	0	0	0	0	0	19	24	0	0	0	0	0	0	0	0	0	0	d__Bacteria; p__Firmicutes; c__Clostridia; o__Clostridiales; f__Lachnospiraceae; g__Acetitomaculum; s__uncultured_rumen
ASV_1393	0	0	3	0	1	3	0	0	6	0	1	4	0	0	1	6	8	7	0	0	12	16	6	9	0	0	1	0	12	7	0	0	3	7	1	1	0	0	10	6	8	7	d__Bacteria; p__Verrucomicrobia; c__Verrucomicrobiae; o__Verrucomicrobiales; f__Akkermansiaceae; g__Akkermansia; s__uncultured_bacterium
ASV_1394	0	0	0	0	1	3	0	0	5	2	4	8	0	0	2	4	4	1	0	0	16	11	11	12	0	0	4	9	5	4	0	0	8	10	9	13	0	0	0	0	0	0	d__Bacteria; p__Bacteroidetes; c__Bacteroidia; o__Bacteroidales; f__Bacteroidaceae; g__Bacteroides; s__uncultured_Bacteroides
ASV_1395	0	0	0	0	0	0	146	0	0	0	0	0	0	0	0	0	0	0	0	0	0	0	0	0	0	0	0	0	0	0	0	0	0	0	0	0	0	0	0	0	0	0	d__Bacteria; p__Bacteroidetes; c__Bacteroidia; o__Bacteroidales; f__Dysgonomonadaceae; g__Petrimonas; s__unclassified_Petrimonas
ASV_1396	0	0	0	0	0	0	0	0	30	45	43	28	0	0	0	0	0	0	0	0	0	0	0	0	0	0	0	0	0	0	0	0	0	0	0	0	0	0	0	0	0	0	d__Bacteria; p__Bacteroidetes; c__Bacteroidia; o__Bacteroidales; f__Prevotellaceae; g__Prevotella_1; s__uncultured_bacterium
ASV_1397	0	0	0	0	0	0	0	0	0	0	0	0	0	0	40	41	40	25	0	0	0	0	0	0	0	0	0	0	0	0	0	0	0	0	0	0	0	0	0	0	0	0	d__Bacteria; p__Firmicutes; c__Clostridia; o__Clostridiales; f__Ruminococcaceae; g__Ruminococcaceae_UCG-005; s__uncultured_Ruminococcaceae
ASV_1398	0	0	0	0	0	0	0	0	0	0	0	0	0	0	0	0	0	0	0	0	0	0	0	0	0	0	0	0	0	0	0	0	45	43	31	27	0	0	0	0	0	0	d__Bacteria; p__Firmicutes; c__Clostridia; o__Clostridiales; f__Ruminococcaceae; g__[Eubacterium]_coprostanoligenes_group; s__uncultured_bacterium
ASV_1399	0	0	0	0	0	0	0	0	0	0	0	0	0	0	0	0	0	0	0	0	0	0	0	0	0	0	0	0	0	0	0	0	0	0	0	0	96	50	0	0	0	0	d__Bacteria; p__Patescibacteria; c__Saccharimonadia; o__Saccharimonadales; f__Saccharimonadaceae; g__Candidatus_Saccharimonas; s__uncultured_rumen
ASV_1400	21	67	0	0	0	0	0	0	0	0	0	0	0	0	0	0	0	0	13	0	0	0	0	0	0	0	0	0	0	0	0	0	0	0	0	0	44	0	0	0	0	0	d__Bacteria; p__Firmicutes; c__Erysipelotrichia; o__Erysipelotrichales; f__Erysipelotrichaceae; g__Erysipelotrichaceae_UCG-009; s__uncultured_rumen
ASV_1401	14	4	0	0	0	0	0	0	0	0	0	0	54	14	0	0	0	0	37	10	0	0	0	0	0	9	0	0	0	0	1	0	0	0	0	0	2	0	0	0	0	0	d__Bacteria; p__Firmicutes; c__Clostridia; o__Clostridiales; f__Christensenellaceae; g__Christensenellaceae_R-7_group; s__unidentified_rumen
ASV_1402	48	23	0	0	0	0	0	0	0	0	0	0	0	0	0	0	0	0	41	0	0	0	0	0	0	0	0	0	0	0	0	0	0	0	0	0	22	11	0	0	0	0	d__Bacteria; p__Firmicutes; c__Clostridia; o__Clostridiales; f__Lachnospiraceae; g__Lachnospiraceae_XPB1014_group; s__uncultured_rumen
ASV_1403	0	28	0	0	0	0	21	13	0	0	0	0	36	0	0	0	0	0	0	18	0	0	0	0	7	0	0	0	0	0	0	8	0	0	0	0	14	0	0	0	0	0	d__Bacteria; p__Proteobacteria; c__Alphaproteobacteria; o__Caulobacterales; f__Caulobacteraceae; g__Brevundimonas; s__unclassified_Brevundimonas
ASV_1404	0	0	21	25	35	46	0	0	0	0	0	0	0	0	0	0	0	0	0	18	0	0	0	0	0	0	0	0	0	0	0	0	0	0	0	0	0	0	0	0	0	0	d__Bacteria; p__Bacteroidetes; c__Bacteroidia; o__Bacteroidales; f__F082; g__F082; s__uncultured_bacterium
ASV_1405	0	0	38	24	26	40	0	0	0	0	0	0	0	0	0	0	0	0	0	0	17	0	0	0	0	0	0	0	0	0	0	0	0	0	0	0	0	0	0	0	0	0	d__Bacteria; p__Bacteroidetes; c__Bacteroidia; o__Bacteroidales; f__Rikenellaceae; g__Rikenellaceae_RC9_gut_group; s__uncultured_Bacteroidales
ASV_1406	0	0	0	0	4	0	0	0	0	0	0	0	0	0	0	0	0	0	0	0	16	0	7	4	0	0	0	0	0	0	0	0	36	27	24	27	0	0	0	0	0	0	d__Bacteria; p__Bacteroidetes; c__Bacteroidia; o__Bacteroidales; f__Rikenellaceae; g__Rikenellaceae_RC9_gut_group; s__uncultured_Bacteroidales
ASV_1407	0	0	0	0	0	0	0	0	31	37	38	28	0	0	0	0	0	0	0	0	0	0	0	0	0	0	0	0	0	0	0	0	0	0	0	0	0	0	11	0	0	0	d__Bacteria; p__Firmicutes; c__Clostridia; o__Clostridiales; f__Ruminococcaceae; g__Ruminococcaceae_NK4A214_group; s__uncultured_bacterium
ASV_1408	0	0	0	0	0	0	0	0	0	37	0	0	0	0	39	0	36	0	0	0	0	0	0	0	0	0	25	0	0	0	0	0	0	8	0	0	0	0	0	0	0	0	d__Bacteria; p__Firmicutes; c__Clostridia; o__Clostridiales; f__Ruminococcaceae; g__Ruminococcaceae_UCG-010; s__uncultured_bacterium
ASV_1409	0	0	0	0	0	0	0	0	0	0	0	0	0	0	20	15	16	19	0	0	0	0	0	6	0	0	17	11	6	0	0	0	0	10	0	0	0	0	11	14	0	0	d__Bacteria; p__Firmicutes; c__Clostridia; o__Clostridiales; f__Christensenellaceae; g__Christensenellaceae_R-7_group; s__bacterium_YE57
ASV_1410	0	0	0	0	0	0	0	0	0	0	0	0	0	0	0	0	0	0	0	0	0	0	0	0	0	0	0	0	0	0	58	87	0	0	0	0	0	0	0	0	0	0	d__Bacteria; p__Firmicutes; c__Clostridia; o__Clostridiales; f__Ruminococcaceae; g__Ruminococcaceae_NK4A214_group; s__uncultured_bacterium
ASV_1411	73	42	0	0	0	0	8	0	0	0	0	0	0	14	0	0	0	0	7	0	0	0	0	0	0	0	0	0	0	0	0	0	0	0	0	0	0	0	0	0	0	0	d__Bacteria; p__Firmicutes; c__Clostridia; o__Clostridiales; f__Lachnospiraceae; g__Coprococcus_1; s__uncultured_bacterium
ASV_1412	0	0	4	0	12	0	0	0	0	0	0	0	0	0	22	18	24	23	0	0	15	6	13	7	0	0	0	0	0	0	0	0	0	0	0	0	0	0	0	0	0	0	d__Bacteria; p__Bacteroidetes; c__Bacteroidia; o__Bacteroidales; f__Rikenellaceae; g__Rikenellaceae_RC9_gut_group; s__uncultured_bacterium
ASV_1413	0	0	6	5	4	5	0	0	7	12	12	13	0	0	3	0	0	0	0	0	1	0	0	7	0	0	13	22	12	13	0	0	5	0	0	1	0	0	0	3	0	0	d__Bacteria; p__Bacteroidetes; c__Bacteroidia; o__Bacteroidales; f__Bacteroidaceae; g__Bacteroides; s__uncultured_Bacteroides
ASV_1414	0	0	0	0	0	0	0	0	19	17	35	27	0	0	4	16	15	11	0	0	0	0	0	0	0	0	0	0	0	0	0	0	0	0	0	0	0	0	0	0	0	0	d__Bacteria; p__Elusimicrobia; c__Endomicrobia; o__Endomicrobiales; f__Endomicrobiaceae; g__Candidatus_Endomicrobium; s__uncultured_rumen
ASV_1415	0	0	0	0	0	0	0	0	0	75	0	69	0	0	0	0	0	0	0	0	0	0	0	0	0	0	0	0	0	0	0	0	0	0	0	0	0	0	0	0	0	0	d__Bacteria; p__Firmicutes; c__Clostridia; o__Clostridiales; f__Ruminococcaceae; g__[Eubacterium]_coprostanoligenes_group; s__unclassified_[Eubacterium]_coprostanoligenes_group
ASV_1416	0	0	0	0	0	0	0	0	0	0	0	0	0	0	0	0	0	0	0	0	0	0	0	0	0	24	0	0	0	0	40	80	0	0	0	0	0	0	0	0	0	0	d__Bacteria; p__Tenericutes; c__Mollicutes; o__Mollicutes_RF39; f__Mollicutes_RF39; g__Mollicutes_RF39; s__uncultured_rumen
ASV_1417	0	0	0	0	0	0	0	0	0	0	0	0	0	0	0	0	0	0	0	0	0	0	0	0	0	0	0	0	0	0	144	0	0	0	0	0	0	0	0	0	0	0	d__Bacteria; p__Actinobacteria; c__Actinobacteria; o__Bifidobacteriales; f__Bifidobacteriaceae; g__Aeriscardovia; s__uncultured_bacterium
ASV_1418	8	10	0	0	0	0	0	0	0	0	0	0	20	14	0	0	0	0	6	2	0	0	0	0	0	4	0	0	0	0	31	48	0	0	0	0	0	0	0	0	0	0	d__Bacteria; p__Patescibacteria; c__Saccharimonadia; o__Saccharimonadales; f__Saccharimonadaceae; g__Candidatus_Saccharimonas; s__uncultured_rumen
ASV_1419	51	71	0	0	0	0	0	0	0	0	0	0	1	0	0	0	0	0	0	0	0	0	0	0	0	0	0	0	0	0	20	0	0	0	0	0	0	0	0	0	0	0	d__Bacteria; p__Firmicutes; c__Clostridia; o__Clostridiales; f__Christensenellaceae; g__Christensenellaceae_R-7_group; s__unidentified_rumen
ASV_1420	0	0	3	0	4	9	0	0	13	5	12	16	0	7	6	11	8	19	0	0	7	7	8	4	0	0	0	0	0	0	0	0	0	0	0	4	0	0	0	0	0	0	d__Bacteria; p__Bacteroidetes; c__Bacteroidia; o__Bacteroidales; f__Rikenellaceae; g__Rikenellaceae_RC9_gut_group; s__unclassified_Rikenellaceae_RC9_gut_group
ASV_1421	0	0	8	0	7	9	0	0	0	8	16	9	0	0	0	0	0	0	0	0	0	0	0	0	0	0	0	0	9	0	0	0	0	7	0	0	0	0	23	10	34	3	d__Bacteria; p__Firmicutes; c__Clostridia; o__Clostridiales; f__Lachnospiraceae; g__unclassified_Lachnospiraceae; s__unclassified_Lachnospiraceae
ASV_1422	0	0	23	27	16	23	0	0	10	0	0	14	0	0	0	0	0	0	0	0	0	0	0	0	0	0	0	0	0	0	0	7	0	0	0	0	0	0	0	11	12	0	d__Bacteria; p__Firmicutes; c__Clostridia; o__Clostridiales; f__Ruminococcaceae; g__[Eubacterium]_coprostanoligenes_group; s__unclassified_[Eubacterium]_coprostanoligenes_group
ASV_1423	0	0	10	0	14	12	0	0	10	20	11	0	0	0	14	10	0	8	0	0	0	0	0	0	0	0	0	13	0	0	0	0	0	0	0	0	0	0	0	0	13	8	d__Bacteria; p__Firmicutes; c__Clostridia; o__Clostridiales; f__Ruminococcaceae; g__Ruminococcaceae_UCG-013; s__uncultured_Clostridiaceae
ASV_1424	0	0	0	0	0	0	44	0	0	0	0	0	0	0	0	0	0	0	0	61	0	0	0	0	0	0	0	0	0	0	0	0	0	0	0	0	38	0	0	0	0	0	d__Bacteria; p__Proteobacteria; c__Gammaproteobacteria; o__Pseudomonadales; f__Moraxellaceae; g__Acinetobacter; s__unclassified_Acinetobacter
ASV_1425	0	0	0	0	0	0	0	0	0	0	0	0	0	0	22	37	25	33	0	0	0	13	0	10	0	0	3	0	0	0	0	0	0	0	0	0	0	0	0	0	0	0	d__Bacteria; p__Bacteroidetes; c__Bacteroidia; o__Bacteroidales; f__uncultured; g__uncultured; s__unclassified_uncultured
ASV_1426	0	0	0	0	0	0	0	0	0	0	0	0	0	0	0	0	18	31	0	0	0	0	0	0	0	0	0	0	0	0	0	0	18	16	30	30	0	0	0	0	0	0	d__Bacteria; p__Firmicutes; c__Clostridia; o__Clostridiales; f__Ruminococcaceae; g__Ruminococcaceae_UCG-005; s__unclassified_Ruminococcaceae_UCG-005
ASV_1427	0	0	0	0	0	0	0	0	0	0	0	0	0	0	0	0	0	0	0	0	0	0	0	0	0	0	43	34	51	15	0	0	0	0	0	0	0	0	0	0	0	0	d__Bacteria; p__Firmicutes; c__Clostridia; o__Clostridiales; f__Lachnospiraceae; g__unclassified_Lachnospiraceae; s__unclassified_Lachnospiraceae
ASV_1428	0	0	0	0	0	0	0	0	0	0	0	0	0	0	0	0	0	0	0	0	0	0	0	0	0	0	0	0	0	0	0	0	45	27	41	30	0	0	0	0	0	0	d__Bacteria; p__Verrucomicrobia; c__Verrucomicrobiae; o__Verrucomicrobiales; f__Akkermansiaceae; g__Akkermansia; s__uncultured_bacterium
ASV_1429	13	20	0	0	0	0	0	0	0	0	0	0	5	44	0	0	0	0	10	27	0	0	0	0	9	14	0	0	0	0	0	0	0	0	0	0	0	0	0	0	0	0	d__Bacteria; p__Patescibacteria; c__Saccharimonadia; o__Saccharimonadales; f__Saccharimonadaceae; g__Candidatus_Saccharimonas; s__uncultured_rumen
ASV_1430	0	0	11	14	11	8	0	0	0	0	0	0	0	0	0	0	0	0	0	0	0	0	0	0	0	0	0	0	0	0	0	0	0	0	0	0	0	0	21	24	24	29	d__Bacteria; p__Bacteroidetes; c__Bacteroidia; o__Bacteroidales; f__Rikenellaceae; g__Rikenellaceae_RC9_gut_group; s__uncultured_Bacteroidales
ASV_1431	0	0	0	0	0	0	51	0	0	0	0	0	0	30	0	0	0	0	0	0	0	0	0	0	33	0	0	0	0	0	0	28	0	0	0	0	0	0	0	0	0	0	d__Bacteria; p__Proteobacteria; c__Alphaproteobacteria; o__Sphingomonadales; f__Sphingomonadaceae; g__Erythrobacter; s__unclassified_Erythrobacter
ASV_1432	0	0	0	0	0	0	0	0	0	0	0	0	0	46	0	0	0	0	32	46	0	0	0	0	18	0	0	0	0	0	0	0	0	0	0	0	0	0	0	0	0	0	d__Bacteria; p__Firmicutes; c__Clostridia; o__Clostridiales; f__Lachnospiraceae; g__[Ruminococcus]_gauvreauii_group; s__uncultured_rumen
ASV_1433	68	26	0	0	0	0	0	0	0	0	0	0	0	0	0	0	0	0	0	0	0	0	0	0	0	21	0	0	0	0	26	0	0	0	0	0	0	0	0	0	0	0	d__Bacteria; p__Firmicutes; c__Clostridia; o__Clostridiales; f__Christensenellaceae; g__Christensenellaceae_R-7_group; s__unclassified_Christensenellaceae_R-7_group
ASV_1434	0	14	0	0	0	11	0	0	0	0	0	0	0	96	0	0	0	0	20	0	0	0	0	0	0	0	0	0	0	0	0	0	0	0	0	0	0	0	0	0	0	0	d__Bacteria; p__Actinobacteria; c__Coriobacteriia; o__Coriobacteriales; f__Atopobiaceae; g__Olsenella; s__unclassified_Olsenella
ASV_1435	0	0	20	13	7	17	0	0	12	29	12	11	0	0	0	0	0	0	0	0	0	0	0	0	0	0	7	13	0	0	0	0	0	0	0	0	0	0	0	0	0	0	d__Bacteria; p__Bacteroidetes; c__Bacteroidia; o__Bacteroidales; f__F082; g__F082; s__uncultured_bacterium
ASV_1436	0	0	25	20	0	0	0	0	0	0	0	0	0	0	0	0	0	0	0	0	0	0	0	0	0	0	26	17	34	19	0	0	0	0	0	0	0	0	0	0	0	0	d__Bacteria; p__Firmicutes; c__Clostridia; o__Clostridiales; f__Ruminococcaceae; g__Ruminococcaceae_NK4A214_group; s__uncultured_bacterium
ASV_1437	0	0	0	0	0	19	0	0	0	0	0	0	0	0	0	0	0	0	0	0	0	0	0	0	0	0	0	0	0	0	0	0	38	23	31	30	0	0	0	0	0	0	d__Bacteria; p__Firmicutes; c__Clostridia; o__Clostridiales; f__Ruminococcaceae; g__uncultured; s__uncultured_bacterium
ASV_1438	0	0	0	0	0	0	0	0	0	0	0	0	0	0	0	0	0	0	0	0	28	28	34	0	0	0	0	51	0	0	0	0	0	0	0	0	0	0	0	0	0	0	d__Bacteria; p__Firmicutes; c__Clostridia; o__Clostridiales; f__Peptostreptococcaceae; g__Romboutsia; s__unclassified_Romboutsia
ASV_1439	0	0	0	0	0	0	0	0	0	0	0	0	0	0	0	0	0	0	0	0	0	0	0	0	0	0	0	0	0	0	42	99	0	0	0	0	0	0	0	0	0	0	d__Bacteria; p__Firmicutes; c__Clostridia; o__Clostridiales; f__Ruminococcaceae; g__Ruminococcaceae_NK4A214_group; s__unclassified_Ruminococcaceae_NK4A214_group
ASV_1440	0	0	0	0	0	0	0	0	0	0	0	0	0	0	0	0	0	0	0	0	0	0	0	0	0	0	0	0	0	0	0	0	32	35	34	40	0	0	0	0	0	0	d__Bacteria; p__Firmicutes; c__Clostridia; o__Clostridiales; f__Ruminococcaceae; g__Ruminococcaceae_UCG-010; s__uncultured_bacterium
ASV_1441	0	0	0	0	0	0	0	0	0	0	0	0	0	0	0	0	0	0	0	0	0	0	0	0	0	0	0	0	0	0	0	0	0	0	0	0	0	0	32	36	21	52	d__Bacteria; p__Bacteroidetes; c__Bacteroidia; o__Bacteroidales; f__Prevotellaceae; g__Alloprevotella; s__uncultured_Bacteroidales
ASV_1442	19	0	0	0	0	0	0	0	0	0	0	0	0	15	0	0	0	0	0	10	0	0	0	0	0	8	0	0	0	0	45	43	0	0	0	0	0	0	0	0	0	0	d__Bacteria; p__Firmicutes; c__Clostridia; o__Clostridiales; f__Christensenellaceae; g__Christensenellaceae_R-7_group; s__unclassified_Christensenellaceae_R-7_group
ASV_1443	0	0	31	26	7	0	0	0	0	31	21	24	0	0	0	0	0	0	0	0	0	0	0	0	0	0	0	0	0	0	0	0	0	0	0	0	0	0	0	0	0	0	d__Bacteria; p__Firmicutes; c__Clostridia; o__Clostridiales; f__Lachnospiraceae; g__unclassified_Lachnospiraceae; s__unclassified_Lachnospiraceae
ASV_1444	0	0	0	0	23	0	0	0	0	25	9	0	0	0	13	20	0	0	0	0	0	0	0	0	0	0	0	0	0	0	0	0	34	0	16	0	0	0	0	0	0	0	d__Bacteria; p__Firmicutes; c__Clostridia; o__Clostridiales; f__Ruminococcaceae; g__Oscillibacter; s__unclassified_Oscillibacter
ASV_1445	0	0	0	0	0	0	12	0	0	0	0	0	0	11	0	0	0	0	48	18	0	0	0	0	26	25	0	0	0	0	0	0	0	0	0	0	0	0	0	0	0	0	d__Bacteria; p__Patescibacteria; c__Saccharimonadia; o__Saccharimonadales; f__Saccharimonadaceae; g__Candidatus_Saccharimonas; s__uncultured_rumen
ASV_1446	0	0	0	0	0	0	0	0	22	19	19	8	0	0	4	3	2	0	0	0	11	15	8	6	0	0	5	0	0	0	0	0	3	5	3	7	0	0	0	0	0	0	d__Bacteria; p__Firmicutes; c__Clostridia; o__Clostridiales; f__Ruminococcaceae; g__[Eubacterium]_coprostanoligenes_group; s__unclassified_[Eubacterium]_coprostanoligenes_group
ASV_1447	0	0	0	0	0	0	0	0	0	20	16	0	0	0	0	21	0	0	0	0	0	0	0	0	0	0	0	0	0	0	0	0	0	18	0	0	0	0	25	0	26	14	d__Bacteria; p__Firmicutes; c__Clostridia; o__Clostridiales; f__Ruminococcaceae; g__Ruminococcaceae_UCG-005; s__unclassified_Ruminococcaceae_UCG-005
ASV_1448	0	0	0	0	0	0	0	0	0	0	66	74	0	0	0	0	0	0	0	0	0	0	0	0	0	0	0	0	0	0	0	0	0	0	0	0	0	0	0	0	0	0	d__Bacteria; p__Proteobacteria; c__Deltaproteobacteria; o__Myxococcales; f__P3OB-42; g__P3OB-42; s__uncultured_bacterium
ASV_1449	0	0	0	0	0	0	0	0	0	0	0	0	0	0	0	0	0	0	0	21	0	0	0	0	0	0	0	0	0	0	0	0	0	0	0	0	91	28	0	0	0	0	d__Bacteria; p__Patescibacteria; c__Saccharimonadia; o__Saccharimonadales; f__Saccharimonadaceae; g__Candidatus_Saccharimonas; s__uncultured_rumen
ASV_1450	0	0	0	0	0	0	0	0	0	0	0	0	0	0	0	0	0	0	0	0	0	0	0	0	0	0	0	0	0	0	0	0	22	25	24	25	0	0	7	12	15	10	d__Bacteria; p__Bacteroidetes; c__Bacteroidia; o__Bacteroidales; f__Prevotellaceae; g__Prevotellaceae_UCG-004; s__uncultured_Bacteroidales
ASV_1451	0	0	11	0	10	0	0	0	17	16	15	15	0	0	12	19	0	19	0	0	5	0	0	0	0	0	0	0	0	0	0	0	0	0	0	0	0	0	0	0	0	0	d__Bacteria; p__Firmicutes; c__Clostridia; o__Clostridiales; f__Ruminococcaceae; g__Ruminiclostridium_5; s__uncultured_bacterium
ASV_1452	0	0	0	0	0	0	0	0	0	0	0	0	0	82	0	0	0	0	0	0	0	0	0	0	0	57	0	0	0	0	0	0	0	0	0	0	0	0	0	0	0	0	d__Bacteria; p__Firmicutes; c__Clostridia; o__Clostridiales; f__Ruminococcaceae; g__uncultured; s__uncultured_bacterium
ASV_1453	0	0	0	0	0	0	0	0	0	0	0	0	0	0	7	21	27	12	0	0	2	0	11	11	0	0	10	0	13	9	0	0	0	0	0	0	0	0	0	0	16	0	d__Bacteria; p__Bacteroidetes; c__Bacteroidia; o__Bacteroidales; f__Rikenellaceae; g__Rikenellaceae_RC9_gut_group; s__unclassified_Rikenellaceae_RC9_gut_group
ASV_1454	0	0	0	0	0	0	0	0	0	0	0	0	0	0	0	0	0	0	0	0	0	0	0	0	0	0	0	0	0	0	0	0	0	0	0	0	139	0	0	0	0	0	d__Bacteria; p__Firmicutes; c__Negativicutes; o__Selenomonadales; f__Acidaminococcaceae; g__Succiniclasticum; s__Succiniclasticum_ruminis
ASV_1455	0	0	0	0	0	0	0	0	0	0	0	0	0	0	0	0	0	0	0	0	0	0	0	0	0	0	0	0	0	0	0	0	0	0	0	0	0	0	0	47	33	59	d__Bacteria; p__Firmicutes; c__Clostridia; o__Clostridiales; f__Ruminococcaceae; g__Ruminococcaceae_UCG-005; s__unclassified_Ruminococcaceae_UCG-005
ASV_1456	46	0	0	0	0	0	0	0	0	0	0	0	0	0	0	0	0	0	0	0	0	0	0	0	0	0	0	0	0	0	40	52	0	0	0	0	0	0	0	0	0	0	d__Bacteria; p__Kiritimatiellaeota; c__Kiritimatiellae; o__WCHB1-41; f__WCHB1-41; g__WCHB1-41; s__uncultured_rumen
ASV_1457	21	117	0	0	0	0	0	0	0	0	0	0	0	0	0	0	0	0	0	0	0	0	0	0	0	0	0	0	0	0	0	0	0	0	0	0	0	0	0	0	0	0	d__Bacteria; p__Firmicutes; c__Clostridia; o__Clostridiales; f__Ruminococcaceae; g__Ruminococcaceae_NK4A214_group; s__uncultured_rumen
ASV_1458	72	0	0	0	0	0	0	0	0	0	0	0	0	0	0	0	0	0	30	0	0	0	0	0	0	0	0	0	0	0	19	0	0	0	0	0	17	0	0	0	0	0	d__Bacteria; p__Firmicutes; c__Clostridia; o__Clostridiales; f__Christensenellaceae; g__Christensenellaceae_R-7_group; s__unclassified_Christensenellaceae_R-7_group
ASV_1459	0	20	0	0	0	0	0	0	0	0	0	0	0	75	0	0	0	0	0	43	0	0	0	0	0	0	0	0	0	0	0	0	0	0	0	0	0	0	0	0	0	0	d__Bacteria; p__Firmicutes; c__Clostridia; o__Clostridiales; f__Lachnospiraceae; g__Lachnospiraceae_NK4A136_group; s__unclassified_Lachnospiraceae_NK4A136_group
ASV_1460	0	0	10	6	20	13	0	0	4	2	11	7	0	0	3	2	10	4	0	0	6	1	5	7	0	0	0	0	0	0	0	0	0	0	0	0	0	0	13	0	14	0	d__Bacteria; p__Spirochaetes; c__Spirochaetia; o__Spirochaetales; f__Spirochaetaceae; g__Treponema_2; s__uncultured_bacterium
ASV_1461	0	0	6	3	12	8	0	0	15	21	38	30	0	0	0	0	5	0	0	0	0	0	0	0	0	0	0	0	0	0	0	0	0	0	0	0	0	0	0	0	0	0	d__Bacteria; p__Bacteroidetes; c__Bacteroidia; o__Bacteroidales; f__Rikenellaceae; g__Rikenellaceae_RC9_gut_group; s__unclassified_Rikenellaceae_RC9_gut_group
ASV_1462	0	0	50	0	88	0	0	0	0	0	0	0	0	0	0	0	0	0	0	0	0	0	0	0	0	0	0	0	0	0	0	0	0	0	0	0	0	0	0	0	0	0	d__Bacteria; p__Firmicutes; c__Clostridia; o__Clostridiales; f__Ruminococcaceae; g__[Eubacterium]_coprostanoligenes_group; s__uncultured_bacterium
ASV_1463	0	0	15	23	18	0	0	0	0	17	0	0	0	0	0	0	0	20	0	0	16	0	0	0	0	0	0	8	0	0	0	0	0	0	21	0	0	0	0	0	0	0	d__Bacteria; p__Firmicutes; c__Clostridia; o__Clostridiales; f__Ruminococcaceae; g__Oscillospira; s__uncultured_bacterium
ASV_1464	0	0	3	0	3	2	0	0	6	5	2	5	0	0	5	6	1	9	0	5	7	3	4	5	0	0	0	2	3	0	0	0	14	4	8	4	0	0	6	7	0	19	d__Bacteria; p__Firmicutes; c__Clostridia; o__Clostridiales; f__Ruminococcaceae; g__Ruminococcaceae_UCG-005; s__uncultured_rumen
ASV_1465	0	0	23	14	36	37	0	0	0	0	10	10	0	0	0	0	0	8	0	0	0	0	0	0	0	0	0	0	0	0	0	0	0	0	0	0	0	0	0	0	0	0	d__Bacteria; p__Firmicutes; c__Clostridia; o__Clostridiales; f__Ruminococcaceae; g__Ruminococcus_1; s__unclassified_Ruminococcus_1
ASV_1466	0	0	0	26	0	0	0	0	0	10	0	0	0	0	7	8	12	4	0	0	0	10	7	0	0	0	0	10	0	0	0	0	0	0	0	0	0	0	15	19	10	0	d__Bacteria; p__Firmicutes; c__Clostridia; o__Clostridiales; f__Ruminococcaceae; g__Ruminococcaceae_UCG-010; s__uncultured_bacterium
ASV_1467	0	0	0	0	0	0	0	0	24	25	45	44	0	0	0	0	0	0	0	0	0	0	0	0	0	0	0	0	0	0	0	0	0	0	0	0	0	0	0	0	0	0	d__Bacteria; p__Firmicutes; c__Clostridia; o__Clostridiales; f__Ruminococcaceae; g__Saccharofermentans; s__uncultured_bacterium
ASV_1468	0	0	0	0	0	0	0	0	0	32	32	32	0	0	0	0	35	7	0	0	0	0	0	0	0	0	0	0	0	0	0	0	0	0	0	0	0	0	0	0	0	0	d__Bacteria; p__Bacteroidetes; c__Bacteroidia; o__Bacteroidales; f__Marinilabiliaceae; g__uncultured; s__uncultured_rumen
ASV_1469	0	0	0	0	0	0	0	0	0	0	0	0	0	0	0	0	0	0	138	0	0	0	0	0	0	0	0	0	0	0	0	0	0	0	0	0	0	0	0	0	0	0	d__Bacteria; p__Kiritimatiellaeota; c__Kiritimatiellae; o__WCHB1-41; f__WCHB1-41; g__WCHB1-41; s__uncultured_rumen
ASV_1470	0	0	0	0	0	0	0	0	0	0	0	0	0	0	0	0	0	0	33	0	0	0	0	0	0	0	0	0	0	0	0	0	0	0	0	0	105	0	0	0	0	0	d__Bacteria; p__Firmicutes; c__Clostridia; o__Clostridiales; f__Ruminococcaceae; g__Ruminococcaceae_UCG-014; s__uncultured_rumen
ASV_1471	0	0	0	0	0	0	0	0	0	0	0	0	0	0	0	0	0	0	0	138	0	0	0	0	0	0	0	0	0	0	0	0	0	0	0	0	0	0	0	0	0	0	d__Bacteria; p__Firmicutes; c__Negativicutes; o__Selenomonadales; f__Veillonellaceae; g__Dialister; s__gut_metagenome
ASV_1472	0	0	0	0	0	0	0	0	0	0	0	0	0	0	0	0	0	0	0	0	0	0	34	0	0	0	28	52	24	0	0	0	0	0	0	0	0	0	0	0	0	0	d__Bacteria; p__Firmicutes; c__Clostridia; o__Clostridiales; f__Ruminococcaceae; g__Ruminococcaceae_UCG-010; s__uncultured_Ruminococcaceae
ASV_1473	0	0	1	7	0	0	0	0	0	0	0	0	0	0	0	0	0	0	0	0	0	0	0	0	0	0	0	0	0	0	0	0	0	0	0	0	0	0	46	0	41	42	d__Bacteria; p__Firmicutes; c__Clostridia; o__Clostridiales; f__Ruminococcaceae; g__[Eubacterium]_coprostanoligenes_group; s__uncultured_bacterium
ASV_1474	0	0	0	0	0	0	13	0	0	0	0	0	0	0	0	0	0	0	0	0	0	0	0	0	0	0	0	0	0	0	33	0	0	0	0	0	39	52	0	0	0	0	d__Bacteria; p__Firmicutes; c__Clostridia; o__Clostridiales; f__Lachnospiraceae; g__Lachnospiraceae_NK3A20_group; s__uncultured_rumen
ASV_1475	0	0	0	0	0	0	0	0	17	16	0	17	0	0	23	17	16	31	0	0	0	0	0	0	0	0	0	0	0	0	0	0	0	0	0	0	0	0	0	0	0	0	d__Bacteria; p__Firmicutes; c__Clostridia; o__Clostridiales; f__Christensenellaceae; g__Christensenellaceae_R-7_group; s__unclassified_Christensenellaceae_R-7_group
ASV_1476	0	0	0	0	0	0	0	0	0	0	0	12	0	0	0	30	0	21	0	0	0	0	0	0	0	0	0	0	0	0	0	0	0	0	0	0	0	0	0	23	24	27	d__Bacteria; p__Firmicutes; c__Clostridia; o__Clostridiales; f__Ruminococcaceae; g__Ruminococcaceae_UCG-005; s__uncultured_Ruminococcaceae
ASV_1477	0	0	0	0	0	0	0	0	0	0	0	0	0	0	26	23	20	22	0	0	0	18	0	23	0	0	0	0	0	0	0	0	0	5	0	0	0	0	0	0	0	0	d__Bacteria; p__Firmicutes; c__Clostridia; o__Clostridiales; f__Ruminococcaceae; g__Ruminococcaceae_UCG-014; s__uncultured_rumen
ASV_1478	0	0	0	0	0	0	0	0	0	0	0	0	0	0	0	0	0	0	0	137	0	0	0	0	0	0	0	0	0	0	0	0	0	0	0	0	0	0	0	0	0	0	d__Bacteria; p__Firmicutes; c__Clostridia; o__Clostridiales; f__Eubacteriaceae; g__Anaerofustis; s__unclassified_Anaerofustis
ASV_1479	0	44	0	0	0	0	0	0	0	0	0	0	23	17	0	0	0	0	31	0	0	0	0	0	0	8	0	0	0	0	3	0	0	0	0	0	10	0	0	0	0	0	d__Bacteria; p__Firmicutes; c__Clostridia; o__Clostridiales; f__Christensenellaceae; g__Christensenellaceae_R-7_group; s__unclassified_Christensenellaceae_R-7_group
ASV_1480	0	0	7	5	9	4	0	0	8	6	4	7	0	0	6	3	9	3	0	0	7	1	5	3	0	0	4	3	3	3	0	0	10	8	6	5	0	0	0	1	4	2	d__Bacteria; p__Bacteroidetes; c__Bacteroidia; o__Bacteroidales; f__Prevotellaceae; g__Prevotellaceae_UCG-004; s__uncultured_bacterium
ASV_1481	0	0	11	0	9	16	0	0	0	2	0	3	0	0	4	1	0	18	0	0	1	0	0	12	0	0	17	9	0	21	0	0	1	4	0	3	0	0	2	0	0	2	d__Bacteria; p__Firmicutes; c__Clostridia; o__Clostridiales; f__Christensenellaceae; g__Christensenellaceae_R-7_group; s__uncultured_bacterium
ASV_1482	0	0	0	0	0	20	0	0	0	0	0	0	0	0	15	0	0	0	0	0	0	0	0	0	0	0	0	0	0	0	0	0	0	0	0	0	0	0	19	21	28	33	d__Bacteria; p__Bacteroidetes; c__Bacteroidia; o__Bacteroidales; f__Rikenellaceae; g__Rikenellaceae_RC9_gut_group; s__uncultured_bacterium
ASV_1483	0	0	0	0	0	11	0	0	0	15	0	0	0	0	16	27	21	18	0	0	12	0	7	0	0	0	0	0	0	0	0	0	0	0	0	0	0	0	0	0	0	9	d__Bacteria; p__Firmicutes; c__Clostridia; o__Clostridiales; f__Ruminococcaceae; g__Ruminococcaceae_UCG-005; s__unclassified_Ruminococcaceae_UCG-005
ASV_1484	0	0	0	0	0	0	0	0	0	0	0	0	0	0	0	0	0	0	0	0	0	0	0	0	25	111	0	0	0	0	0	0	0	0	0	0	0	0	0	0	0	0	d__Bacteria; p__Firmicutes; c__Clostridia; o__Clostridiales; f__Ruminococcaceae; g__Ruminococcaceae_NK4A214_group; s__unclassified_Ruminococcaceae_NK4A214_group
ASV_1485	29	25	0	0	0	0	0	0	0	0	0	0	0	0	0	0	0	0	27	0	0	0	0	0	0	0	0	0	0	0	0	0	0	0	0	0	30	24	0	0	0	0	d__Bacteria; p__Firmicutes; c__Clostridia; o__Clostridiales; f__Lachnospiraceae; g__unclassified_Lachnospiraceae; s__unclassified_Lachnospiraceae
ASV_1486	0	0	6	10	7	8	0	0	0	6	0	0	0	0	0	0	0	0	0	0	0	0	0	0	0	0	13	17	4	11	0	0	17	17	9	10	0	0	0	0	0	0	d__Bacteria; p__Verrucomicrobia; c__Verrucomicrobiae; o__Verrucomicrobiales; f__Akkermansiaceae; g__Akkermansia; s__uncultured_bacterium
ASV_1487	0	0	20	24	0	0	0	0	0	0	0	0	0	0	0	0	0	0	0	0	0	23	0	0	0	0	24	0	0	17	0	0	14	4	8	1	0	0	0	0	0	0	d__Bacteria; p__Verrucomicrobia; c__Verrucomicrobiae; o__Verrucomicrobiales; f__Akkermansiaceae; g__Akkermansia; s__uncultured_bacterium
ASV_1488	0	0	9	8	7	8	0	0	1	5	4	5	0	0	10	0	8	0	0	0	10	8	0	6	0	0	2	7	7	10	0	0	12	0	0	5	0	0	0	3	0	0	d__Bacteria; p__Bacteroidetes; c__Bacteroidia; o__Bacteroidales; f__Bacteroidaceae; g__Bacteroides; s__uncultured_Bacteroides
ASV_1489	0	0	10	4	8	1	0	0	3	7	2	4	0	0	6	7	9	0	0	0	5	11	12	4	0	0	13	10	6	5	0	0	0	3	3	2	0	0	0	0	0	0	d__Bacteria; p__Firmicutes; c__Clostridia; o__Clostridiales; f__Ruminococcaceae; g__Ruminococcaceae_UCG-005; s__uncultured_Ruminococcaceae
ASV_1490	0	0	26	30	28	2	0	0	0	1	2	0	0	0	2	2	0	1	0	0	3	2	2	5	0	0	2	5	7	4	0	0	2	1	1	1	0	0	2	1	1	2	d__Bacteria; p__Firmicutes; c__Clostridia; o__Clostridiales; f__Christensenellaceae; g__Christensenellaceae_R-7_group; s__uncultured_prokaryote
ASV_1491	55	0	0	0	0	0	15	0	0	0	0	0	0	12	0	0	0	0	52	0	0	0	0	0	0	0	0	0	0	0	0	0	0	0	0	0	0	0	0	0	0	0	d__Bacteria; p__Proteobacteria; c__Deltaproteobacteria; o__Desulfovibrionales; f__Desulfovibrionaceae; g__Desulfovibrio; s__uncultured_rumen
ASV_1492	41	0	0	0	0	0	0	0	0	0	0	0	20	0	16	31	0	0	0	0	14	0	12	0	0	0	0	0	0	0	0	0	0	0	0	0	0	0	0	0	0	0	d__Bacteria; p__Firmicutes; c__Negativicutes; o__Selenomonadales; f__Acidaminococcaceae; g__Succiniclasticum; s__uncultured_rumen
ASV_1493	0	0	1	3	5	2	0	0	3	5	3	1	0	0	1	3	4	4	0	0	2	4	1	4	0	0	9	7	5	1	0	0	9	6	4	5	0	0	14	10	6	12	d__Bacteria; p__Bacteroidetes; c__Bacteroidia; o__Bacteroidales; f__Bacteroidaceae; g__Bacteroides; s__unclassified_Bacteroides
ASV_1494	0	0	5	6	3	8	0	0	2	6	5	3	0	0	8	7	3	3	0	0	8	2	7	6	0	0	4	4	6	3	0	0	9	8	5	8	0	0	1	1	3	0	d__Bacteria; p__Bacteroidetes; c__Bacteroidia; o__Bacteroidales; f__Bacteroidaceae; g__Bacteroides; s__uncultured_Bacteroides
ASV_1495	0	0	10	29	10	0	0	0	22	14	0	10	0	0	0	7	0	0	0	0	12	0	8	0	0	0	0	0	12	0	0	0	0	0	0	0	0	0	0	0	0	0	d__Bacteria; p__Firmicutes; c__Clostridia; o__Clostridiales; f__Lachnospiraceae; g__Blautia; s__unclassified_Blautia
ASV_1496	0	0	13	23	20	19	0	0	0	0	0	0	0	0	0	0	0	0	0	0	0	0	0	0	0	0	0	15	0	0	0	0	0	0	15	0	0	0	0	0	13	16	d__Bacteria; p__Firmicutes; c__Clostridia; o__Clostridiales; f__Ruminococcaceae; g__Ruminococcaceae_UCG-010; s__unclassified_Ruminococcaceae_UCG-010
ASV_1497	0	0	11	8	16	4	0	0	12	11	7	6	0	0	0	0	0	10	0	0	0	4	0	5	0	0	5	0	0	0	0	0	12	0	0	9	0	0	0	0	6	8	d__Bacteria; p__Firmicutes; c__Clostridia; o__Clostridiales; f__Ruminococcaceae; g__Ruminococcaceae_UCG-005; s__uncultured_bacterium
ASV_1498	0	0	0	11	0	0	0	0	13	9	0	0	0	0	8	0	21	13	0	0	0	0	9	0	0	0	0	0	0	0	0	0	15	7	13	0	0	0	3	0	12	0	d__Bacteria; p__Firmicutes; c__Clostridia; o__Clostridiales; f__Ruminococcaceae; g__[Eubacterium]_coprostanoligenes_group; s__uncultured_Clostridium
ASV_1499	0	0	0	0	0	8	0	0	0	0	0	0	0	0	0	0	0	0	0	0	0	0	36	78	0	0	0	0	0	12	0	0	0	0	0	0	0	0	0	0	0	0	d__Bacteria; p__Firmicutes; c__Clostridia; o__Clostridiales; f__Lachnospiraceae; g__unclassified_Lachnospiraceae; s__unclassified_Lachnospiraceae
ASV_1500	0	0	0	0	0	0	0	0	15	7	10	15	0	0	31	19	10	27	0	0	0	0	0	0	0	0	0	0	0	0	0	0	0	0	0	0	0	0	0	0	0	0	d__Bacteria; p__Bacteroidetes; c__Bacteroidia; o__Bacteroidales; f__Rikenellaceae; g__Rikenellaceae_RC9_gut_group; s__uncultured_bacterium
ASV_1501	0	0	0	0	0	0	0	0	24	31	46	33	0	0	0	0	0	0	0	0	0	0	0	0	0	0	0	0	0	0	0	0	0	0	0	0	0	0	0	0	0	0	d__Bacteria; p__Bacteroidetes; c__Bacteroidia; o__Bacteroidales; f__Rikenellaceae; g__Rikenellaceae_RC9_gut_group; s__uncultured_bacterium
ASV_1502	0	0	0	0	0	0	0	0	14	27	35	58	0	0	0	0	0	0	0	0	0	0	0	0	0	0	0	0	0	0	0	0	0	0	0	0	0	0	0	0	0	0	d__Bacteria; p__Firmicutes; c__Clostridia; o__Clostridiales; f__Lachnospiraceae; g__Lachnospiraceae_NK4A136_group; s__unclassified_Lachnospiraceae_NK4A136_group
ASV_1503	0	0	0	0	0	0	0	0	0	5	0	0	0	0	0	9	11	0	0	0	38	18	27	26	0	0	0	0	0	0	0	0	0	0	0	0	0	0	0	0	0	0	d__Bacteria; p__Bacteroidetes; c__Bacteroidia; o__Bacteroidales; f__Bacteroidaceae; g__Bacteroides; s__uncultured_Bacteroides
ASV_1504	0	0	0	0	0	0	0	0	0	0	0	0	66	15	0	0	10	0	43	0	0	0	0	0	0	0	0	0	0	0	0	0	0	0	0	0	0	0	0	0	0	0	d__Bacteria; p__Kiritimatiellaeota; c__Kiritimatiellae; o__WCHB1-41; f__WCHB1-41; g__WCHB1-41; s__uncultured_rumen
ASV_1505	0	0	0	0	0	0	0	0	0	0	0	0	0	0	0	0	0	0	0	0	0	0	0	0	0	0	0	0	0	0	31	55	0	0	0	0	40	8	0	0	0	0	d__Bacteria; p__Tenericutes; c__Mollicutes; o__Mollicutes_RF39; f__Mollicutes_RF39; g__Mollicutes_RF39; s__uncultured_rumen
ASV_1506	0	0	0	0	0	0	0	0	0	0	0	0	0	0	0	0	0	0	0	0	0	0	0	0	0	0	0	0	0	0	0	0	0	0	0	0	0	0	23	34	20	57	d__Bacteria; p__Bacteroidetes; c__Bacteroidia; o__Bacteroidales; f__Prevotellaceae; g__Alloprevotella; s__uncultured_Bacteroidales
ASV_1507	20	13	0	0	0	0	0	0	0	0	0	0	0	0	0	0	0	0	0	0	0	0	0	0	0	0	0	0	0	0	69	31	0	0	0	0	0	0	0	0	0	0	d__Bacteria; p__Firmicutes; c__Clostridia; o__Clostridiales; f__Ruminococcaceae; g__Ruminococcaceae_UCG-014; s__uncultured_rumen
ASV_1508	8	0	0	0	0	0	0	0	0	0	0	0	0	0	0	0	0	0	0	0	0	0	0	0	0	0	0	0	0	0	26	0	0	0	0	0	99	0	0	0	0	0	d__Bacteria; p__Firmicutes; c__Clostridia; o__Clostridiales; f__Ruminococcaceae; g__uncultured; s__unclassified_uncultured
ASV_1509	25	17	0	0	0	0	0	0	0	0	0	0	28	25	0	0	0	0	30	0	0	0	0	0	0	4	0	0	0	0	0	0	0	0	0	0	4	0	0	0	0	0	d__Bacteria; p__Firmicutes; c__Clostridia; o__Clostridiales; f__Christensenellaceae; g__Christensenellaceae_R-7_group; s__unclassified_Christensenellaceae_R-7_group
ASV_1510	0	0	8	25	10	0	0	0	0	6	0	0	0	0	0	0	0	0	0	0	11	17	29	27	0	0	0	0	0	0	0	0	0	0	0	0	0	0	0	0	0	0	d__Bacteria; p__Kiritimatiellaeota; c__Kiritimatiellae; o__WCHB1-41; f__WCHB1-41; g__WCHB1-41; s__uncultured_bacterium
ASV_1511	0	0	5	3	5	8	0	0	10	7	10	12	0	0	0	5	3	5	0	0	7	0	2	5	0	0	0	1	4	5	0	0	8	8	7	13	0	0	0	0	0	0	d__Bacteria; p__Bacteroidetes; c__Bacteroidia; o__Bacteroidales; f__Bacteroidaceae; g__Bacteroides; s__uncultured_Bacteroides
ASV_1512	0	0	0	14	13	19	0	0	16	0	0	13	0	0	0	0	0	0	0	0	15	6	13	14	0	0	0	0	10	0	0	0	0	0	0	0	0	0	0	0	0	0	d__Bacteria; p__Firmicutes; c__Clostridia; o__Clostridiales; f__Ruminococcaceae; g__Papillibacter; s__uncultured_bacterium
ASV_1513	0	0	0	0	0	0	133	0	0	0	0	0	0	0	0	0	0	0	0	0	0	0	0	0	0	0	0	0	0	0	0	0	0	0	0	0	0	0	0	0	0	0	d__Bacteria; p__Firmicutes; c__Clostridia; o__Clostridiales; f__Syntrophomonadaceae; g__Syntrophomonas; s__uncultured_Syntrophomonas
ASV_1514	0	0	0	0	0	0	0	0	14	16	12	8	0	0	15	25	15	14	0	0	0	0	0	0	0	0	8	0	0	0	0	0	0	0	0	0	0	0	0	0	0	6	d__Bacteria; p__Bacteroidetes; c__Bacteroidia; o__Bacteroidales; f__Rikenellaceae; g__Rikenellaceae_RC9_gut_group; s__uncultured_bacterium
ASV_1515	0	0	0	0	0	0	0	0	0	17	33	38	0	0	0	0	0	0	0	0	0	0	0	25	0	0	0	0	0	20	0	0	0	0	0	0	0	0	0	0	0	0	d__Bacteria; p__Firmicutes; c__Clostridia; o__Clostridiales; f__Christensenellaceae; g__Christensenellaceae_R-7_group; s__unclassified_Christensenellaceae_R-7_group
ASV_1516	0	0	0	0	0	0	0	0	0	0	0	0	0	0	0	0	0	0	0	0	0	0	0	0	0	0	0	0	0	0	0	0	7	11	5	4	0	0	20	38	15	33	d__Bacteria; p__Firmicutes; c__Clostridia; o__Clostridiales; f__Lachnospiraceae; g__uncultured; s__uncultured_Firmicutes
ASV_1517	0	0	16	0	0	0	0	0	18	0	11	0	0	0	0	0	14	19	0	0	0	0	0	13	0	0	0	0	0	0	0	0	0	22	0	0	0	0	0	0	19	0	d__Bacteria; p__Firmicutes; c__Clostridia; o__Clostridiales; f__Ruminococcaceae; g__Oscillibacter; s__unclassified_Oscillibacter
ASV_1518	0	0	1	4	2	1	0	0	4	1	0	1	0	0	6	10	6	7	0	0	5	8	9	2	0	0	0	0	0	0	0	0	1	2	0	0	0	0	31	21	1	9	d__Bacteria; p__Firmicutes; c__Clostridia; o__Clostridiales; f__Ruminococcaceae; g__Ruminococcaceae_UCG-005; s__uncultured_Ruminococcaceae
ASV_1519	0	0	0	13	0	11	0	0	0	0	0	0	0	0	10	18	14	14	0	0	9	8	10	0	0	0	0	0	0	0	0	0	0	5	0	0	0	0	5	6	4	5	d__Bacteria; p__Firmicutes; c__Clostridia; o__Clostridiales; f__Ruminococcaceae; g__Ruminococcaceae_UCG-005; s__unclassified_Ruminococcaceae_UCG-005
ASV_1520	0	0	0	0	35	39	0	0	0	0	0	0	0	0	0	0	29	0	0	0	0	0	25	1	0	0	1	2	0	0	0	0	0	0	0	0	0	0	0	0	0	0	d__Bacteria; p__Verrucomicrobia; c__Verrucomicrobiae; o__Verrucomicrobiales; f__Akkermansiaceae; g__Akkermansia; s__uncultured_bacterium
ASV_1521	0	0	0	0	26	0	0	0	0	14	8	0	0	0	0	6	7	11	0	0	14	12	15	19	0	0	0	0	0	0	0	0	0	0	0	0	0	0	0	0	0	0	d__Bacteria; p__Bacteroidetes; c__Bacteroidia; o__Bacteroidales; f__Rikenellaceae; g__Alistipes; s__uncultured_bacterium
ASV_1522	0	0	0	0	0	0	0	0	0	0	0	0	0	48	0	0	0	0	0	0	6	0	0	0	0	78	0	0	0	0	0	0	0	0	0	0	0	0	0	0	0	0	d__Bacteria; p__Firmicutes; c__Clostridia; o__Clostridiales; f__Ruminococcaceae; g__uncultured; s__uncultured_rumen
ASV_1523	0	0	0	0	0	0	0	0	0	0	0	0	0	0	0	0	0	0	0	0	0	0	0	0	0	0	12	17	20	15	0	0	14	15	22	17	0	0	0	0	0	0	d__Bacteria; p__Bacteroidetes; c__Bacteroidia; o__Bacteroidales; f__Rikenellaceae; g__Rikenellaceae_RC9_gut_group; s__uncultured_bacterium
ASV_1524	0	0	0	0	0	0	0	0	0	0	0	0	0	0	0	0	0	0	0	0	0	0	0	0	0	0	0	0	0	0	0	0	34	42	24	32	0	0	0	0	0	0	d__Bacteria; p__Bacteroidetes; c__Bacteroidia; o__Bacteroidales; f__Rikenellaceae; g__Alistipes; s__uncultured_bacterium
ASV_1525	3	2	0	0	0	0	0	0	0	0	0	0	18	35	0	0	0	0	10	22	17	0	16	8	0	0	0	0	0	0	0	0	0	0	0	0	0	0	0	0	0	0	d__Bacteria; p__Kiritimatiellaeota; c__Kiritimatiellae; o__WCHB1-41; f__WCHB1-41; g__WCHB1-41; s__uncultured_rumen
ASV_1526	131	0	0	0	0	0	0	0	0	0	0	0	0	0	0	0	0	0	0	0	0	0	0	0	0	0	0	0	0	0	0	0	0	0	0	0	0	0	0	0	0	0	d__Bacteria; p__Firmicutes; c__Clostridia; o__Clostridiales; f__Lachnospiraceae; g__Lachnospiraceae_UCG-002; s__uncultured_bacterium
ASV_1527	0	0	10	2	0	19	0	0	4	0	0	0	0	0	13	11	5	13	0	0	9	7	8	9	0	0	7	8	2	0	0	0	0	0	0	0	0	0	0	0	2	2	d__Bacteria; p__Firmicutes; c__Clostridia; o__Clostridiales; f__Ruminococcaceae; g__Ruminococcaceae_UCG-010; s__uncultured_bacterium
ASV_1528	0	0	0	0	0	20	0	0	0	0	0	0	0	0	0	0	0	0	0	0	0	0	0	0	0	0	0	0	0	0	0	0	15	28	12	20	0	0	18	0	0	18	d__Bacteria; p__Firmicutes; c__Clostridia; o__Clostridiales; f__Family_XIII; g__[Eubacterium]_brachy_group; s__uncultured_bacterium
ASV_1529	0	0	0	0	0	0	0	0	37	61	32	1	0	0	0	0	0	0	0	0	0	0	0	0	0	0	0	0	0	0	0	0	0	0	0	0	0	0	0	0	0	0	d__Bacteria; p__Firmicutes; c__Clostridia; o__Clostridiales; f__Christensenellaceae; g__Christensenellaceae_R-7_group; s__uncultured_prokaryote
ASV_1530	0	0	0	0	0	0	0	0	0	0	0	11	0	0	27	15	17	15	0	0	0	0	0	0	0	0	0	0	0	0	0	0	0	0	0	18	0	0	11	0	0	17	d__Bacteria; p__Firmicutes; c__Clostridia; o__Clostridiales; f__Ruminococcaceae; g__Oscillibacter; s__unclassified_Oscillibacter
ASV_1531	0	0	0	0	0	0	0	0	0	0	0	0	31	0	0	0	0	0	0	0	0	0	0	0	0	0	0	0	0	0	49	35	0	0	0	0	16	0	0	0	0	0	d__Bacteria; p__Kiritimatiellaeota; c__Kiritimatiellae; o__WCHB1-41; f__WCHB1-41; g__WCHB1-41; s__uncultured_rumen
ASV_1532	0	0	0	0	0	0	0	0	0	0	0	0	0	131	0	0	0	0	0	0	0	0	0	0	0	0	0	0	0	0	0	0	0	0	0	0	0	0	0	0	0	0	d__Bacteria; p__Kiritimatiellaeota; c__Kiritimatiellae; o__WCHB1-41; f__WCHB1-41; g__WCHB1-41; s__uncultured_rumen
ASV_1533	0	0	0	0	0	0	0	0	0	0	0	0	0	0	0	0	0	0	0	0	0	0	0	0	0	0	0	0	0	0	24	0	0	0	0	0	51	41	15	0	0	0	d__Bacteria; p__Firmicutes; c__Clostridia; o__Clostridiales; f__Ruminococcaceae; g__Ruminococcus_2; s__uncultured_rumen
ASV_1534	14	0	0	0	0	0	10	0	0	0	0	0	0	25	0	0	0	0	14	0	0	0	0	0	0	0	0	0	0	0	19	0	0	0	0	0	33	15	0	0	0	0	d__Bacteria; p__Firmicutes; c__Clostridia; o__Clostridiales; f__Lachnospiraceae; g__Lachnospiraceae_NK3A20_group; s__uncultured_rumen
ASV_1535	33	65	0	0	0	0	0	0	0	0	0	0	0	0	0	0	0	0	0	29	3	0	0	0	0	0	0	0	0	0	0	0	0	0	0	0	0	0	0	0	0	0	d__Bacteria; p__Cyanobacteria; c__Oxyphotobacteria; o__Chloroplast; f__Chloroplast; g__Chloroplast; s__unclassified_Chloroplast
ASV_1536	0	0	13	10	24	15	0	0	0	0	0	0	0	0	14	18	16	10	0	0	0	0	0	10	0	0	0	0	0	0	0	0	0	0	0	0	0	0	0	0	0	0	d__Bacteria; p__Proteobacteria; c__Alphaproteobacteria; o__Rhodospirillales; f__uncultured; g__uncultured; s__uncultured_rumen
ASV_1537	0	0	15	24	0	21	0	0	0	0	0	0	0	0	0	0	0	0	0	12	22	21	10	5	0	0	0	0	0	0	0	0	0	0	0	0	0	0	0	0	0	0	d__Bacteria; p__Bacteroidetes; c__Bacteroidia; o__Bacteroidales; f__uncultured; g__uncultured; s__uncultured_Bacteroidales
ASV_1538	0	0	0	1	10	5	0	0	0	0	0	0	0	0	0	0	0	0	0	0	0	0	0	3	0	0	10	8	11	9	0	0	1	8	25	34	0	0	0	3	0	2	d__Bacteria; p__Firmicutes; c__Clostridia; o__Clostridiales; f__Lachnospiraceae; g__unclassified_Lachnospiraceae; s__unclassified_Lachnospiraceae
ASV_1539	0	0	0	0	0	0	0	0	17	0	0	0	0	0	14	23	23	9	0	0	15	12	17	0	0	0	0	0	0	0	0	0	0	0	0	0	0	0	0	0	0	0	d__Bacteria; p__Firmicutes; c__Clostridia; o__Clostridiales; f__Ruminococcaceae; g__[Eubacterium]_coprostanoligenes_group; s__uncultured_rumen
ASV_1540	0	0	0	0	0	0	0	0	0	0	0	0	0	0	40	35	27	28	0	0	0	0	0	0	0	0	0	0	0	0	0	0	0	0	0	0	0	0	0	0	0	0	d__Bacteria; p__Firmicutes; c__Clostridia; o__Clostridiales; f__Ruminococcaceae; g__[Eubacterium]_coprostanoligenes_group; s__unclassified_[Eubacterium]_coprostanoligenes_group
ASV_1541	0	0	0	0	0	0	0	0	0	0	0	0	0	0	23	29	19	11	0	0	0	0	0	0	0	0	0	0	0	0	0	0	17	11	12	8	0	0	0	0	0	0	d__Bacteria; p__Firmicutes; c__Clostridia; o__Clostridiales; f__Ruminococcaceae; g__[Eubacterium]_coprostanoligenes_group; s__unclassified_[Eubacterium]_coprostanoligenes_group
ASV_1542	129	0	0	0	0	0	0	0	0	0	0	0	0	0	0	0	0	0	0	0	0	0	0	0	0	0	0	0	0	0	0	0	0	0	0	0	0	0	0	0	0	0	d__Bacteria; p__Firmicutes; c__Clostridia; o__Clostridiales; f__Family_XIII; g__Mogibacterium; s__uncultured_rumen
ASV_1543	16	24	0	0	0	0	0	0	0	0	0	0	0	0	0	0	0	0	0	0	0	0	0	0	0	26	0	0	0	0	22	19	0	0	0	0	9	13	0	0	0	0	d__Bacteria; p__Firmicutes; c__Erysipelotrichia; o__Erysipelotrichales; f__Erysipelotrichaceae; g__Solobacterium; s__uncultured_rumen
ASV_1544	0	0	24	17	7	11	0	0	0	0	0	0	0	0	0	0	0	0	0	0	1	25	0	13	0	0	8	8	10	5	0	0	0	0	0	0	0	0	0	0	0	0	d__Bacteria; p__Bacteroidetes; c__Bacteroidia; o__Bacteroidales; f__F082; g__F082; s__uncultured_bacterium
ASV_1545	0	0	25	0	0	0	0	0	0	0	37	38	0	0	0	0	0	0	0	0	0	0	29	0	0	0	0	0	0	0	0	0	0	0	0	0	0	0	0	0	0	0	d__Bacteria; p__Firmicutes; c__Clostridia; o__Clostridiales; f__Ruminococcaceae; g__unclassified_Ruminococcaceae; s__unclassified_Ruminococcaceae
ASV_1546	0	0	13	0	0	0	0	0	30	0	22	0	0	0	0	0	0	0	0	0	0	0	0	0	0	0	0	0	0	0	0	0	0	0	43	0	0	0	0	0	0	21	d__Bacteria; p__Firmicutes; c__Clostridia; o__Clostridiales; f__Ruminococcaceae; g__Ruminococcaceae_UCG-010; s__uncultured_bacterium
ASV_1547	0	0	0	0	1	0	0	0	0	0	0	0	0	0	0	0	0	0	0	0	9	2	14	7	0	0	27	14	22	21	0	0	0	12	0	0	0	0	0	0	0	0	d__Bacteria; p__Bacteroidetes; c__Bacteroidia; o__Bacteroidales; f__Rikenellaceae; g__Rikenellaceae_RC9_gut_group; s__unclassified_Rikenellaceae_RC9_gut_group
ASV_1548	0	0	0	0	0	0	44	0	0	0	0	0	0	13	0	0	0	0	0	0	0	0	0	0	24	0	0	0	0	0	0	22	0	0	0	0	26	0	0	0	0	0	d__Bacteria; p__Proteobacteria; c__Alphaproteobacteria; o__Sphingomonadales; f__Sphingomonadaceae; g__Sphingobium; s__unclassified_Sphingobium
ASV_1549	0	0	0	0	0	0	0	0	23	23	0	0	0	0	3	0	0	1	0	0	0	0	0	0	0	0	0	0	0	0	0	0	1	27	3	1	0	0	0	0	0	47	d__Bacteria; p__Firmicutes; c__Clostridia; o__Clostridiales; f__Ruminococcaceae; g__[Eubacterium]_coprostanoligenes_group; s__unclassified_[Eubacterium]_coprostanoligenes_group
ASV_1550	0	0	0	0	0	0	0	0	0	0	0	0	0	0	0	27	0	0	0	0	0	0	18	22	0	0	31	0	31	0	0	0	0	0	0	0	0	0	0	0	0	0	d__Bacteria; p__Firmicutes; c__Clostridia; o__Clostridiales; f__Ruminococcaceae; g__Ruminiclostridium; s__uncultured_bacterium
ASV_1551	36	0	0	0	0	0	0	0	0	0	0	0	9	0	0	0	0	0	33	0	0	0	0	0	0	0	0	0	0	0	0	0	0	0	0	0	50	0	0	0	0	0	d__Bacteria; p__Firmicutes; c__Clostridia; o__Clostridiales; f__Christensenellaceae; g__Christensenellaceae_R-7_group; s__unclassified_Christensenellaceae_R-7_group
ASV_1552	16	0	0	0	0	0	0	0	0	0	0	0	0	0	0	0	0	0	0	0	0	0	0	0	0	0	0	0	0	0	24	49	0	0	0	0	29	10	0	0	0	0	d__Bacteria; p__Tenericutes; c__Mollicutes; o__Mollicutes_RF39; f__Mollicutes_RF39; g__Mollicutes_RF39; s__uncultured_rumen
ASV_1553	0	0	6	17	7	0	0	0	0	10	0	0	0	0	7	10	21	25	0	0	10	0	15	0	0	0	0	0	0	0	0	0	0	0	0	0	0	0	0	0	0	0	d__Bacteria; p__Lentisphaerae; c__Lentisphaeria; o__Victivallales; f__vadinBE97; g__vadinBE97; s__uncultured_rumen
ASV_1554	0	0	11	0	0	9	0	0	0	0	9	15	0	0	8	0	13	0	0	0	7	0	0	0	0	0	10	9	0	0	0	0	0	0	0	0	0	0	12	0	14	11	d__Bacteria; p__Firmicutes; c__Clostridia; o__Clostridiales; f__Lachnospiraceae; g__Lachnospiraceae_UCG-008; s__metagenome
ASV_1555	0	0	7	0	0	15	0	0	3	4	0	0	0	0	6	7	6	6	0	0	8	11	0	0	0	0	8	19	18	0	0	0	3	1	1	1	0	0	2	0	1	1	d__Bacteria; p__Firmicutes; c__Clostridia; o__Clostridiales; f__Ruminococcaceae; g__Ruminococcaceae_UCG-010; s__unclassified_Ruminococcaceae_UCG-010
ASV_1556	0	0	12	15	13	17	0	0	0	0	10	7	0	0	0	0	0	0	0	0	21	9	10	12	0	0	1	0	0	1	0	0	0	0	0	0	0	0	0	0	0	0	d__Bacteria; p__Firmicutes; c__Negativicutes; o__Selenomonadales; f__Acidaminococcaceae; g__Phascolarctobacterium; s__uncultured_bacterium
ASV_1557	0	0	0	52	26	0	0	0	0	0	0	0	0	0	0	0	0	0	0	0	0	9	0	12	0	0	0	0	13	0	0	0	0	0	0	16	0	0	0	0	0	0	d__Bacteria; p__Lentisphaerae; c__Lentisphaeria; o__Victivallales; f__vadinBE97; g__vadinBE97; s__uncultured_bacterium
ASV_1558	0	0	0	71	0	0	0	0	0	0	0	0	0	0	0	0	0	26	0	0	0	0	0	0	0	0	0	0	0	0	0	0	0	0	0	0	0	0	0	31	0	0	d__Bacteria; p__Firmicutes; c__Clostridia; o__Clostridiales; f__Ruminococcaceae; g__Ruminococcaceae_UCG-010; s__uncultured_Ruminococcaceae
ASV_1559	0	0	0	0	0	0	0	0	0	0	0	0	0	0	0	3	0	0	0	0	0	0	0	0	13	112	0	0	0	0	0	0	0	0	0	0	0	0	0	0	0	0	d__Bacteria; p__Firmicutes; c__Clostridia; o__Clostridiales; f__Ruminococcaceae; g__uncultured; s__uncultured_rumen
ASV_1560	0	0	0	0	0	0	0	0	0	0	0	0	0	0	0	0	0	0	0	0	0	0	0	0	0	0	0	0	0	0	0	0	25	34	0	33	0	0	21	15	0	0	d__Bacteria; p__Firmicutes; c__Clostridia; o__Clostridiales; f__Peptococcaceae; g__uncultured; s__unidentified
ASV_1561	22	43	0	0	0	0	0	0	0	0	0	0	0	14	0	0	0	0	0	48	0	0	0	0	0	0	0	0	0	0	0	0	0	0	0	0	0	0	0	0	0	0	d__Bacteria; p__Firmicutes; c__Clostridia; o__Clostridiales; f__Christensenellaceae; g__Christensenellaceae_R-7_group; s__unclassified_Christensenellaceae_R-7_group
ASV_1562	0	6	0	0	0	0	97	0	0	0	0	0	24	0	0	0	0	0	0	0	0	0	0	0	0	0	0	0	0	0	0	0	0	0	0	0	0	0	0	0	0	0	d__Bacteria; p__Firmicutes; c__Clostridia; o__Clostridiales; f__Syntrophomonadaceae; g__Syntrophomonas; s__uncultured_Syntrophomonas
ASV_1563	0	0	19	15	0	17	0	0	0	26	21	22	0	0	0	0	0	0	0	0	0	0	0	0	0	0	0	0	0	0	0	0	7	0	0	0	0	0	0	0	0	0	d__Bacteria; p__Verrucomicrobia; c__Verrucomicrobiae; o__Verrucomicrobiales; f__Akkermansiaceae; g__Akkermansia; s__uncultured_bacterium
ASV_1564	0	0	13	8	15	23	0	0	2	0	1	0	0	0	14	6	12	6	0	12	0	0	0	0	0	0	4	8	2	1	0	0	0	0	0	0	0	0	0	0	0	0	d__Bacteria; p__Bacteroidetes; c__Bacteroidia; o__Bacteroidales; f__Prevotellaceae; g__Prevotellaceae_UCG-004; s__uncultured_bacterium
ASV_1565	0	0	7	2	8	5	0	0	0	0	0	0	0	0	5	0	5	0	0	7	23	20	21	24	0	0	0	0	0	0	0	0	0	0	0	0	0	0	0	0	0	0	d__Bacteria; p__Bacteroidetes; c__Bacteroidia; o__Bacteroidales; f__Rikenellaceae; g__Rikenellaceae_RC9_gut_group; s__unclassified_Rikenellaceae_RC9_gut_group
ASV_1566	0	0	1	11	1	2	0	0	8	6	8	5	0	0	5	4	3	0	0	0	3	4	18	7	0	0	10	8	9	5	0	0	0	0	0	0	0	0	0	2	3	4	d__Bacteria; p__Bacteroidetes; c__Bacteroidia; o__Bacteroidales; f__Rikenellaceae; g__Rikenellaceae_RC9_gut_group; s__uncultured_Bacteroidales
ASV_1567	0	0	3	4	2	8	0	0	8	8	6	2	0	0	14	9	6	6	0	0	8	6	6	4	0	0	0	0	0	0	0	0	0	1	1	1	0	0	7	7	4	6	d__Bacteria; p__Firmicutes; c__Clostridia; o__Clostridiales; f__Ruminococcaceae; g__Ruminococcaceae_UCG-005; s__uncultured_Ruminococcaceae
ASV_1568	0	0	0	5	0	0	0	0	8	11	3	5	0	0	4	8	14	12	0	0	14	7	12	13	0	0	5	1	1	4	0	0	0	0	0	0	0	0	0	0	0	0	d__Bacteria; p__Kiritimatiellaeota; c__Kiritimatiellae; o__WCHB1-41; f__WCHB1-41; g__WCHB1-41; s__uncultured_bacterium
ASV_1569	0	0	0	0	0	13	0	0	0	9	1	0	0	0	0	0	0	0	0	0	0	20	0	0	0	0	0	0	0	5	0	0	21	19	6	0	0	0	0	16	16	1	d__Bacteria; p__Firmicutes; c__Clostridia; o__Clostridiales; f__Lachnospiraceae; g__Marvinbryantia; s__unclassified_Marvinbryantia
ASV_1570	0	0	0	0	0	0	18	0	0	0	0	0	101	0	0	0	0	0	0	0	0	0	0	0	8	0	0	0	0	0	0	0	0	0	0	0	0	0	0	0	0	0	d__Bacteria; p__Kiritimatiellaeota; c__Kiritimatiellae; o__WCHB1-41; f__WCHB1-41; g__WCHB1-41; s__uncultured_rumen
ASV_1571	0	0	0	0	0	0	0	0	11	11	37	26	0	0	25	17	0	0	0	0	0	0	0	0	0	0	0	0	0	0	0	0	0	0	0	0	0	0	0	0	0	0	d__Bacteria; p__Bacteroidetes; c__Bacteroidia; o__Bacteroidales; f__Paludibacteraceae; g__uncultured; s__uncultured_Paludibacter
ASV_1572	0	0	0	0	0	0	0	0	0	11	0	0	0	0	0	0	0	0	0	0	20	16	15	14	0	0	12	21	10	8	0	0	0	0	0	0	0	0	0	0	0	0	d__Bacteria; p__Firmicutes; c__Clostridia; o__Clostridiales; f__Peptococcaceae; g__uncultured; s__unidentified
ASV_1573	0	0	0	0	0	0	0	0	0	0	17	0	0	0	0	0	0	0	0	0	0	0	0	19	0	0	25	0	0	27	0	0	0	0	24	0	0	0	0	0	0	15	d__Bacteria; p__Firmicutes; c__Clostridia; o__Clostridiales; f__Lachnospiraceae; g__Marvinbryantia; s__unclassified_Marvinbryantia
ASV_1574	0	0	0	0	0	0	0	0	0	0	0	2	0	0	0	18	25	0	0	0	0	0	0	0	0	0	21	15	29	17	0	0	0	0	0	0	0	0	0	0	0	0	d__Bacteria; p__Firmicutes; c__Clostridia; o__Clostridiales; f__Christensenellaceae; g__Christensenellaceae_R-7_group; s__uncultured_bacterium
ASV_1575	0	0	0	0	0	0	0	0	0	0	0	0	0	0	0	0	0	0	0	0	0	0	0	0	0	0	0	0	0	0	63	28	0	0	0	0	21	15	0	0	0	0	d__Bacteria; p__Firmicutes; c__Clostridia; o__Clostridiales; f__Ruminococcaceae; g__Ruminococcaceae_UCG-014; s__unclassified_Ruminococcaceae_UCG-014
ASV_1576	0	0	0	0	0	0	0	0	0	0	0	0	0	0	0	0	0	0	0	0	0	0	0	0	0	0	0	0	0	0	0	0	0	0	0	0	0	0	29	36	37	25	d__Bacteria; p__Bacteroidetes; c__Bacteroidia; o__Bacteroidales; f__Prevotellaceae; g__Prevotellaceae_UCG-004; s__uncultured_Bacteroidales
ASV_1577	45	47	0	0	0	0	0	0	0	0	0	0	34	0	0	0	0	0	0	0	0	0	0	0	0	0	0	0	0	0	0	0	0	0	0	0	0	0	0	0	0	0	d__Bacteria; p__Firmicutes; c__Clostridia; o__Clostridiales; f__Ruminococcaceae; g__Ruminococcaceae_NK4A214_group; s__uncultured_rumen
ASV_1578	0	0	12	9	15	10	0	0	0	0	0	0	0	0	0	0	0	0	0	0	0	0	0	0	0	0	0	0	0	0	0	0	14	14	19	21	9	0	3	0	0	0	d__Bacteria; p__Bacteroidetes; c__Bacteroidia; o__Bacteroidales; f__Rikenellaceae; g__Rikenellaceae_RC9_gut_group; s__unclassified_Rikenellaceae_RC9_gut_group
ASV_1579	0	0	16	0	26	27	0	0	0	24	0	0	0	0	17	16	0	0	0	0	0	0	0	0	0	0	0	0	0	0	0	0	0	0	0	0	0	0	0	0	0	0	d__Bacteria; p__Firmicutes; c__Clostridia; o__Clostridiales; f__Lachnospiraceae; g__unclassified_Lachnospiraceae; s__unclassified_Lachnospiraceae
ASV_1580	0	0	0	0	0	0	0	0	0	0	0	0	32	0	0	0	0	0	94	0	0	0	0	0	0	0	0	0	0	0	0	0	0	0	0	0	0	0	0	0	0	0	d__Bacteria; p__Firmicutes; c__Negativicutes; o__Selenomonadales; f__Veillonellaceae; g__Veillonellaceae_UCG-001; s__unclassified_Veillonellaceae_UCG-001
ASV_1581	0	0	0	0	0	0	0	0	0	0	0	0	0	0	11	8	11	7	0	0	8	6	0	0	0	0	0	0	0	0	0	0	0	0	0	0	0	0	16	15	21	23	d__Bacteria; p__Bacteroidetes; c__Bacteroidia; o__Bacteroidales; f__Rikenellaceae; g__Alistipes; s__uncultured_bacterium
ASV_1582	0	0	0	0	0	0	0	0	0	0	0	0	0	0	0	0	0	0	0	0	0	0	0	0	0	0	0	0	0	0	0	0	32	34	33	12	0	0	0	0	0	15	d__Bacteria; p__Bacteroidetes; c__Bacteroidia; o__Bacteroidales; f__Prevotellaceae; g__Prevotellaceae_UCG-001; s__uncultured_bacterium
ASV_1583	0	0	0	0	0	0	0	0	0	0	0	0	0	0	0	0	0	0	0	0	0	0	0	0	0	0	0	0	0	0	0	0	19	20	16	18	0	0	16	0	18	19	d__Bacteria; p__Firmicutes; c__Clostridia; o__Clostridiales; f__Ruminococcaceae; g__Ruminococcaceae_UCG-010; s__uncultured_bacterium
ASV_1584	0	0	0	0	0	0	0	0	0	0	0	0	0	0	0	0	0	0	0	0	0	0	0	0	0	0	0	0	0	0	0	0	0	0	0	0	126	0	0	0	0	0	d__Bacteria; p__Firmicutes; c__Negativicutes; o__Selenomonadales; f__Acidaminococcaceae; g__Succiniclasticum; s__uncultured_rumen
ASV_1585	0	0	0	0	0	0	0	0	0	0	0	0	0	0	0	0	0	0	0	0	0	0	0	0	0	0	0	0	0	0	0	0	0	0	0	0	0	0	43	29	27	27	d__Bacteria; p__Firmicutes; c__Clostridia; o__Clostridiales; f__Ruminococcaceae; g__[Eubacterium]_coprostanoligenes_group; s__uncultured_bacterium
ASV_1586	12	0	0	0	0	0	0	0	0	0	0	0	19	28	8	3	0	3	5	14	11	0	2	4	0	0	0	0	0	0	0	0	0	0	0	0	12	4	0	0	0	0	d__Bacteria; p__Proteobacteria; c__Gammaproteobacteria; o__Aeromonadales; f__Succinivibrionaceae; g__Succinivibrio; s__uncultured_rumen
ASV_1587	2	5	0	0	0	0	0	0	0	0	0	0	32	3	0	0	0	0	18	0	0	0	0	0	0	0	0	0	0	0	63	2	0	0	0	0	0	0	0	0	0	0	d__Bacteria; p__Firmicutes; c__Clostridia; o__Clostridiales; f__Ruminococcaceae; g__Ruminococcaceae_NK4A214_group; s__uncultured_rumen
ASV_1588	0	0	5	8	4	7	0	0	0	0	0	0	0	0	0	0	0	0	0	0	0	0	0	0	0	0	0	0	0	0	0	0	4	0	0	0	0	0	19	27	34	17	d__Bacteria; p__Bacteroidetes; c__Bacteroidia; o__Bacteroidales; f__Rikenellaceae; g__Rikenellaceae_RC9_gut_group; s__uncultured_Bacteroidales
ASV_1589	0	0	6	0	0	0	0	0	10	0	13	0	0	0	0	0	11	0	0	0	13	0	0	0	0	0	0	0	11	13	0	0	6	7	0	10	0	0	11	0	0	14	d__Bacteria; p__Firmicutes; c__Clostridia; o__Clostridiales; f__Christensenellaceae; g__Christensenellaceae_R-7_group; s__uncultured_organism
ASV_1590	0	0	0	4	7	8	0	0	8	3	9	8	0	0	7	5	0	5	0	0	2	0	14	2	0	0	0	0	0	0	0	0	5	3	9	6	0	0	3	7	5	5	d__Bacteria; p__Firmicutes; c__Clostridia; o__Clostridiales; f__Ruminococcaceae; g__Ruminococcaceae_NK4A214_group; s__uncultured_bacterium
ASV_1591	0	0	0	0	0	0	0	0	0	0	0	0	0	0	0	0	16	14	0	0	0	0	8	18	0	0	0	14	0	17	0	0	16	0	22	0	0	0	0	0	0	0	d__Bacteria; p__Firmicutes; c__Clostridia; o__Clostridiales; f__Ruminococcaceae; g__Ruminococcaceae_UCG-005; s__uncultured_bacterium
ASV_1592	0	0	0	0	0	0	0	0	0	0	0	0	0	0	0	0	0	0	0	0	32	36	26	17	0	0	0	14	0	0	0	0	0	0	0	0	0	0	0	0	0	0	d__Bacteria; p__Bacteroidetes; c__Bacteroidia; o__Bacteroidales; f__Paludibacteraceae; g__uncultured; s__uncultured_Paludibacter
ASV_1593	0	0	0	0	0	0	0	0	0	0	0	0	0	0	0	0	0	0	0	0	0	0	0	0	0	0	32	29	24	40	0	0	0	0	0	0	0	0	0	0	0	0	d__Bacteria; p__Bacteroidetes; c__Bacteroidia; o__Bacteroidales; f__p-2534-18B5_gut_group; g__p-2534-18B5_gut_group; s__uncultured_bacterium
ASV_1594	0	0	0	0	0	0	0	0	0	0	0	0	0	0	0	0	0	0	0	0	0	0	0	0	0	0	0	0	0	0	82	43	0	0	0	0	0	0	0	0	0	0	d__Bacteria; p__Tenericutes; c__Mollicutes; o__Mollicutes_RF39; f__Mollicutes_RF39; g__Mollicutes_RF39; s__uncultured_rumen
ASV_1595	15	0	0	0	0	0	0	0	0	0	0	0	57	38	0	0	0	0	14	0	0	0	0	0	0	0	0	0	0	0	0	0	0	0	0	0	0	0	0	0	0	0	d__Bacteria; p__Kiritimatiellaeota; c__Kiritimatiellae; o__WCHB1-41; f__WCHB1-41; g__WCHB1-41; s__uncultured_rumen
ASV_1596	53	22	0	0	0	0	0	0	0	0	0	0	18	18	0	0	0	0	13	0	0	0	0	0	0	0	0	0	0	0	0	0	0	0	0	0	0	0	0	0	0	0	d__Bacteria; p__Kiritimatiellaeota; c__Kiritimatiellae; o__WCHB1-41; f__WCHB1-41; g__WCHB1-41; s__uncultured_rumen
ASV_1597	20	32	0	0	0	0	0	0	0	0	0	0	29	0	0	0	0	0	29	0	0	0	0	0	0	0	0	0	0	0	14	0	0	0	0	0	0	0	0	0	0	0	d__Bacteria; p__Firmicutes; c__Clostridia; o__Clostridiales; f__Ruminococcaceae; g__Ruminococcus_1; s__Ruminococcus_flavefaciens
ASV_1598	66	58	0	0	0	0	0	0	0	0	0	0	0	0	0	0	0	0	0	0	0	0	0	0	0	0	0	0	0	0	0	0	0	0	0	0	0	0	0	0	0	0	d__Bacteria; p__Firmicutes; c__Clostridia; o__Clostridiales; f__Ruminococcaceae; g__Ruminococcaceae_NK4A214_group; s__unclassified_Ruminococcaceae_NK4A214_group
ASV_1599	20	0	0	0	0	0	0	0	0	0	0	0	23	44	0	0	0	0	0	0	0	0	0	0	0	0	0	0	0	0	0	0	0	0	0	0	37	0	0	0	0	0	d__Bacteria; p__Firmicutes; c__Clostridia; o__Clostridiales; f__Christensenellaceae; g__Christensenellaceae_R-7_group; s__unclassified_Christensenellaceae_R-7_group
ASV_1600	0	18	0	0	0	0	0	0	0	0	0	0	31	75	0	0	0	0	0	0	0	0	0	0	0	0	0	0	0	0	0	0	0	0	0	0	0	0	0	0	0	0	d__Bacteria; p__Kiritimatiellaeota; c__Kiritimatiellae; o__WCHB1-41; f__WCHB1-41; g__WCHB1-41; s__uncultured_rumen
ASV_1601	0	0	26	42	18	32	0	0	0	0	0	0	0	0	0	0	0	0	0	6	0	0	0	0	0	0	0	0	0	0	0	0	0	0	0	0	0	0	0	0	0	0	d__Bacteria; p__Firmicutes; c__Clostridia; o__Clostridiales; f__Ruminococcaceae; g__Ruminococcaceae_UCG-010; s__uncultured_bacterium
ASV_1602	0	0	13	4	5	3	0	0	7	7	3	0	0	0	0	0	0	0	0	0	6	7	7	16	0	0	8	4	12	8	0	0	2	4	1	7	0	0	0	0	0	0	d__Bacteria; p__Firmicutes; c__Clostridia; o__Clostridiales; f__Ruminococcaceae; g__Ruminococcaceae_UCG-005; s__uncultured_Ruminococcaceae
ASV_1603	0	0	0	0	18	0	0	0	0	0	17	0	0	0	15	0	18	0	0	0	35	21	0	0	0	0	0	0	0	0	0	0	0	0	0	0	0	0	0	0	0	0	d__Bacteria; p__Firmicutes; c__Clostridia; o__Clostridiales; f__Ruminococcaceae; g__Ruminiclostridium; s__uncultured_bacterium
ASV_1604	0	0	0	0	0	0	0	0	29	14	0	0	0	0	0	0	0	18	0	0	0	0	0	0	0	0	0	0	0	0	0	0	0	33	0	30	0	0	0	0	0	0	d__Bacteria; p__Firmicutes; c__Clostridia; o__Clostridiales; f__Ruminococcaceae; g__Ruminiclostridium; s__uncultured_bacterium
ASV_1605	0	0	0	0	0	0	0	0	14	23	29	36	0	0	0	0	0	0	0	0	16	0	0	6	0	0	0	0	0	0	0	0	0	0	0	0	0	0	0	0	0	0	d__Bacteria; p__Firmicutes; c__Clostridia; o__Clostridiales; f__Christensenellaceae; g__Christensenellaceae_R-7_group; s__uncultured_bacterium
ASV_1606	0	0	0	0	0	0	0	0	0	0	18	0	0	0	0	0	0	0	0	0	0	0	0	0	0	0	0	0	6	0	0	0	22	26	25	27	0	0	0	0	0	0	d__Bacteria; p__Bacteroidetes; c__Bacteroidia; o__Bacteroidales; f__Prevotellaceae; g__Prevotellaceae_UCG-004; s__uncultured_Bacteroidales
ASV_1607	0	0	0	0	0	0	0	0	0	0	0	0	0	65	0	0	0	0	0	0	0	0	0	0	0	59	0	0	0	0	0	0	0	0	0	0	0	0	0	0	0	0	d__Bacteria; p__Kiritimatiellaeota; c__Kiritimatiellae; o__WCHB1-41; f__WCHB1-41; g__WCHB1-41; s__uncultured_rumen
ASV_1608	0	0	0	0	0	0	0	0	0	0	0	0	0	0	0	11	0	0	0	0	34	0	0	0	0	0	0	13	2	0	0	0	19	0	21	0	0	0	0	0	0	24	d__Bacteria; p__Firmicutes; c__Clostridia; o__Clostridiales; f__Christensenellaceae; g__Christensenellaceae_R-7_group; s__uncultured_prokaryote
ASV_1609	61	0	0	0	0	0	0	0	0	0	0	0	0	0	0	0	0	0	0	0	0	0	0	0	0	30	0	0	0	0	0	31	0	0	0	0	1	0	0	0	0	0	d__Bacteria; p__Firmicutes; c__Clostridia; o__Clostridiales; f__Christensenellaceae; g__Christensenellaceae_R-7_group; s__unclassified_Christensenellaceae_R-7_group
ASV_1610	0	31	0	0	0	0	0	0	0	0	0	0	9	5	5	12	7	8	10	0	0	0	0	0	0	0	0	0	0	0	11	25	0	0	0	0	0	0	0	0	0	0	d__Bacteria; p__Kiritimatiellaeota; c__Kiritimatiellae; o__WCHB1-41; f__WCHB1-41; g__WCHB1-41; s__uncultured_rumen
ASV_1611	0	0	15	24	35	46	0	0	0	0	0	0	0	0	0	0	0	0	0	0	0	0	0	0	0	0	0	0	0	0	0	0	0	0	0	3	0	0	0	0	0	0	d__Bacteria; p__Bacteroidetes; c__Bacteroidia; o__Bacteroidales; f__Rikenellaceae; g__Rikenellaceae_RC9_gut_group; s__unclassified_Rikenellaceae_RC9_gut_group
ASV_1612	0	0	0	0	0	0	0	123	0	0	0	0	0	0	0	0	0	0	0	0	0	0	0	0	0	0	0	0	0	0	0	0	0	0	0	0	0	0	0	0	0	0	d__Bacteria; p__Firmicutes; c__Bacilli; o__Bacillales; f__Bacillaceae; g__Bacillus; s__unclassified_Bacillus
ASV_1613	0	0	0	0	0	0	0	0	0	25	0	0	0	0	0	14	0	0	0	0	28	0	38	18	0	0	0	0	0	0	0	0	0	0	0	0	0	0	0	0	0	0	d__Bacteria; p__Lentisphaerae; c__Oligosphaeria; o__Oligosphaerales; f__Oligosphaeraceae; g__horsej-a03; s__uncultured_bacterium
ASV_1614	0	20	0	0	0	0	0	0	0	0	0	0	0	0	0	0	0	0	0	0	0	0	0	0	0	102	0	0	0	0	0	0	0	0	0	0	0	0	0	0	0	0	d__Bacteria; p__Firmicutes; c__Clostridia; o__Clostridiales; f__Family_XIII; g__Family_XIII_AD3011_group; s__uncultured_rumen
ASV_1615	0	0	8	7	20	25	0	0	0	0	5	0	0	0	0	0	0	0	0	0	0	0	0	0	0	0	0	0	0	6	0	0	12	4	8	14	0	0	0	0	5	8	d__Bacteria; p__Bacteroidetes; c__Bacteroidia; o__Bacteroidales; f__Rikenellaceae; g__Alistipes; s__uncultured_bacterium
ASV_1616	0	0	6	3	2	5	0	0	6	9	10	11	0	0	2	0	2	0	0	0	2	2	6	4	0	0	7	12	9	7	0	0	2	0	2	2	0	0	1	0	7	3	d__Bacteria; p__Bacteroidetes; c__Bacteroidia; o__Bacteroidales; f__Bacteroidaceae; g__Bacteroides; s__uncultured_Bacteroides
ASV_1617	0	0	13	0	0	0	0	0	9	0	0	11	0	0	26	15	0	16	0	9	0	0	0	0	0	0	0	0	23	0	0	0	0	0	0	0	0	0	0	0	0	0	d__Bacteria; p__Firmicutes; c__Clostridia; o__Clostridiales; f__Ruminococcaceae; g__[Eubacterium]_coprostanoligenes_group; s__uncultured_rumen
ASV_1618	0	0	0	0	14	5	0	0	0	0	0	0	0	0	4	16	6	21	0	0	0	0	0	0	0	0	0	0	0	0	0	0	22	5	15	14	0	0	0	0	0	0	d__Bacteria; p__Bacteroidetes; c__Bacteroidia; o__Bacteroidales; f__Rikenellaceae; g__Rikenellaceae_RC9_gut_group; s__uncultured_bacterium
ASV_1619	0	0	0	0	8	0	0	0	2	0	6	8	0	0	0	0	0	0	0	0	0	0	0	0	0	0	0	0	0	0	0	0	23	10	20	15	0	0	9	0	10	11	d__Bacteria; p__Firmicutes; c__Clostridia; o__Clostridiales; f__Ruminococcaceae; g__Ruminococcus_1; s__unclassified_Ruminococcus_1
ASV_1620	0	0	0	0	0	0	0	0	0	0	0	0	0	0	34	39	49	0	0	0	0	0	0	0	0	0	0	0	0	0	0	0	0	0	0	0	0	0	0	0	0	0	d__Bacteria; p__Bacteroidetes; c__Bacteroidia; o__Bacteroidales; f__F082; g__F082; s__uncultured_bacterium
ASV_1621	0	0	0	0	0	0	0	0	0	0	0	0	0	0	0	0	0	0	0	0	11	0	15	9	0	0	3	2	5	0	0	0	0	0	0	0	0	0	13	13	27	24	d__Bacteria; p__Bacteroidetes; c__Bacteroidia; o__Bacteroidales; f__Rikenellaceae; g__Rikenellaceae_RC9_gut_group; s__uncultured_bacterium
ASV_1622	0	0	0	0	0	0	0	0	0	0	0	0	0	0	0	0	0	0	0	0	17	33	0	5	0	0	22	23	22	0	0	0	0	0	0	0	0	0	0	0	0	0	d__Bacteria; p__Bacteroidetes; c__Bacteroidia; o__Bacteroidales; f__Rikenellaceae; g__Rikenellaceae_RC9_gut_group; s__uncultured_Bacteroidales
ASV_1623	0	0	0	0	0	0	0	0	0	0	0	0	0	0	0	0	0	0	0	0	0	0	0	0	0	0	0	0	0	0	0	0	0	0	0	0	96	15	0	11	0	0	d__Bacteria; p__Firmicutes; c__Clostridia; o__Clostridiales; f__Ruminococcaceae; g__uncultured; s__uncultured_rumen
ASV_1624	0	0	7	1	1	0	0	0	0	0	0	0	0	0	0	0	0	0	0	0	13	0	26	21	0	0	0	0	0	0	0	0	0	0	0	0	0	0	17	9	14	12	d__Bacteria; p__Bacteroidetes; c__Bacteroidia; o__Bacteroidales; f__Rikenellaceae; g__Rikenellaceae_RC9_gut_group; s__unclassified_Rikenellaceae_RC9_gut_group
ASV_1625	0	0	4	5	3	4	0	0	3	1	4	3	0	0	3	3	1	1	0	0	7	4	2	1	0	0	4	4	2	6	0	0	11	11	5	9	0	0	6	4	7	3	d__Bacteria; p__Bacteroidetes; c__Bacteroidia; o__Bacteroidales; f__Bacteroidaceae; g__Bacteroides; s__uncultured_Bacteroides
ASV_1626	0	0	28	0	0	0	0	0	0	0	0	0	0	0	0	0	0	0	0	0	0	0	0	0	0	0	20	0	27	0	0	0	0	0	16	17	0	0	0	13	0	0	d__Bacteria; p__Firmicutes; c__Clostridia; o__Clostridiales; f__Ruminococcaceae; g__uncultured; s__uncultured_bacterium
ASV_1627	0	0	0	0	56	0	0	0	0	0	0	0	0	0	0	0	0	0	0	0	0	0	55	0	0	0	0	10	0	0	0	0	0	0	0	0	0	0	0	0	0	0	d__Bacteria; p__Spirochaetes; c__Spirochaetia; o__Spirochaetales; f__Spirochaetaceae; g__Treponema_2; s__uncultured_bacterium
ASV_1628	0	0	0	0	0	1	0	0	6	7	8	9	0	0	8	4	0	2	0	0	4	2	3	6	0	0	6	8	2	9	0	0	3	3	5	0	0	0	6	11	3	5	d__Bacteria; p__Firmicutes; c__Clostridia; o__Clostridiales; f__Christensenellaceae; g__Christensenellaceae_R-7_group; s__unclassified_Christensenellaceae_R-7_group
ASV_1629	0	0	0	0	0	0	0	0	0	0	0	0	0	0	0	0	0	0	0	121	0	0	0	0	0	0	0	0	0	0	0	0	0	0	0	0	0	0	0	0	0	0	d__Bacteria; p__Firmicutes; c__Clostridia; o__Clostridiales; f__Lachnospiraceae; g__Lachnospiraceae_NK3A20_group; s__uncultured_Butyrivibrio
ASV_1630	103	0	0	0	0	0	0	0	0	0	0	0	0	0	0	0	0	0	17	0	0	0	0	0	0	0	0	0	0	0	0	0	0	0	0	0	0	0	0	0	0	0	d__Bacteria; p__Firmicutes; c__Clostridia; o__Clostridiales; f__Christensenellaceae; g__Christensenellaceae_R-7_group; s__unclassified_Christensenellaceae_R-7_group
ASV_1631	0	0	21	26	15	0	0	0	12	19	0	0	0	0	0	0	0	0	0	0	11	11	5	0	0	0	0	0	0	0	0	0	0	0	0	0	0	0	0	0	0	0	d__Bacteria; p__Bacteroidetes; c__Bacteroidia; o__Bacteroidales; f__Paludibacteraceae; g__uncultured; s__uncultured_Paludibacter
ASV_1632	0	0	9	0	0	4	0	0	0	0	0	0	0	0	0	9	0	0	0	0	9	2	6	5	0	0	4	5	7	8	0	0	5	5	3	1	0	0	6	5	14	13	d__Bacteria; p__Bacteroidetes; c__Bacteroidia; o__Bacteroidales; f__Bacteroidaceae; g__Bacteroides; s__uncultured_Bacteroides
ASV_1633	0	0	4	10	5	5	0	0	0	0	0	0	0	0	15	10	9	17	0	0	7	11	8	12	0	0	0	0	0	0	0	0	0	0	0	0	0	0	3	0	3	1	d__Bacteria; p__Firmicutes; c__Clostridia; o__Clostridiales; f__Ruminococcaceae; g__Ruminococcaceae_UCG-005; s__uncultured_Ruminococcaceae
ASV_1634	0	0	14	17	11	13	0	0	0	0	12	7	0	0	0	0	0	0	0	0	0	8	0	0	0	0	0	0	0	0	0	0	10	0	0	17	0	0	0	0	11	0	d__Bacteria; p__Firmicutes; c__Clostridia; o__Clostridiales; f__Ruminococcaceae; g__Ruminococcaceae_UCG-010; s__uncultured_bacterium
ASV_1635	0	0	0	17	8	13	0	0	3	4	6	4	0	0	12	13	9	5	0	0	0	0	0	0	0	0	0	4	0	0	0	0	4	3	1	1	0	0	3	3	2	5	d__Bacteria; p__Firmicutes; c__Clostridia; o__Clostridiales; f__Ruminococcaceae; g__Ruminococcaceae_UCG-005; s__uncultured_Ruminococcaceae
ASV_1636	0	0	0	0	0	0	0	0	14	8	15	0	0	0	19	0	0	0	0	0	9	0	0	2	0	0	14	12	18	0	0	0	0	9	0	0	0	0	0	0	0	0	d__Bacteria; p__Firmicutes; c__Clostridia; o__Clostridiales; f__Lachnospiraceae; g__Dorea; s__uncultured_Lachnospiraceae
ASV_1637	0	0	0	0	0	0	0	0	39	0	0	0	0	0	0	0	0	0	0	0	0	0	0	0	0	0	0	0	0	0	0	0	22	23	15	21	0	0	0	0	0	0	d__Bacteria; p__Firmicutes; c__Clostridia; o__Clostridiales; f__Ruminococcaceae; g__[Eubacterium]_coprostanoligenes_group; s__uncultured_bacterium
ASV_1638	0	0	0	0	0	0	0	0	0	0	0	0	0	0	0	0	0	0	0	120	0	0	0	0	0	0	0	0	0	0	0	0	0	0	0	0	0	0	0	0	0	0	d__Bacteria; p__Actinobacteria; c__Actinobacteria; o__Bifidobacteriales; f__Bifidobacteriaceae; g__Bifidobacterium; s__unclassified_Bifidobacterium
ASV_1639	0	0	0	0	0	0	0	0	0	0	0	0	0	0	0	0	0	0	0	0	13	29	37	41	0	0	0	0	0	0	0	0	0	0	0	0	0	0	0	0	0	0	d__Bacteria; p__Kiritimatiellaeota; c__Kiritimatiellae; o__WCHB1-41; f__WCHB1-41; g__WCHB1-41; s__uncultured_bacterium
ASV_1640	0	0	0	0	0	0	0	0	0	0	0	0	0	0	0	0	0	0	0	0	45	10	38	27	0	0	0	0	0	0	0	0	0	0	0	0	0	0	0	0	0	0	d__Bacteria; p__WPS-2; c__WPS-2; o__WPS-2; f__WPS-2; g__WPS-2; s__uncultured_rumen
ASV_1641	0	0	0	0	0	0	0	0	0	0	0	0	0	0	0	0	0	0	0	0	0	0	0	0	0	0	64	0	56	0	0	0	0	0	0	0	0	0	0	0	0	0	d__Bacteria; p__Proteobacteria; c__Deltaproteobacteria; o__Bradymonadales; f__Bradymonadales; g__Bradymonadales; s__uncultured_rumen
ASV_1642	0	0	0	0	0	0	0	0	0	0	0	0	0	0	0	0	0	0	0	0	0	0	0	0	0	0	0	0	0	0	0	0	0	0	0	0	99	21	0	0	0	0	d__Bacteria; p__Firmicutes; c__Clostridia; o__Clostridiales; f__Ruminococcaceae; g__Ruminococcaceae_UCG-014; s__uncultured_rumen
ASV_1643	0	0	0	0	0	0	0	0	0	0	0	0	0	0	0	0	0	0	0	0	0	0	0	0	0	0	0	0	0	0	0	0	0	0	0	0	0	120	0	0	0	0	d__Bacteria; p__Firmicutes; c__Erysipelotrichia; o__Erysipelotrichales; f__Erysipelotrichaceae; g__Turicibacter; s__unclassified_Turicibacter
ASV_1644	95	24	0	0	0	0	0	0	0	0	0	0	0	0	0	0	0	0	0	0	0	0	0	0	0	0	0	0	0	0	0	0	0	0	0	0	0	0	0	0	0	0	d__Bacteria; p__Firmicutes; c__Clostridia; o__Clostridiales; f__Christensenellaceae; g__Christensenellaceae_R-7_group; s__unclassified_Christensenellaceae_R-7_group
ASV_1645	1	0	0	0	0	0	0	0	0	0	0	0	0	19	0	0	0	0	37	43	0	0	0	0	0	0	0	0	0	0	0	0	0	0	0	0	19	0	0	0	0	0	d__Bacteria; p__Firmicutes; c__Clostridia; o__Clostridiales; f__Christensenellaceae; g__Christensenellaceae_R-7_group; s__unclassified_Christensenellaceae_R-7_group
ASV_1646	45	0	0	0	0	0	37	0	0	0	0	0	0	0	0	0	0	0	21	0	0	0	0	0	0	0	0	0	0	0	0	0	0	0	0	0	16	0	0	0	0	0	d__Bacteria; p__Proteobacteria; c__Deltaproteobacteria; o__Desulfuromonadales; f__Desulfuromonadaceae; g__Desulfuromonas; s__uncultured_rumen
ASV_1647	0	0	0	10	10	0	0	0	0	0	0	0	0	0	0	0	0	0	0	0	11	12	9	0	0	0	0	9	0	0	0	0	15	10	13	14	0	0	6	0	0	0	d__Bacteria; p__Verrucomicrobia; c__Verrucomicrobiae; o__Verrucomicrobiales; f__Akkermansiaceae; g__Akkermansia; s__uncultured_bacterium
ASV_1648	0	0	0	36	0	0	0	0	0	0	0	0	0	0	0	0	0	0	0	0	0	0	14	26	0	0	0	28	0	15	0	0	0	0	0	0	0	0	0	0	0	0	d__Bacteria; p__Firmicutes; c__Clostridia; o__Clostridiales; f__Christensenellaceae; g__Christensenellaceae_R-7_group; s__uncultured_bacterium
ASV_1649	0	0	0	0	8	0	0	0	14	14	9	14	0	0	0	0	0	0	0	0	21	18	9	12	0	0	0	0	0	0	0	0	0	0	0	0	0	0	0	0	0	0	d__Bacteria; p__Bacteroidetes; c__Bacteroidia; o__Bacteroidales; f__Prevotellaceae; g__Prevotellaceae_UCG-004; s__uncultured_bacterium
[truncated: 14,734 more rows]
