# Supplementary material for: Characteristics of Bacterial Microbiota in Different Intestinal Segments of Aohan Fine-Wool Sheep
Source: Front Microbiol. 2022 Apr 28;13:874536. doi: 10.3389/fmicb.2022.874536 (PMC9097873; doi:10.3389/fmicb.2022.874536)
Supplement: Supplementary file 3 [file Table_5.xlsx]

## Sheet: foregut lefse_results 
Taxa	Abundace	Group	LDA_score	Pvalue
Bacteria.Firmicutes.Bacilli.Bacillales.Planococcaceae.Paenisporosarcina	2.38163			-
Bacteria.Deinococcus_Thermus.Deinococci.Deinococcales.Deinococcaceae.Deinococcus.Deinococcus_gobiensis	1.33131			-
Bacteria.Firmicutes.Clostridia.Clostridiales.Lachnospiraceae.Lachnospiraceae_NK3A20_group.bacterium_VCD2007	2.03276			-
Bacteria.Actinobacteria.Actinobacteria.Streptosporangiales.Streptosporangiaceae.Sphaerimonospora.Microbispora_sp_	1.40356			-
Bacteria.Proteobacteria.Gammaproteobacteria.Betaproteobacteriales.Burkholderiaceae.Comamonas	2.86562			-
Bacteria.Bacteroidetes.Bacteroidia.Chitinophagales.Chitinophagaceae.Niastella.Niastella_koreensis	1.32658			-
Bacteria.Chloroflexi.Anaerolineae.Anaerolineales.Anaerolineaceae.Flexilinea	2.93079			-
Bacteria.Acidobacteria.Subgroup_21.Subgroup_21.Subgroup_21.Subgroup_21	1.5307			-
Bacteria.Firmicutes.Clostridia.Clostridiales.Peptostreptococcaceae.Paeniclostridium	3.92576			-
Bacteria.Actinobacteria.Actinobacteria.Kineosporiales	1.45625			-
Bacteria.Firmicutes.Bacilli.Bacillales.Bacillaceae.Geobacillus	2.41465			-
Bacteria.WPS_2.WPS_2.WPS_2.WPS_2.WPS_2	2.26155			-
Bacteria.Firmicutes.Bacilli.Bacillales.Bacillaceae.Ureibacillus.Ureibacillus_thermosphaericus	1.60741			-
Bacteria.Patescibacteria.Microgenomatia.Candidatus_Pacebacteria.Candidatus_Pacebacteria.Candidatus_Pacebacteria	2.037			-
Bacteria.Firmicutes.Clostridia.Clostridiales.Ruminococcaceae.Saccharofermentans.rumen_bacterium	0.640354			-
Bacteria.Firmicutes.Bacilli.Bacillales.Bacillaceae.Bacillus	3.72405			-
Bacteria.Proteobacteria.Gammaproteobacteria.Betaproteobacteriales.Burkholderiaceae.Caenimonas	1.8037			-
Bacteria.Chloroflexi.Dehalococcoidia.SAR202_clade	1.14719			-
Bacteria.Lentisphaerae.Oligosphaeria.Oligosphaerales.Oligosphaeraceae	2.72671			-
Bacteria.Proteobacteria.Alphaproteobacteria.Rhizobiales.Xanthobacteraceae.Pseudolabrys	2.02555			-
Bacteria.Acidobacteria.Thermoanaerobaculia.Thermoanaerobaculales.Thermoanaerobaculaceae	2.97786			-
Bacteria.Proteobacteria.Deltaproteobacteria.Desulfovibrionales.Desulfovibrionaceae.Mailhella	2.49909			-
Bacteria.Patescibacteria.Parcubacteria.Candidatus_Moranbacteria.Candidatus_Moranbacteria	1.5307			-
Bacteria.Acidobacteria.Blastocatellia__Subgroup_4_.Elev_16S_573.Elev_16S_573.Elev_16S_573	1.40356			-
Bacteria.Firmicutes.Clostridia.Clostridiales.Family_XI.Sedimentibacter	3.12135			-
Bacteria.Dadabacteria.Dadabacteriia.Dadabacteriales	1.98934			-
Bacteria.Proteobacteria.Alphaproteobacteria.Sphingomonadales.Sphingomonadaceae.Sphingopyxis	0.846156			-
Bacteria.Gemmatimonadetes.Gemmatimonadetes.Gemmatimonadales.Gemmatimonadaceae.Gemmatimonas.Microcystis_sp_	1.0253			-
Bacteria.Proteobacteria.Deltaproteobacteria.Myxococcales.Vulgatibacteraceae	1.02225			-
Bacteria.Proteobacteria.Deltaproteobacteria.Bdellovibrionales	2.68767			-
Bacteria.Chloroflexi.Anaerolineae.SBR1031.SBR1031	2.80079			-
Bacteria.Bacteroidetes.Bacteroidia.Cytophagales.Hymenobacteraceae.Pontibacter.Pontibacter_sp_	1.44573			-
Bacteria.Proteobacteria.Gammaproteobacteria.Pasteurellales	1.85891			-
Bacteria.Firmicutes.Clostridia.Clostridiales.Family_XI.Sporanaerobacter	1.75745			-
Bacteria.Bacteroidetes.Bacteroidia.Cytophagales	2.51363			-
Bacteria.Bacteroidetes.Bacteroidia.Flavobacteriales.Crocinitomicaceae.Fluviicola	1.19045			-
Bacteria.Bacteroidetes.Ignavibacteria.Ignavibacteriales.PHOS_HE36.PHOS_HE36	1.15522			-
Bacteria.Firmicutes.Clostridia.Clostridiales.Ruminococcaceae.Oscillospira	1.41659			-
Bacteria.Acidobacteria.Aminicenantia.Aminicenantales.Aminicenantales	1.74155			-
Bacteria.Firmicutes.Bacilli.Lactobacillales.Lactobacillaceae.Lactobacillus.Lactobacillus_acetotolerans	2.05406			-
Bacteria.WPS_2	2.26155			-
Bacteria.Firmicutes.Clostridia.Clostridiales.Ruminococcaceae.Anaerofilum	2.21609			-
Bacteria.Proteobacteria.Deltaproteobacteria.Sva0485	2.36			-
Bacteria.Deinococcus_Thermus.Deinococci.Deinococcales.Deinococcaceae.Deinococcus	2.13937			-
Bacteria.Bacteroidetes.Bacteroidia.Sphingobacteriales.Lentimicrobiaceae	1.67442			-
Bacteria.Firmicutes.Clostridia.Clostridiales.Lachnospiraceae._Eubacterium__ruminantium_group	2.61948			-
Bacteria.Acidobacteria.Acidobacteriia.Subgroup_12.Subgroup_12	1.47271			-
Bacteria.Firmicutes.Erysipelotrichia.Erysipelotrichales.Erysipelotrichaceae.Turicibacter	4.1891			-
Bacteria.Proteobacteria.Gammaproteobacteria.Salinisphaerales.Solimonadaceae.Polycyclovorans	1.83173			-
Bacteria.Proteobacteria.Deltaproteobacteria.Sva0485.Sva0485	2.36			-
Bacteria.Firmicutes.Bacilli.Bacillales.Paenibacillaceae	2.7186			-
Bacteria.Deinococcus_Thermus	3.13496			-
Bacteria.Verrucomicrobia.Verrucomicrobiae.Verrucomicrobiales.Rubritaleaceae	2.07477			-
Bacteria.Latescibacteria.Latescibacteria.Latescibacteria	2.79196			-
Bacteria.Firmicutes.Clostridia.Clostridiales.Lachnospiraceae.Lachnospiraceae_ND3007_group	1.5946			-
Bacteria.Firmicutes.Clostridia.Clostridiales.Ruminococcaceae.Intestinimonas	1.57965			-
Bacteria.Omnitrophicaeota.Omnitrophicaeota.Omnitrophicaeota.Omnitrophicaeota.Omnitrophicaeota	1.40576			-
Bacteria.GAL15.GAL15.GAL15.GAL15.GAL15	2.07477			-
Bacteria.Nitrospirae.Nitrospira.Nitrospirales	3.07368			-
Bacteria.Proteobacteria.Deltaproteobacteria.Myxococcales.Nannocystaceae.Nannocystis	1.43132			-
Bacteria.Elusimicrobia.Endomicrobia	1.4185			-
Bacteria.Planctomycetes.OM190.OM190	2.40576			-
Bacteria.Proteobacteria.Alphaproteobacteria.Acetobacterales.Acetobacteraceae	2.4251			-
Bacteria.Firmicutes.Clostridia.Clostridiales.Family_XI.Anaerococcus.Anaerococcus_hydrogenalis	0.829263			-
Bacteria.Firmicutes.Bacilli.Bacillales.Paenibacillaceae.Paenibacillus.Paenibacillus_barengoltzii	1.77973			-
Bacteria.Firmicutes.Clostridia.Clostridiales.Heliobacteriaceae.Hydrogenispora	1.32438			-
Bacteria.Firmicutes.Clostridia.Clostridiales.Caldicoprobacteraceae.Caldicoprobacter	2.47572			-
Bacteria.Actinobacteria.MB_A2_108	1.90636			-
Bacteria.Bacteroidetes.Bacteroidia.Bacteroidales.p_2534_18B5_gut_group	1.83019			-
Bacteria.Actinobacteria.Actinobacteria.Bifidobacteriales.Bifidobacteriaceae	4.71873			-
Bacteria.Patescibacteria.Microgenomatia.Candidatus_Roizmanbacteria.Candidatus_Roizmanbacteria.Candidatus_Roizmanbacteria	1.22967			-
Bacteria.Firmicutes.Clostridia.Clostridiales.Gracilibacteraceae	2.8747			-
Bacteria.WPS_2.WPS_2	2.26155			-
Bacteria.Verrucomicrobia.Verrucomicrobiae.Chthoniobacterales	2.48494			-
Bacteria.Nitrospirae.Nitrospira.Nitrospirales.Nitrospiraceae.Nitrospira	3.04971			-
Bacteria.Proteobacteria.Deltaproteobacteria.Syntrophobacterales	2.64464			-
Bacteria.Firmicutes.Clostridia.Clostridiales.Peptococcaceae.Desulfotomaculum	1.70918			-
Bacteria.Actinobacteria.Actinobacteria.Streptomycetales	1.8015			-
Bacteria.Proteobacteria.Gammaproteobacteria.Xanthomonadales.Xanthomonadaceae.Pseudoxanthomonas.Pseudoxanthomonas_taiwanensis	1.813			-
Bacteria.Bacteroidetes.Bacteroidia.Bacteroidales.M2PB4_65_termite_group.M2PB4_65_termite_group	2.37109			-
Bacteria.Firmicutes.Clostridia.Clostridiales.Lachnospiraceae.Acetitomaculum	3.64142			-
Bacteria.Proteobacteria.Deltaproteobacteria.Bdellovibrionales.Bdellovibrionaceae.Bdellovibrio.Bdellovibrio_bacteriovorus	1.22747			-
Bacteria.Synergistetes.Synergistia.Synergistales.Synergistaceae.Pyramidobacter	2.84386			-
Bacteria.Firmicutes.Clostridia.Clostridiales.Lachnospiraceae.Lachnospiraceae_AC2044_group	2.29982			-
Bacteria.Chloroflexi.P2_11E.P2_11E	1.32658			-
Bacteria.Actinobacteria.Thermoleophilia.Gaiellales.Gaiellaceae.Gaiella	2.81411			-
Bacteria.Bacteroidetes	4.39384			-
Bacteria.Proteobacteria.Alphaproteobacteria.Rhizobiales.Labraceae.Labrys	1.62761			-
Bacteria.Proteobacteria.Alphaproteobacteria.Rhizobiales.Xanthobacteraceae	3.65853			-
Bacteria.Bacteroidetes.Bacteroidia.Flavobacteriales.Flavobacteriaceae.Flavobacterium.Flavobacterium_enshiense	1.74155			-
Bacteria.Bacteroidetes.Bacteroidia.Flavobacteriales.Weeksellaceae.Chryseobacterium.Chryseobacterium_antarcticum	0.968605			-
Bacteria.Patescibacteria.Parcubacteria.Candidatus_Yanofskybacteria.Candidatus_Yanofskybacteria	1.62761			-
Bacteria.Firmicutes.Clostridia.Clostridiales.Lachnospiraceae._Eubacterium__ventriosum_group	3.39985			-
Bacteria.Actinobacteria.Actinobacteria.Bifidobacteriales.Bifidobacteriaceae.Bifidobacterium	3.10892			-
Bacteria.Firmicutes.Clostridia.Clostridiales.Peptostreptococcaceae.Terrisporobacter	3.3432			-
Bacteria.LCP_89.LCP_89.LCP_89.LCP_89	1.25213			-
Bacteria.Firmicutes.Clostridia.Clostridiales.Family_XIII.S5_A14a	1.02225			-
Bacteria.Proteobacteria.Gammaproteobacteria.Pseudomonadales.Moraxellaceae.Acinetobacter.Acinetobacter_harbinensis	1.19045			-
Bacteria.Chloroflexi.TK10.TK10.TK10.TK10	1.83173			-
Bacteria.Acidobacteria.Subgroup_11.Subgroup_11.Subgroup_11.Subgroup_11	2.78897			-
Bacteria.Cyanobacteria.Melainabacteria.Caenarcaniphilales.Caenarcaniphilales.Caenarcaniphilales	1.6668			-
Bacteria.Hydrogenedentes.Hydrogenedentia.Hydrogenedentiales.Hydrogenedensaceae.Hydrogenedensaceae	1.5307			-
Bacteria.Bacteroidetes.Bacteroidia.Bacteroidales.Prevotellaceae.Prevotella_1	3.65705			-
Bacteria.Bacteroidetes.Bacteroidia.Bacteroidales.Bacteroidales_BS11_gut_group.Bacteroidales_BS11_gut_group	1.77814			-
Bacteria.Firmicutes.Clostridia.Clostridiales.Lachnospiraceae.Lachnospiraceae_FCS020_group	2.08068			-
Bacteria.Proteobacteria.Gammaproteobacteria.Pseudomonadales.Moraxellaceae.Psychrobacter	2.03969			-
Bacteria.Proteobacteria.Gammaproteobacteria.Steroidobacterales	2.99161			-
Bacteria.Patescibacteria.Microgenomatia.Candidatus_Woesebacteria.Candidatus_Woesebacteria.Candidatus_Woesebacteria	1.77374			-
Bacteria.Proteobacteria.Alphaproteobacteria.Rhizobiales.Rhizobiaceae.Aquamicrobium	2.56041			-
Bacteria.Kiritimatiellaeota.Kiritimatiellae.WCHB1_41	4.72988			-
Bacteria.Verrucomicrobia.Verrucomicrobiae.Pedosphaerales.Pedosphaeraceae.ADurb_Bin063_1	2.11897			-
Bacteria.Hydrogenedentes.Hydrogenedentia	1.5307			-
Bacteria.Chloroflexi.Dehalococcoidia.Sh765B_TzT_20	1.40576			-
Bacteria.Rokubacteria.NC10.Methylomirabilales	2.60533			-
Bacteria.Cyanobacteria.Melainabacteria.Obscuribacterales.Obscuribacterales.Obscuribacterales	2.43886			-
Bacteria.Firmicutes.Erysipelotrichia.Erysipelotrichales.Erysipelotrichaceae.Dielma	1.50586			-
Bacteria.Acidobacteria.Blastocatellia__Subgroup_4_.DS_100.DS_100	1.88288			-
Bacteria.Acidobacteria.Acidobacteriia.Solibacterales.Solibacteraceae__Subgroup_3_.AKIW659	1.63234			-
Bacteria.Proteobacteria.Deltaproteobacteria.PB19	1.70679			-
Bacteria.Proteobacteria.Alphaproteobacteria.Paracaedibacterales.Paracaedibacteraceae	3.00016			-
Bacteria.Patescibacteria.Parcubacteria.Candidatus_Liptonbacteria	1.25213			-
Bacteria.Firmicutes.Clostridia.Clostridiales.Lachnospiraceae.Lachnospiraceae_FE2018_group	2.05312			-
Bacteria.Firmicutes.Bacilli.Bacillales.Paenibacillaceae.Paenibacillus	2.36082			-
Bacteria.Bacteroidetes.Bacteroidia.Bacteroidales.M2PB4_65_termite_group	2.37109			-
Bacteria.Proteobacteria.Gammaproteobacteria.Betaproteobacteriales.Nitrosomonadaceae.MND1	2.85549			-
Bacteria.Bacteroidetes.Bacteroidia.Bacteroidales.F082.F082	3.21317			-
Bacteria.Firmicutes.Erysipelotrichia.Erysipelotrichales.Erysipelotrichaceae.Erysipelotrichaceae_UCG_006	3.42021			-
Bacteria.Firmicutes.Erysipelotrichia.Erysipelotrichales.Erysipelotrichaceae.Erysipelotrichaceae_UCG_004	1.50586			-
Bacteria.Firmicutes.Erysipelotrichia.Erysipelotrichales.Erysipelotrichaceae.Erysipelotrichaceae_UCG_009	4.50575			-
Bacteria.Firmicutes.Erysipelotrichia.Erysipelotrichales.Erysipelotrichaceae.Erysipelotrichaceae_UCG_008	2.81092			-
Bacteria.Proteobacteria.Alphaproteobacteria.Rhizobiales.Rhizobiaceae.Allorhizobium_Neorhizobium_Pararhizobium_Rhizobium	3.37346			-
Bacteria.Entotheonellaeota.Entotheonellia.Entotheonellales.Entotheonellaceae.Entotheonellaceae	1.94983			-
Bacteria.Proteobacteria.Gammaproteobacteria.Betaproteobacteriales.B1_7BS	2.61883			-
Bacteria.Firmicutes.Clostridia.Clostridiales.Lachnospiraceae.A2	1.72925			-
Bacteria.Proteobacteria.Alphaproteobacteria.Rhodobacterales.Rhodobacteraceae.Roseivivax.Roseivivax_halodurans	1.10253			-
Bacteria.Proteobacteria.Gammaproteobacteria.Xanthomonadales.Xanthomonadaceae	2.91123			-
Bacteria.Proteobacteria.Gammaproteobacteria.Betaproteobacteriales.Burkholderiaceae.Pusillimonas	1.43132			-
Bacteria.WPS_2.WPS_2.WPS_2.WPS_2	2.26155			-
Bacteria.Tenericutes.Mollicutes.Acholeplasmatales.Acholeplasmataceae	1.99815			-
Bacteria.Actinobacteria.Actinobacteria.Frankiales.Cryptosporangiaceae.Fodinicola.bacterium	1.13029			-
Bacteria.Tenericutes.Mollicutes.Mycoplasmatales.Mycoplasmataceae.Mycoplasma.Mycoplasma_moatsii	3.52584			-
Bacteria.Cyanobacteria.Oxyphotobacteria.Nostocales	1.2942			-
Bacteria.Firmicutes.Negativicutes.Selenomonadales.Acidaminococcaceae	4.34675			-
Bacteria.Proteobacteria.Alphaproteobacteria.Rhodobacterales.Rhodobacteraceae	2.60956			-
Bacteria.Acidobacteria.Subgroup_9	1.85806			-
Bacteria.Patescibacteria.Gracilibacteria.Absconditabacteriales__SR1_.Absconditabacteriales__SR1_	2.5207			-
Bacteria.Armatimonadetes.Chthonomonadetes	2.20199			-
Bacteria.Tenericutes.Mollicutes.Haloplasmatales.Haloplasmataceae.Haloplasma	1.5307			-
Bacteria.Acidobacteria.Subgroup_5	2.54669			-
Bacteria.Proteobacteria.Gammaproteobacteria.Betaproteobacteriales.Burkholderiaceae.Paucibacter	2.15433			-
Bacteria.Acidobacteria.Subgroup_6	3.81134			-
Bacteria.Patescibacteria.Microgenomatia.Candidatus_Woesebacteria.Candidatus_Woesebacteria	1.77374			-
Bacteria.Firmicutes.Clostridia.Clostridiales.Family_XIII.Family_XIII_UCG_001	3.9128	Duodenum	3.5957	0.0350057
Bacteria.Proteobacteria.Alphaproteobacteria.Caulobacterales.Caulobacteraceae.Caulobacter	3.41379			-
Bacteria.Proteobacteria.Gammaproteobacteria.Betaproteobacteriales.SC_I_84.SC_I_84	3.19463			-
Bacteria.Elusimicrobia.Elusimicrobia.Elusimicrobiales.Elusimicrobiaceae	2.15659			-
Bacteria.Firmicutes	5.70304			-
Bacteria.Chloroflexi.Chloroflexia.Chloroflexales.Chloroflexaceae	1.15024			-
Bacteria.Proteobacteria.Alphaproteobacteria.Caulobacterales.Caulobacteraceae	3.79812			-
Bacteria.Chloroflexi.Gitt_GS_136.Gitt_GS_136.Gitt_GS_136	2.49093			-
Bacteria.Chloroflexi.Ktedonobacteria.C0119.C0119.C0119	0.928637			-
Bacteria.Chloroflexi.Anaerolineae.SBR1031.A4b	2.87544			-
Bacteria.Latescibacteria	2.83712			-
Bacteria.Armatimonadetes	2.71804	Duodenum	2.60825	0.0140941
Bacteria.Proteobacteria.Alphaproteobacteria.Rhodobacterales.Rhodobacteraceae.Sulfitobacter	1.74155			-
Bacteria.Firmicutes.Clostridia.Clostridiales.Lachnospiraceae._Eubacterium__ruminantium_group.Lachnospiraceae_bacterium	2.15144			-
Bacteria.Proteobacteria.Alphaproteobacteria.Rhizobiales.Devosiaceae	2.36969			-
Bacteria.Fibrobacteres.Fibrobacteria.Fibrobacterales	2.87424			-
Bacteria.Firmicutes.Erysipelotrichia.Erysipelotrichales.Erysipelotrichaceae.Solobacterium.bacterium_WCE2003	1.70432			-
Bacteria.Actinobacteria.Actinobacteria.Streptosporangiales.Streptosporangiaceae.Sphaerimonospora	1.40356			-
Bacteria.Firmicutes.Clostridia.Clostridiales.Lachnospiraceae	4.8863			-
Bacteria.Firmicutes.Limnochordia	2.08971			-
Bacteria.Firmicutes.Bacilli.Lactobacillales.Carnobacteriaceae	1.96115			-
Bacteria.Proteobacteria.Gammaproteobacteria.Betaproteobacteriales.Nitrosomonadaceae.Nitrosomonas.Nitrosomonas_nitrosa	1.47271			-
Bacteria.Actinobacteria.Acidimicrobiia.Actinomarinales	1.5307			-
Bacteria.Acidobacteria.Subgroup_22.Subgroup_22.Subgroup_22	2.73141			-
Bacteria.Proteobacteria.Deltaproteobacteria.Myxococcales.Haliangiaceae	2.90864			-
Bacteria.Cyanobacteria.Oxyphotobacteria	4.33062			-
Bacteria.Acidobacteria.Subgroup_17.Subgroup_17	3.388			-
Bacteria.Firmicutes.Clostridia.Clostridiales.Lachnospiraceae.Butyrivibrio_2.Butyrivibrio_fibrisolvens	2.28064			-
Bacteria.Firmicutes.Erysipelotrichia.Erysipelotrichales	4.91773			-
Bacteria.Bacteroidetes.Bacteroidia.Bacteroidales.Bacteroidaceae.Bacteroides.Bacteroides_uniformis	1.11556			-
Bacteria.Proteobacteria.Deltaproteobacteria.SAR324_clade_Marine_group_B_.SAR324_clade_Marine_group_B_	2.1858			-
Bacteria.Proteobacteria.Deltaproteobacteria.Myxococcales.Phaselicystidaceae.Phaselicystis	1.5307			-
Bacteria.Actinobacteria.Coriobacteriia	4.22733			-
Bacteria.Proteobacteria.Alphaproteobacteria.Reyranellales	2.47271			-
Bacteria.Actinobacteria.Actinobacteria.Frankiales.Cryptosporangiaceae.Fodinicola	1.13029			-
Bacteria.Cyanobacteria.Oxyphotobacteria.Synechococcales	1.75728			-
Bacteria.Firmicutes.Clostridia.DTU014	1.4705			-
Bacteria.Verrucomicrobia.Verrucomicrobiae.Opitutales.Opitutaceae	1.62761			-
Bacteria.Firmicutes.Clostridia.Clostridiales.Gracilibacteraceae.Lutispora	2.8747			-
Bacteria.Firmicutes.Bacilli.Bacillales.Planococcaceae.Lysinibacillus	2.82772			-
Bacteria.Patescibacteria.Saccharimonadia.Saccharimonadales.Saccharimonadales.Saccharimonadales.TM7_phylum	1.21094			-
Bacteria.Gemmatimonadetes	3.39253			-
Bacteria.Bacteroidetes.Ignavibacteria.Kryptoniales.BSV26	2.29036			-
Bacteria.Proteobacteria.Deltaproteobacteria.Bdellovibrionales.Bdellovibrionaceae	2.63151			-
Bacteria.Proteobacteria.Deltaproteobacteria.MBNT15	3.07786			-
Bacteria.Actinobacteria.Coriobacteriia.Coriobacteriales.Atopobiaceae.Olsenella.Olsenella_umbonata	1.57965			-
Bacteria.Proteobacteria.Deltaproteobacteria.NB1_j	3.31603			-
Bacteria.Cyanobacteria.Oxyphotobacteria.Nostocales.Chroococcidiopsaceae	1.2942			-
Bacteria.Dependentiae.Babeliae	2.27106			-
Bacteria.Firmicutes.Clostridia.Clostridiales.Lachnospiraceae._Ruminococcus__gauvreauii_group	3.46723			-
Bacteria.Firmicutes.Erysipelotrichia.Erysipelotrichales.Erysipelotrichaceae.Breznakia	1.03045			-
Bacteria.Acidobacteria.Subgroup_9.Subgroup_9	1.85806			-
Bacteria.Verrucomicrobia.Verrucomicrobiae.LD1_PB3.LD1_PB3.LD1_PB3	2.75684			-
Bacteria.Firmicutes.Bacilli.Lactobacillales.Streptococcaceae.Streptococcus.Streptococcus_caprae	0.867885			-
Bacteria.Firmicutes.Clostridia.Clostridiales.Ruminococcaceae.Candidatus_Soleaferrea	2.30847			-
Bacteria.Proteobacteria.Gammaproteobacteria.Betaproteobacteriales.Burkholderiaceae.GKS98_freshwater_group	1.08076			-
Bacteria.Proteobacteria.Alphaproteobacteria.Rhizobiales	4.65824			-
Bacteria.Acidobacteria.Subgroup_25.Subgroup_25.Subgroup_25.Subgroup_25	2.77683			-
Bacteria.Firmicutes.Clostridia.MBA03.MBA03.MBA03	2.91517			-
Bacteria.Hydrogenedentes.Hydrogenedentia.Hydrogenedentiales.Hydrogenedensaceae	1.5307			-
Bacteria.Synergistetes.Synergistia.Synergistales.Synergistaceae.Aminobacterium	3.00389			-
Bacteria.Firmicutes.Clostridia.Clostridiales.Family_XIII._Eubacterium__brachy_group	2.12274			-
Bacteria.Patescibacteria.Parcubacteria.Candidatus_Kaiserbacteria.Candidatus_Kaiserbacteria.Candidatus_Kaiserbacteria.Candidatus_Sonnebornia	2.01345			-
Bacteria.Proteobacteria.Alphaproteobacteria.Rhizobiales.Rhizobiaceae.Mesorhizobium	2.77836			-
Bacteria.Hydrogenedentes.Hydrogenedentia.Hydrogenedentiales	1.5307			-
Bacteria.Proteobacteria.Gammaproteobacteria.Pseudomonadales.Pseudomonadaceae.Pseudomonas.Pseudomonas_veronii	1.54818			-
Bacteria.Chlamydiae.Chlamydiae.Chlamydiales.cvE6	1.98661			-
Bacteria.Firmicutes.Clostridia.Clostridiales.Caldicoprobacteraceae	2.47572			-
Bacteria.Epsilonbacteraeota	1.79907			-
Bacteria.Bacteroidetes.Bacteroidia.Flavobacteriales	2.82748			-
Bacteria.Proteobacteria.Alphaproteobacteria.Azospirillales.Azospirillaceae.Niveispirillum	1.74404			-
Bacteria.Proteobacteria.Gammaproteobacteria.Betaproteobacteriales.Neisseriaceae.Vitreoscilla	1.70918			-
Bacteria.Acidobacteria.Acidobacteriia.Subgroup_2.Subgroup_2.Subgroup_2	1.40576			-
Bacteria.Cyanobacteria.Sericytochromatia	1.62078			-
Bacteria.Fibrobacteres.Fibrobacteria.Fibrobacterales.Fibrobacteraceae	2.87424			-
Bacteria.Firmicutes.Clostridia.Clostridiales.Family_XI.Tepidimicrobium	2.55235			-
Bacteria.Actinobacteria.Actinobacteria.Micrococcales.Dermabacteraceae	1.62541			-
Bacteria.Epsilonbacteraeota.Campylobacteria.Campylobacterales.Helicobacteraceae	1.63234			-
Bacteria.Proteobacteria.Gammaproteobacteria.CCD24	2.44052			-
Bacteria.Proteobacteria.Deltaproteobacteria.Deltaproteobacteria_Incertae_Sedis.Syntrophorhabdaceae	1.669			-
Bacteria.Nitrospinae.P9X2b3D02.P9X2b3D02.P9X2b3D02.P9X2b3D02	2.11897			-
Bacteria.Proteobacteria.Deltaproteobacteria.PB19.PB19.PB19	1.70679			-
Bacteria.Firmicutes.Clostridia.Clostridiales.Lachnospiraceae.Butyrivibrio_2	3.31794			-
Bacteria.Bacteroidetes.Bacteroidia.Bacteroidales.Dysgonomonadaceae.Petrimonas	2.83226			-
Bacteria.Bacteroidetes.Bacteroidia.Bacteroidales.Rikenellaceae.U29_B03	2.90028			-
Bacteria.Chlamydiae.Chlamydiae.Chlamydiales.cvE6.cvE6	1.98661			-
Bacteria.Firmicutes.Clostridia.Clostridiales.Lachnospiraceae.Lachnoclostridium	2.06789			-
Bacteria.Zixibacteria.Zixibacteria.Zixibacteria.Zixibacteria.Zixibacteria	1.58185			-
Bacteria.Bacteroidetes.Bacteroidia.Bacteroidales.Porphyromonadaceae.Porphyromonas	1.44573			-
Bacteria.Zixibacteria.Zixibacteria	1.58185			-
Bacteria.Hydrogenedentes	1.5307			-
Bacteria.Actinobacteria.Coriobacteriia.Coriobacteriales.Atopobiaceae	3.66655			-
Bacteria.Acidobacteria.Subgroup_17.Subgroup_17.Subgroup_17.Subgroup_17	3.388			-
Bacteria.Proteobacteria.Alphaproteobacteria.Caulobacterales.Caulobacteraceae.Brevundimonas.Mycoplana_sp_	1.53288			-
Bacteria.Chloroflexi.Chloroflexia	2.3178			-
Bacteria.Bacteroidetes.Bacteroidia.Bacteroidales	4.31529			-
Bacteria.Proteobacteria.Gammaproteobacteria.Pseudomonadales.Moraxellaceae.Psychrobacter.Psychrobacter_sanguinis	1.59523			-
Bacteria.Gemmatimonadetes.AKAU4049.AKAU4049.AKAU4049.AKAU4049	1.83173			-
Bacteria.Nitrospinae.P9X2b3D02.P9X2b3D02	2.11897			-
Bacteria.Actinobacteria.Actinobacteria.Actinomycetales.Actinomycetaceae	2.4875			-
Bacteria.Planctomycetes.OM190.OM190.OM190.OM190	2.40576			-
Bacteria.Proteobacteria.Alphaproteobacteria.Rhizobiales.Kaistiaceae.Kaistia	1.50673			-
Bacteria.Spirochaetes.Spirochaetia.Brevinematales.Brevinemataceae.Brevinema.Brevinema_andersonii	1.66727			-
Bacteria.Firmicutes.Clostridia.Clostridiales.Ruminococcaceae.Caproiciproducens	3.53013			-
Bacteria.Actinobacteria.Actinobacteria.Frankiales.Nakamurellaceae.Nakamurella	1.8015			-
Bacteria.Chloroflexi.Anaerolineae.RBG_13_54_9.RBG_13_54_9	2.60533			-
Bacteria.Patescibacteria.Parcubacteria.Candidatus_Azambacteria.Candidatus_Azambacteria.Candidatus_Azambacteria	1.10473			-
Bacteria.Cyanobacteria.Melainabacteria.Obscuribacterales	2.43886			-
Bacteria.Proteobacteria.Alphaproteobacteria.Rhizobiales.Rhizobiaceae.Chelativorans	1.50673			-
Bacteria.Patescibacteria.Berkelbacteria.Berkelbacteria	1.8037			-
Bacteria.Armatimonadetes.Fimbriimonadia	1.5307			-
Bacteria.Bacteroidetes.Bacteroidia.Bacteroidales.Prevotellaceae.Prevotella_7.Prevotella_melaninogenica	1.11556			-
Bacteria.Acidobacteria.AT_s3_28.AT_s3_28.AT_s3_28.AT_s3_28	1.47271			-
Bacteria.Verrucomicrobia.Verrucomicrobiae.Pedosphaerales.Pedosphaeraceae	2.89961			-
Bacteria.Firmicutes.Clostridia.Clostridiales.Ruminococcaceae.Ruminococcaceae	2.16344			-
Bacteria.Actinobacteria.Acidimicrobiia.Microtrichales.Ilumatobacteraceae	2.55703			-
Bacteria.Firmicutes.Clostridia.Clostridiales.Family_XIV	3.0272			-
Bacteria.Bacteroidetes.Bacteroidia.Bacteroidales.Tannerellaceae.Parabacteroides	1.15539			-
Bacteria.WPS_2.WPS_2.WPS_2.WPS_2.WPS_2.Burkholderiales_bacterium	2.05446	Duodenum	2.61025	0.0250462
Bacteria.Firmicutes.Clostridia.Thermoanaerobacterales.Family_III.Tepidanaerobacter	2.16856			-
Bacteria.Firmicutes.Clostridia.Clostridiales.Clostridiaceae_2.Alkaliphilus.Alkaliphilus_sp_	1.92637			-
Bacteria.Proteobacteria.Deltaproteobacteria.Bradymonadales.Bradymonadales	1.54344			-
Bacteria.Proteobacteria.Alphaproteobacteria.Sphingomonadales.Sphingomonadaceae.Novosphingobium	2.50383			-
Bacteria.Acidobacteria.Acidobacteriia.Subgroup_13.Subgroup_13	1.59455			-
Bacteria.Chloroflexi.Anaerolineae.Anaerolineae	1.70679			-
Bacteria.Patescibacteria.Parcubacteria.Candidatus_Moranbacteria.Candidatus_Moranbacteria.Candidatus_Moranbacteria	1.5307			-
Bacteria.Actinobacteria.Thermoleophilia	2.83075			-
Bacteria.Patescibacteria.WWE3.WWE3.WWE3.WWE3	1.62761			-
Bacteria.Firmicutes.Bacilli.Lactobacillales.Lactobacillaceae.Lactobacillus.Lactobacillus_alvi	0.867885			-
Bacteria.Proteobacteria.Gammaproteobacteria.Oceanospirillales	1.74155			-
Bacteria.Firmicutes.Clostridia.Thermoanaerobacterales.Thermoanaerobacteraceae.Syntrophaceticus	2.26339			-
Bacteria.Zixibacteria.Zixibacteria.Zixibacteria.Zixibacteria	1.58185			-
Bacteria.Elusimicrobia.Elusimicrobia.Lineage_IV	1.85579			-
Bacteria.Nitrospinae	2.11897			-
Bacteria.Firmicutes.Clostridia.Clostridiales.Ruminococcaceae.Ruminococcus_1.Ruminococcus_flavefaciens	2.91358	Duodenum	2.82137	0.00779714
Bacteria.Patescibacteria.Microgenomatia.Candidatus_Levybacteria	1.10253			-
Bacteria.Firmicutes.Negativicutes.Selenomonadales.Veillonellaceae.Veillonellaceae_UCG_001	3.21409	Duodenum	2.94456	0.0115935
Bacteria.GAL15.GAL15.GAL15.GAL15	2.07477			-
Bacteria.Actinobacteria.Actinobacteria.Micrococcales.Micrococcaceae.Glutamicibacter	2.02192			-
Bacteria.Bacteroidetes.Bacteroidia.Cytophagales.Hymenobacteraceae.Adhaeribacter	1.98934			-
Bacteria.Lentisphaerae.Oligosphaeria.Oligosphaerales	2.72671			-
Bacteria.Actinobacteria.Actinobacteria.Corynebacteriales.Corynebacteriaceae.Corynebacterium_1.Corynebacterium_tuberculostearicum	1.43132			-
Bacteria.Firmicutes.Negativicutes.Selenomonadales	4.38796			-
Bacteria.Firmicutes.Clostridia.Clostridiales.Family_XIII.S5_A14a.Peptostreptococcaceae_bacterium	1.02225			-
Bacteria.Acidobacteria.Blastocatellia__Subgroup_4_.11_24.11_24.11_24	2.49093			-
Bacteria.Proteobacteria.Gammaproteobacteria.Betaproteobacteriales.Burkholderiaceae.Bordetella	1.8953			-
Bacteria.Synergistetes.Synergistia.Synergistales.Synergistaceae.Synergistes.Synergistes_jonesii	2.88919			-
Bacteria.Proteobacteria.Gammaproteobacteria.Pseudomonadales.Moraxellaceae.Alkanindiges	1.84416			-
Bacteria.Patescibacteria.Gracilibacteria.Candidatus_Peregrinibacteria.Candidatus_Peregrinibacteria.Candidatus_Peregrinibacteria	1.32658			-
Bacteria.Firmicutes.Clostridia.Clostridiales.Ruminococcaceae.Flavonifractor	1.2523			-
Bacteria.Acidobacteria.Acidobacteriia.Solibacterales.Solibacteraceae__Subgroup_3_.Candidatus_Solibacter	2.50842			-
Bacteria.Deinococcus_Thermus.Deinococci.Deinococcales.Trueperaceae.Truepera	1.39826			-
Bacteria.Bacteroidetes.Bacteroidia.Bacteroidales.Tannerellaceae	1.90093			-
Bacteria.Fusobacteria.Fusobacteriia.Fusobacteriales.Leptotrichiaceae.Sneathia	1.09354			-
Bacteria.Actinobacteria.Coriobacteriia.Coriobacteriales.Coriobacteriales_Incertae_Sedis	1.98423			-
Bacteria.Fusobacteria.Fusobacteriia.Fusobacteriales	1.09354			-
Bacteria.Chlamydiae.Chlamydiae.Chlamydiales.Parachlamydiaceae	2.10473			-
Bacteria.Cyanobacteria.Oxyphotobacteria.Thermosynechococcales.Thermosynechococcaceae.Synechococcus_IR11	1.40356			-
Bacteria.Cyanobacteria.Melainabacteria	4.19799	Jejunum	3.88479	0.0350057
Bacteria.Firmicutes.Bacilli.Lactobacillales.Leuconostocaceae.Weissella	1.11556			-
Bacteria.Bacteroidetes.Bacteroidia.Bacteroidales.Rikenellaceae.Rikenellaceae_RC9_gut_group.Eubacterium_sp_	1.64035			-
Bacteria.Latescibacteria.Latescibacteria.Latescibacteria.Latescibacteria	2.79196			-
Bacteria.Bacteroidetes.Bacteroidia.Flavobacteriales.Flavobacteriaceae.Winogradskyella	1.4705			-
Bacteria.Actinobacteria.Actinobacteria.Streptomycetales.Streptomycetaceae.Streptomyces	1.8015			-
Bacteria.Proteobacteria.Deltaproteobacteria.Myxococcales.BIrii41	2.27106			-
Bacteria.Planctomycetes.OM190.OM190.OM190	2.40576			-
Bacteria.Proteobacteria.Alphaproteobacteria.Rickettsiales	1.97651			-
Bacteria.Elusimicrobia.Lineage_IIb.Lineage_IIb	1.10473			-
Bacteria.Proteobacteria.Gammaproteobacteria.Betaproteobacteriales.Burkholderiaceae.Sutterella	2.45096			-
Bacteria.Bacteroidetes.Bacteroidia.Bacteroidales.PeH15.PeH15	1.39327			-
Bacteria.Cyanobacteria.Melainabacteria.Gastranaerophilales.Gastranaerophilales.Gastranaerophilales	4.19036	Jejunum	3.88554	0.0476454
Bacteria.Proteobacteria.Alphaproteobacteria.Rhodobacterales.Rhodobacteraceae.Rhodobacter	1.55489			-
Bacteria.Chloroflexi.TK10	1.83173			-
Bacteria.Bacteroidetes.Ignavibacteria.Kryptoniales.BSV26.BSV26.denitrifying_bacterium	1.22967			-
Bacteria.Bacteroidetes.Bacteroidia.Sphingobacteriales.Lentimicrobiaceae.Lentimicrobium	1.67442			-
Bacteria.Proteobacteria.Gammaproteobacteria.Betaproteobacteriales.Burkholderiaceae.Cupriavidus	4.88055			-
Bacteria.Bacteroidetes.Bacteroidia.Bacteroidales.Muribaculaceae	3.3576			-
Bacteria.Actinobacteria.Actinobacteria.Micrococcales.Microbacteriaceae	2.27721			-
Bacteria.Firmicutes.Bacilli.Bacillales.Thermoactinomycetaceae	1.22747			-
Bacteria.Chloroflexi.Gitt_GS_136	2.49093			-
Bacteria.Chloroflexi.OLB14.OLB14.OLB14	1.98934			-
Bacteria.LCP_89.LCP_89.LCP_89	1.25213			-
Bacteria.Firmicutes.Clostridia.Clostridiales.Eubacteriaceae.Anaerofustis	3.54235			-
Bacteria.Acidobacteria.Aminicenantia.Aminicenantales	1.74155			-
Bacteria.Deinococcus_Thermus.Deinococci.Deinococcales	2.21181			-
Bacteria.Planctomycetes.Pla4_lineage.Pla4_lineage.Pla4_lineage.Pla4_lineage	2.09001			-
Bacteria.Firmicutes.Clostridia.Thermoanaerobacterales.Thermoanaerobacteraceae.Caloribacterium	2.42958			-
Bacteria.Bacteroidetes.Bacteroidia.Sphingobacteriales.Sphingobacteriaceae.Sphingobacterium	1.27538			-
Bacteria.Actinobacteria.Actinobacteria.Streptosporangiales.Streptosporangiaceae	2.0926			-
Bacteria.Bacteroidetes.Bacteroidia.Flavobacteriales.Weeksellaceae.Chryseobacterium.Chryseobacterium_haifense	2.09354			-
Bacteria.Cyanobacteria.Oxyphotobacteria.Chloroplast.Chloroplast.Chloroplast.Poterioochromonas_sp_	2.277			-
Bacteria.Firmicutes.Erysipelotrichia.Erysipelotrichales.Erysipelotrichaceae.Dubosiella	1.37338			-
Bacteria.Chloroflexi.KD4_96.KD4_96.KD4_96.KD4_96	3.12315			-
Bacteria.Bacteroidetes.Bacteroidia.Sphingobacteriales.env_OPS_17	2.33853			-
Bacteria.Spirochaetes.Spirochaetia.Spirochaetales.Spirochaetaceae.Sediminispirochaeta	1.64035			-
Bacteria.Patescibacteria.Parcubacteria.Candidatus_Kaiserbacteria.Candidatus_Kaiserbacteria.Candidatus_Kaiserbacteria	2.23305			-
Bacteria.Acidobacteria.Subgroup_22.Subgroup_22.Subgroup_22.Subgroup_22	2.73141			-
Bacteria.Patescibacteria.Parcubacteria.Candidatus_Kaiserbacteria	2.23305			-
Bacteria.Firmicutes.Clostridia.Clostridiales.Lachnospiraceae.Lachnospiraceae_NK3A20_group.wallaby_gut	0.867885			-
Bacteria.Proteobacteria.Gammaproteobacteria.Xanthomonadales.Xanthomonadaceae.Xanthomonas	1.00535			-
Bacteria.Proteobacteria.Gammaproteobacteria.Pseudomonadales.Moraxellaceae.Acinetobacter.Acinetobacter_lwoffii	3.41618			-
Bacteria.Cyanobacteria.Oxyphotobacteria.Chloroplast.Chloroplast.Chloroplast	4.32971			-
Bacteria.Proteobacteria.Alphaproteobacteria.Rhizobiales.A0839.A0839	2.02053			-
Bacteria.Firmicutes.Clostridia.Clostridiales.Family_XIII._Eubacterium__nodatum_group	3.54113			-
Bacteria.Chloroflexi.Dehalococcoidia.S085.S085	2.65998			-
Bacteria.Proteobacteria.Gammaproteobacteria.Cellvibrionales	1.81137			-
Bacteria.Proteobacteria.Alphaproteobacteria.Caulobacterales.Hyphomonadaceae	2.35964			-
Bacteria.Fusobacteria	1.09354			-
Bacteria.Gemmatimonadetes.AKAU4049.AKAU4049.AKAU4049	1.83173			-
Bacteria.Proteobacteria.Deltaproteobacteria.Myxococcales.Blfdi19.Blfdi19	1.5307			-
Bacteria.Proteobacteria.Gammaproteobacteria.Aeromonadales.Succinivibrionaceae	2.4967			-
Bacteria.Patescibacteria.Parcubacteria.Parcubacteria	1.47271			-
Bacteria.Armatimonadetes.Chthonomonadetes.Chthonomonadales.Chthonomonadales.Chthonomonadales	1.85806			-
Bacteria.Nitrospirae.Thermodesulfovibrionia	3.21376			-
Bacteria.Patescibacteria.Parcubacteria	2.51021			-
Bacteria.Planctomycetes.Planctomycetacia.Gemmatales.Gemmataceae	2.18391			-
Bacteria.Cyanobacteria.Oxyphotobacteria.Thermosynechococcales.Thermosynechococcaceae.Synechococcus_IR11.Pseudanabaena_galeata	1.40356			-
Bacteria.Firmicutes.Clostridia.Clostridiales.Eubacteriaceae.Garciella	2.51431			-
Bacteria.Synergistetes	3.54809			-
Bacteria.Proteobacteria.Gammaproteobacteria.Legionellales.Legionellaceae.Legionella	1.82953			-
Bacteria.Proteobacteria.Gammaproteobacteria.PLTA13.PLTA13.PLTA13	2.77062			-
Bacteria.Actinobacteria.Actinobacteria.Streptosporangiales.Nocardiopsaceae.Thermobifida.Thermobifida_cellulosilytica	1.03028			-
Bacteria.Cyanobacteria.Melainabacteria.Gastranaerophilales.Gastranaerophilales.Gastranaerophilales.rumen_bacterium	2.17605			-
Bacteria.Actinobacteria.Actinobacteria.Streptosporangiales.Thermomonosporaceae.Thermomonospora.Thermomonospora_chromogena	1.59455			-
Bacteria.Actinobacteria.Acidimicrobiia.Microtrichales.Microtrichaceae.IMCC26207	1.669			-
Bacteria.Acidobacteria	4.22319			-
Bacteria.Rokubacteria.NC10.Rokubacteriales.Rokubacteriales.Rokubacteriales.bacterium_WX65	1.70679			-
Bacteria.Bacteroidetes.Bacteroidia.Bacteroidales.Bacteroidales_RF16_group	2.61576			-
Bacteria.Firmicutes.Negativicutes.Selenomonadales.Veillonellaceae.Selenomonas.Selenomonas_lacticifex	2.50757			-
Bacteria.Bacteroidetes.Bacteroidia.Sphingobacteriales.Sphingobacteriaceae	1.27538			-
Bacteria.Proteobacteria.Alphaproteobacteria.Rhizobiales.Rhizobiales_Incertae_Sedis.Bauldia	1.32658			-
Bacteria.Firmicutes.Bacilli.Bacillales.Planococcaceae.Psychrobacillus	1.2942			-
Bacteria.Patescibacteria.Gracilibacteria	2.59224			-
Bacteria.Lentisphaerae.Lentisphaeria.Victivallales.Victivallaceae	3.14133			-
Bacteria.Proteobacteria.Gammaproteobacteria.Betaproteobacteriales.Nitrosomonadaceae	3.3213			-
Bacteria.Proteobacteria.Alphaproteobacteria.Dongiales.Dongiaceae	2.88039			-
Bacteria.Proteobacteria.Gammaproteobacteria.Oceanospirillales.Pseudohongiellaceae	0.968605			-
Bacteria.Tenericutes.Mollicutes.Mollicutes_RF39.Mollicutes_RF39	4.07494			-
Bacteria.Dadabacteria.Dadabacteriia.Dadabacteriales.Dadabacteriales.Dadabacteriales	1.98934			-
Bacteria.Verrucomicrobia.Verrucomicrobiae.Opitutales.Opitutaceae.Opitutus	1.62761			-
Bacteria.Actinobacteria.Actinobacteria.Corynebacteriales.Nocardiaceae.Gordonia	1.77133			-
Bacteria.Proteobacteria.Gammaproteobacteria.Xanthomonadales.Rhodanobacteraceae.Rhodanobacter	1.8037			-
Bacteria.Bacteroidetes.Bacteroidia.Chitinophagales.Chitinophagaceae.Flaviaesturariibacter	1.44573			-
Bacteria.Nitrospirae.Nitrospira.Nitrospirales.Nitrospiraceae.Nitrospira.Nitrospirae_bacterium	1.75728			-
Bacteria.Firmicutes.Erysipelotrichia.Erysipelotrichales.Erysipelotrichaceae.Catenibacterium	1.63241			-
Bacteria.Planctomycetes.Phycisphaerae.Phycisphaerales.Phycisphaeraceae	2.79445			-
Bacteria.Proteobacteria.Alphaproteobacteria.Rhizobiales.Rhizobiaceae.Falsochrobactrum	2.33534			-
Bacteria.Firmicutes.Bacilli.Lactobacillales.Lactobacillaceae.Lactobacillus.Lactobacillus_faecis	2.07222			-
Bacteria.Epsilonbacteraeota.Campylobacteria.Campylobacterales	1.79907			-
Bacteria.Actinobacteria.Actinobacteria.Frankiales.Sporichthyaceae.hgcI_clade	1.44033			-
Bacteria.Proteobacteria.Deltaproteobacteria.Myxococcales.Nannocystaceae.Pseudenhygromyxa	1.83173			-
Bacteria.Bacteroidetes.Bacteroidia.Chitinophagales.Chitinophagaceae.Niastella	1.77374			-
Bacteria.Firmicutes.Clostridia.Clostridiales.Lachnospiraceae.Lachnospiraceae_XPB1014_group	3.76851			-
Bacteria.Bacteroidetes.Bacteroidia.Bacteroidales.PeH15	1.39327			-
Bacteria.Proteobacteria.Gammaproteobacteria.Aeromonadales	2.4967			-
Bacteria.Spirochaetes.Leptospirae.Leptospirales.Leptospiraceae.Turneriella	1.25213			-
Bacteria.Entotheonellaeota.Entotheonellia.Entotheonellales.Entotheonellaceae	1.94983			-
Bacteria.Bacteroidetes.Bacteroidia.Bacteroidales.Porphyromonadaceae	1.44573			-
Bacteria.Chloroflexi.Anaerolineae.SBR1031.A4b.A4b	2.87544			-
Bacteria.Firmicutes.Bacilli.Lactobacillales.Lactobacillaceae.Lactobacillus.Lactobacillus_reuteri	2.77851			-
Bacteria.Proteobacteria.Gammaproteobacteria.Enterobacteriales.Enterobacteriaceae.Escherichia_Shigella	5.01213	Jejunum	4.71438	0.0127163
Bacteria.Firmicutes.Clostridia.Thermoanaerobacterales.SRB2	1.93208			-
Bacteria.Bacteroidetes.Bacteroidia.Bacteroidales.Bacteroidaceae.Bacteroides	3.07545			-
Bacteria.Actinobacteria.Actinobacteria.Micrococcales.Micrococcaceae.Rothia	1.72122			-
Bacteria.Fibrobacteres.Fibrobacteria.Fibrobacterales.Fibrobacteraceae.Fibrobacter.Fibrobacter_succinogenes	2.35647			-
Bacteria.Proteobacteria.Deltaproteobacteria.NKB15.NKB15.NKB15	1.22967			-
Bacteria.Proteobacteria.Gammaproteobacteria.Aeromonadales.Succinivibrionaceae.Anaerobiospirillum	1.74136			-
Bacteria.Actinobacteria.Coriobacteriia.Coriobacteriales.Atopobiaceae.Olsenella	3.43786			-
Bacteria.Rokubacteria.NC10.Methylomirabilales.Methylomirabilaceae.Sh765B_TzT_35	2.60533			-
Bacteria.Bacteroidetes.Ignavibacteria.SJA_28	1.39826			-
Bacteria.Patescibacteria.Gracilibacteria.Candidatus_Abawacabacteria	1.58185			-
Bacteria.Elusimicrobia.Lineage_IIa.Lineage_IIa	1.88288			-
Bacteria.Patescibacteria.Gracilibacteria.Absconditabacteriales__SR1_.Absconditabacteriales__SR1_.Absconditabacteriales__SR1_	2.5207			-
Bacteria.Bacteroidetes.Ignavibacteria.OPB56.OPB56	2.07477			-
Bacteria.Proteobacteria.Gammaproteobacteria.Oceanospirillales.SS1_B_06_26.SS1_B_06_26	1.74155			-
Bacteria.Elusimicrobia.Endomicrobia.Endomicrobiales.Endomicrobiaceae.Candidatus_Endomicrobium	1.4185			-
Bacteria.Firmicutes.Clostridia.Clostridiales.Lachnospiraceae.Cellulosilyticum.bacterium_PS7	2.01861			-
Bacteria.Acidobacteria.Thermoanaerobaculia.Thermoanaerobaculales.Thermoanaerobaculaceae.Subgroup_10	2.97786			-
Bacteria.Spirochaetes.Spirochaetia.Spirochaetales.Spirochaetaceae.Treponema_2.Treponema_saccharophilum	1.03045			-
Bacteria.Spirochaetes.Spirochaetia	2.86422			-
Bacteria.Firmicutes.Clostridia.Clostridiales.Syntrophomonadaceae.Syntrophomonas	3.02949			-
Bacteria.Proteobacteria.Gammaproteobacteria.Enterobacteriales	5.02327	Jejunum	4.7221	0.00601121
Bacteria.Actinobacteria.Acidimicrobiia.Microtrichales.Iamiaceae	1.22967			-
Bacteria.Proteobacteria.Alphaproteobacteria.Sphingomonadales.Sphingomonadaceae.Sphingobium.Sphingobium_xenophagum	2.2911			-
Bacteria.Bacteroidetes.Bacteroidia.Flavobacteriales.Flavobacteriaceae	2.63527			-
Bacteria.Chloroflexi.Dehalococcoidia.Dehalococcoidales	1.22967			-
Bacteria.Proteobacteria.Deltaproteobacteria.Myxococcales.P3OB_42	2.48494			-
Bacteria.Gemmatimonadetes.BD2_11_terrestrial_group.BD2_11_terrestrial_group.BD2_11_terrestrial_group.BD2_11_terrestrial_group	1.90636			-
Bacteria.Elusimicrobia.Rs_M47.Rs_M47.Rs_M47	0.829263			-
Bacteria.Bacteroidetes.Bacteroidia.Flavobacteriales.Crocinitomicaceae	1.19045			-
Bacteria.Planctomycetes.Phycisphaerae	2.82582			-
Bacteria.Proteobacteria.Deltaproteobacteria.Desulfovibrionales	3.46054			-
Bacteria.Proteobacteria.Deltaproteobacteria.MBNT15.MBNT15.MBNT15	3.07786			-
Bacteria.Firmicutes.Bacilli.Bacillales.Bacillaceae.Anoxybacillus	2.07299			-
Bacteria.Bacteroidetes.Bacteroidia.Chitinophagales.Chitinophagaceae	3.32329			-
Bacteria.Proteobacteria.Alphaproteobacteria.Rhizobiales.KF_JG30_B3.KF_JG30_B3	2.02555			-
Bacteria.Proteobacteria.Gammaproteobacteria.Enterobacteriales.Enterobacteriaceae.Serratia	3.08149			-
Bacteria.Firmicutes.Clostridia.Clostridiales.Ruminococcaceae.Ruminococcaceae_NK4A214_group	4.74238			-
Bacteria.Acidobacteria.Subgroup_6.Subgroup_6.Subgroup_6.Subgroup_6	3.81134			-
Bacteria.Chloroflexi.Anaerolineae.SBR1031.SBR1031.SBR1031.anaerobic_digester	2.24811			-
Bacteria.Proteobacteria.Alphaproteobacteria.Rhodobacterales.Rhodobacteraceae.Gemmobacter	1.77153			-
Bacteria.Acidobacteria.Subgroup_6.Subgroup_6.Subgroup_6.Subgroup_6.Acidobacteria_bacterium	2.02555			-
Bacteria.Firmicutes.Erysipelotrichia.Erysipelotrichales.Erysipelotrichaceae	4.91773			-
Bacteria.Bacteroidetes.Bacteroidia.Bacteroidales.Prevotellaceae.Prevotellaceae_UCG_004	2.58406			-
Bacteria.Proteobacteria.Alphaproteobacteria.Rhodobacterales.Rhodobacteraceae.Paracoccus	1.66727			-
Bacteria.Bacteroidetes.Bacteroidia.Bacteroidales.Prevotellaceae.Prevotellaceae_UCG_001	2.4953			-
Bacteria.Bacteroidetes.Bacteroidia.Bacteroidales.Prevotellaceae.Prevotellaceae_UCG_003	2.68649			-
Bacteria.Firmicutes.Clostridia.Clostridiales.Lachnospiraceae.Howardella	2.97004	Duodenum	2.7444	0.00296288
Bacteria.Verrucomicrobia.Verrucomicrobiae.LD1_PB3.LD1_PB3	2.75684			-
Bacteria.Proteobacteria.Deltaproteobacteria.Myxococcales.Polyangiaceae.Pajaroellobacter	2.59197			-
Bacteria.Latescibacteria.Latescibacteria	2.83712			-
Bacteria.Elusimicrobia.Lineage_IIa	1.88288			-
Bacteria.Actinobacteria.MB_A2_108.MB_A2_108.MB_A2_108	1.90636			-
Bacteria.Spirochaetes.Leptospirae	1.25213			-
Bacteria.Proteobacteria.Gammaproteobacteria.Xanthomonadales.Xanthomonadaceae.Luteimonas	1.60543			-
Bacteria.Proteobacteria.Deltaproteobacteria.Desulfobacterales.Desulfobulbaceae	2.00782			-
Bacteria.Proteobacteria.Deltaproteobacteria.Deltaproteobacteria_Incertae_Sedis.Syntrophorhabdaceae.Syntrophorhabdus	1.669			-
Bacteria.Planctomycetes.Phycisphaerae.Phycisphaerales	2.82582			-
Bacteria.Acidobacteria.Subgroup_9.Subgroup_9.Subgroup_9	1.85806			-
Bacteria.Firmicutes.Clostridia.Clostridiales.Lachnospiraceae.Oribacterium	2.88444			-
Bacteria.Proteobacteria.Alphaproteobacteria.Rhizobiales.Xanthobacteraceae.Bradyrhizobium	2.97476			-
Bacteria.Firmicutes.Bacilli.Lactobacillales.Streptococcaceae.Streptococcus	3.08654			-
Bacteria.Acidobacteria.Acidobacteriia.Acidobacteriales.Koribacteraceae	2.02555			-
Bacteria.Tenericutes.Mollicutes.Mollicutes_RF39.Mollicutes_RF39.Mollicutes_RF39	4.07494			-
Bacteria.Proteobacteria.Gammaproteobacteria.KF_JG30_C25	1.03028			-
Bacteria.Chloroflexi.Dehalococcoidia.SAR202_clade.SAR202_clade.SAR202_clade	1.14719			-
Bacteria.Planctomycetes.Planctomycetacia.Gemmatales	2.18391			-
Bacteria.Firmicutes.Clostridia.Clostridiales.Family_XI.Parvimonas	1.11556			-
Bacteria.Proteobacteria.Alphaproteobacteria.Caulobacterales.Hyphomonadaceae.Hirschia	2.04258			-
Bacteria.Proteobacteria.Gammaproteobacteria.Pseudomonadales	4.58632			-
Bacteria.Firmicutes.Clostridia.Clostridiales.Family_XI.Anaerosalibacter	1.85586			-
Bacteria.Spirochaetes.Spirochaetia.Spirochaetales.Spirochaetaceae	2.86422			-
Bacteria.Firmicutes.Clostridia.Clostridiales.Clostridiaceae_1.Clostridium_sensu_stricto_1.Clostridium_butyricum	1.8086			-
Bacteria.Proteobacteria.Gammaproteobacteria.Betaproteobacteriales.Burkholderiaceae.Massilia.Naxibacter_sp_	1.669			-
Bacteria.Kiritimatiellaeota.Kiritimatiellae.WCHB1_41.WCHB1_41.WCHB1_41	4.72988			-
Bacteria.Proteobacteria.Gammaproteobacteria.R7C24	1.77374			-
Bacteria.Firmicutes.Clostridia.Clostridiales.Defluviitaleaceae	3.34372	Duodenum	3.09626	0.00400067
Bacteria.Firmicutes.Clostridia.Clostridiales.Christensenellaceae	4.88217			-
Bacteria.Firmicutes.Clostridia.Clostridiales.Christensenellaceae.Christensenellaceae_R_7_group.bacterium_AC2043	2.80624			-
Bacteria.Firmicutes.Clostridia.Clostridiales.Lachnospiraceae._Eubacterium__cellulosolvens_group	2.74113			-
Bacteria.Firmicutes.Negativicutes.Selenomonadales.Veillonellaceae.Quinella	2.12367			-
Bacteria.Proteobacteria.Alphaproteobacteria.Rhizobiales.Beijerinckiaceae.Bosea	2.68011			-
Bacteria.Omnitrophicaeota	1.40576			-
Bacteria.Lentisphaerae.Lentisphaeria.Victivallales.Victivallaceae.Victivallaceae	3.14133			-
Bacteria.Actinobacteria.Actinobacteria.Streptosporangiales	2.3614			-
Bacteria.Proteobacteria.Gammaproteobacteria.Aeromonadales.Succinivibrionaceae.Anaerobiospirillum.Anaerobiospirillum_succiniciproducens	1.45625			-
Bacteria.Bacteroidetes.Bacteroidia.Bacteroidales.Tannerellaceae.Macellibacteroides	1.72942			-
Bacteria.Firmicutes.Bacilli.Lactobacillales.Lactobacillaceae	3.649			-
Bacteria.Acidobacteria.Acidobacteriia.Subgroup_13.Subgroup_13.Subgroup_13	1.59455			-
Bacteria.Firmicutes.Bacilli.Bacillales.Family_XII	2.29113			-
Bacteria.Cyanobacteria.Oxyphotobacteria.Chloroplast	4.32971			-
Bacteria.Cyanobacteria.Oxyphotobacteria.Chloroplast.Chloroplast	4.32971			-
Bacteria.Chloroflexi.Anaerolineae.Caldilineales.Caldilineaceae	2.11897			-
Bacteria.Proteobacteria.Deltaproteobacteria.NB1_j.NB1_j	3.31603			-
Bacteria.Verrucomicrobia	3.26782			-
Bacteria.Proteobacteria.Alphaproteobacteria.Rhizobiales.Beijerinckiaceae.Chelatococcus	2.21877			-
Bacteria.Proteobacteria.Deltaproteobacteria.Myxococcales.Phaselicystidaceae	1.5307			-
Bacteria.Bacteroidetes.Bacteroidia.Bacteroidales.Paludibacteraceae	1.94983			-
Bacteria.Gemmatimonadetes.S0134_terrestrial_group	2.32658			-
Bacteria.Proteobacteria.Gammaproteobacteria.Betaproteobacteriales.Methylophilaceae.Methylophilus	2.10479			-
Bacteria.Proteobacteria.Deltaproteobacteria.Syntrophobacterales.Syntrophobacteraceae	2.30885			-
Bacteria.Proteobacteria.Gammaproteobacteria.B2M28.B2M28	2.24039			-
Bacteria.Proteobacteria	5.43634			-
Bacteria.Chloroflexi.Dehalococcoidia.661239.661239	1.25213			-
Bacteria.Cyanobacteria.Melainabacteria.Vampirovibrionales.Vampirovibrionales	1.32438			-
Bacteria.Proteobacteria.Alphaproteobacteria.Rhizobiales.Rhizobiaceae	4.57672			-
Bacteria.Firmicutes.Clostridia.Clostridiales.Ruminococcaceae._Eubacterium__coprostanoligenes_group	4.25289			-
Bacteria.Latescibacteria.Latescibacteria.Latescibacterales.Latescibacteraceae.Latescibacteraceae	1.83173			-
Bacteria.Epsilonbacteraeota.Campylobacteria.Campylobacterales.Campylobacteraceae.Campylobacter	1.52823			-
Bacteria.Proteobacteria.Gammaproteobacteria.Coxiellales	1.58898			-
Bacteria.Proteobacteria.Gammaproteobacteria.Betaproteobacteriales.Burkholderiaceae.Parapusillimonas	1.00535			-
Bacteria.Chloroflexi.Dehalococcoidia.Sh765B_TzT_20.Sh765B_TzT_20.Sh765B_TzT_20	1.40576			-
Bacteria.Planctomycetes.Pla4_lineage.Pla4_lineage	2.09001			-
Bacteria.Tenericutes.Mollicutes.Mycoplasmatales.Mycoplasmataceae	3.79198			-
Bacteria.Patescibacteria.Microgenomatia.Candidatus_Roizmanbacteria.Candidatus_Roizmanbacteria	1.22967			-
Bacteria.Synergistetes.Synergistia.Synergistales	3.54809			-
Bacteria.Actinobacteria.Coriobacteriia.Coriobacteriales.Eggerthellaceae.DNF00809	3.79367			-
Bacteria.Firmicutes.Erysipelotrichia.Erysipelotrichales.Erysipelotrichaceae.Catenisphaera	2.9345			-
Bacteria.Chloroflexi.SHA_26	1.22967			-
Bacteria.Firmicutes.Clostridia.Clostridiales.Peptostreptococcaceae.Romboutsia	4.71392			-
Bacteria.Chlamydiae.Chlamydiae.Chlamydiales.Parachlamydiaceae.Neochlamydia	2.10473			-
Bacteria.Chloroflexi.Anaerolineae.Ardenticatenales	2.51376			-
Bacteria.Firmicutes.Bacilli.Lactobacillales.Lactobacillaceae.Lactobacillus.Lactobacillus_odoratitofui	1.50673			-
Bacteria.Acidobacteria.Acidobacteriia.Subgroup_2	1.40576			-
Bacteria.Proteobacteria.Gammaproteobacteria.Xanthomonadales	2.97813			-
Bacteria.Acidobacteria.Thermoanaerobaculia.Thermoanaerobaculales.Thermoanaerobaculaceae.Subgroup_10.Acidobacteria_bacterium	1.85806			-
Bacteria.Elusimicrobia.Lineage_IIb.Lineage_IIb.Lineage_IIb.Lineage_IIb	1.10473			-
Bacteria.Actinobacteria.Actinobacteria.Frankiales.Geodermatophilaceae	1.30785			-
Bacteria.GAL15.GAL15	2.07477			-
Bacteria.Fusobacteria.Fusobacteriia.Fusobacteriales.Leptotrichiaceae	1.09354			-
Bacteria.Planctomycetes.Pla4_lineage.Pla4_lineage.Pla4_lineage	2.09001			-
Bacteria.Bacteroidetes.Bacteroidia.Flavobacteriales.Flavobacteriaceae.Croceibacter	1.37333			-
Bacteria.Bacteroidetes.Bacteroidia.Flavobacteriales.NS9_marine_group	1.22967			-
Bacteria.Proteobacteria.Alphaproteobacteria	4.93137			-
Bacteria.Proteobacteria.Alphaproteobacteria.Rhizobiales.Hyphomicrobiaceae.Hyphomicrobium	1.45625			-
Bacteria.Firmicutes.Bacilli.Bacillales.Bacillaceae	3.76586	Jejunum	3.43621	0.0348056
Bacteria.Bacteroidetes.Ignavibacteria.Ignavibacteriales.PHOS_HE36	1.15522			-
Bacteria.Proteobacteria.Deltaproteobacteria.Bdellovibrionales.Bacteriovoracaceae	1.77153			-
Bacteria.Proteobacteria.Gammaproteobacteria.Betaproteobacteriales.SC_I_84	3.19463			-
Bacteria.Bacteroidetes.Bacteroidia.Bacteroidales.Prevotellaceae.Prevotella_9	2.74085			-
Bacteria.Firmicutes.Clostridia.Clostridiales.Family_XI.Anaerococcus	0.829263			-
Bacteria.Deinococcus_Thermus.Deinococci.Deinococcales.Deinococcaceae	2.13937			-
Bacteria.Bacteroidetes.Bacteroidia.Bacteroidales.Prevotellaceae.Alloprevotella	2.0144			-
Bacteria.Actinobacteria.Thermoleophilia.Gaiellales.Gaiellaceae	2.81411			-
Bacteria.Actinobacteria.Actinobacteria.Streptosporangiales.Nocardiopsaceae	2.02555			-
Bacteria.Actinobacteria.Coriobacteriia.Coriobacteriales.Coriobacteriales_Incertae_Sedis.Raoultibacter	1.69122			-
Bacteria.Proteobacteria.Gammaproteobacteria.KF_JG30_C25.KF_JG30_C25.KF_JG30_C25	1.03028			-
Bacteria.Planctomycetes.Phycisphaerae.Phycisphaerales.Phycisphaeraceae.SM1A02	2.76811			-
Bacteria.Actinobacteria.Actinobacteria.Streptosporangiales.Nocardiopsaceae.Thermobifida	1.03028			-
Bacteria.GAL15	2.07477			-
Bacteria.Firmicutes.Clostridia.Clostridiales.Family_XIII._Eubacterium__brachy_group.Peptostreptococcaceae_bacterium	1.10253			-
Bacteria.Firmicutes.Negativicutes.Selenomonadales.Veillonellaceae.Dialister	2.69321			-
Bacteria.Firmicutes.Clostridia.Clostridiales.Clostridiaceae_1.Candidatus_Arthromitus	1.67442			-
Bacteria.Nitrospirae.Nitrospira.Nitrospirales.Nitrospiraceae	3.07368			-
Bacteria.Spirochaetes.Spirochaetia.Brevinematales.Brevinemataceae.Brevinema	1.66727			-
Bacteria.Patescibacteria.ABY1.Candidatus_Kerfeldbacteria.Candidatus_Kerfeldbacteria.Candidatus_Kerfeldbacteria	0.854187			-
Bacteria.Proteobacteria.Deltaproteobacteria.Desulfobacterales.Desulfobulbaceae.Desulfobulbus	2.00782			-
Bacteria.Cyanobacteria.Melainabacteria.Caenarcaniphilales.Caenarcaniphilales	1.6668			-
Bacteria.Acidobacteria.Blastocatellia__Subgroup_4_.DS_100.DS_100.DS_100	1.88288			-
Bacteria.Deinococcus_Thermus.Deinococci.Deinococcales.Deinococcaceae.Deinococcus.Deinococcus_xinjiangensis	1.09354			-
Bacteria.Synergistetes.Synergistia.Synergistales.Synergistaceae.Fretibacterium	2.99674			-
Bacteria.Firmicutes.Clostridia.Clostridiales.Ruminococcaceae.Ruminococcus_1.Ruminococcus_albus	2.52513			-
Bacteria.Epsilonbacteraeota.Campylobacteria.Campylobacterales.Helicobacteraceae.Helicobacter	1.63234			-
Bacteria.Proteobacteria.Deltaproteobacteria.Syntrophobacterales.Syntrophaceae.Desulfobacca	2.18391			-
Bacteria.Firmicutes.Clostridia.Clostridiales.Ruminococcaceae.Ruminococcaceae_UCG_012	1.32633			-
Bacteria.Firmicutes.Clostridia.Clostridiales.Ruminococcaceae.Ruminococcaceae_UCG_013	3.23472			-
Bacteria.Firmicutes.Clostridia.Clostridiales.Ruminococcaceae.Ruminococcaceae_UCG_010	3.6384			-
Bacteria.Firmicutes.Clostridia.Clostridiales.Ruminococcaceae.Ruminococcaceae_UCG_011	1.46192			-
Bacteria.Actinobacteria.Actinobacteria.Micrococcales.Micrococcaceae.Arthrobacter	1.64218			-
Bacteria.Firmicutes.Clostridia.Clostridiales.Ruminococcaceae.Ruminococcaceae_UCG_014	4.05335			-
Bacteria.Calditrichaeota.Calditrichia	1.25213			-
Bacteria.Lentisphaerae.Oligosphaeria	2.72671			-
Bacteria.Lentisphaerae.Lentisphaeria.Victivallales	4.18616			-
Bacteria.Patescibacteria.Parcubacteria.Candidatus_Liptonbacteria.Candidatus_Liptonbacteria.Candidatus_Liptonbacteria	1.25213			-
Bacteria.Patescibacteria.Microgenomatia	2.09058			-
Bacteria.Bacteroidetes.Bacteroidia.Cytophagales.Microscillaceae.Chryseolinea	1.80843			-
Bacteria.Patescibacteria.Parcubacteria.Candidatus_Kaiserbacteria.Candidatus_Kaiserbacteria.Candidatus_Kaiserbacteria.Parcubacteria_group	1.45625			-
Bacteria.Firmicutes.Clostridia.Clostridiales.Eubacteriaceae.Pseudoramibacter	2.27211			-
Bacteria.Rokubacteria.NC10.Methylomirabilales.Methylomirabilaceae.Z114MB74	0.909908			-
Bacteria.Cyanobacteria.Melainabacteria.Gastranaerophilales.Gastranaerophilales	4.19036	Jejunum	3.88554	0.0476454
Bacteria.Bacteroidetes.Bacteroidia.Bacteroidales.Marinilabiliaceae.Carboxylicivirga	0.909908			-
Bacteria.Firmicutes.Clostridia.Clostridiales.Lachnospiraceae.Lachnospiraceae_NK3A20_group.bacterium_AC3007	2.08481			-
Bacteria.WS2.WS2.WS2	1.83173			-
Bacteria.Firmicutes.Clostridia.Clostridiales.Lachnospiraceae.Syntrophococcus	3.38651			-
Bacteria.Elusimicrobia.Rs_M47.Rs_M47	0.829263			-
Bacteria.Gemmatimonadetes.S0134_terrestrial_group.S0134_terrestrial_group	2.32658			-
Bacteria.Latescibacteria.Latescibacteria.Latescibacteria.Latescibacteria.Latescibacteria	2.79196			-
Bacteria.Proteobacteria.Gammaproteobacteria.CCD24.CCD24	2.44052			-
Bacteria.Firmicutes.Limnochordia.Limnochordales	2.08971			-
Bacteria.Firmicutes.Bacilli.Bacillales.Staphylococcaceae	2.30016			-
Bacteria.Firmicutes.Clostridia.Clostridiales.Clostridiaceae_1.Clostridium_sensu_stricto_11	1.50757			-
Bacteria.Firmicutes.Clostridia.Clostridiales.Clostridiaceae_1.Clostridium_sensu_stricto_12	3.89238			-
Bacteria.Firmicutes.Clostridia.Clostridiales.Clostridiaceae_1.Clostridium_sensu_stricto_14	1.81846			-
Bacteria.Bacteroidetes.Bacteroidia.Chitinophagales.Chitinophagaceae.Sediminibacterium	2.08341			-
Bacteria.Firmicutes.Clostridia.Clostridiales.Ruminococcaceae.Ruminococcus_1.bacterium_XPD3003	1.2272			-
Bacteria.Acidobacteria.Blastocatellia__Subgroup_4_.Elev_16S_573	1.40356			-
Bacteria.Proteobacteria.Gammaproteobacteria	5.30449			-
Bacteria.Chloroflexi.JG30_KF_CM66.JG30_KF_CM66.JG30_KF_CM66	2.60073			-
Bacteria.Chloroflexi.Dehalococcoidia.Sh765B_TzT_20.Sh765B_TzT_20	1.40576			-
Bacteria.Chloroflexi.Ktedonobacteria.C0119.C0119	0.928637			-
Bacteria.Acidobacteria.Acidobacteriia.Solibacterales	3.13815			-
Bacteria.Proteobacteria.Deltaproteobacteria.Desulfuromonadales.Geobacteraceae	2.83712			-
Bacteria.Nitrospinae.P9X2b3D02.P9X2b3D02.P9X2b3D02	2.11897			-
Bacteria.Firmicutes.Bacilli.Bacillales.Bacillaceae.Bacillus.Bacillus_horti	1.39826			-
Bacteria.Acidobacteria.Subgroup_11.Subgroup_11	2.78897			-
Bacteria.Actinobacteria.Actinobacteria.Bifidobacteriales.Bifidobacteriaceae.Bifidobacterium.Bifidobacterium_thermophilum	2.8134			-
Bacteria.Gemmatimonadetes.AKAU4049.AKAU4049	1.83173			-
Bacteria.Cyanobacteria.Melainabacteria.Gastranaerophilales.Gastranaerophilales.Gastranaerophilales.Candidatus_Gastranaerophilales	1.0253			-
Bacteria.Acidobacteria.Subgroup_6.Subgroup_6.Subgroup_6	3.81134			-
Bacteria.Elusimicrobia.Endomicrobia.Endomicrobiales	1.4185			-
Bacteria.Bacteroidetes.Bacteroidia.Bacteroidales.Rikenellaceae.Rikenellaceae_RC9_gut_group.Bacteroidales_bacterium	2.07172			-
Bacteria.Proteobacteria.Alphaproteobacteria.Caulobacterales.Parvularculaceae.Amphiplicatus	1.77153			-
Bacteria.Proteobacteria.Deltaproteobacteria.Myxococcales.KD3_10	1.94983			-
Bacteria.Acidobacteria.Subgroup_18	2.50267			-
Bacteria.Proteobacteria.Gammaproteobacteria.Betaproteobacteriales.Burkholderiaceae.Comamonas.Comamonas_aquatica	2.1376			-
Bacteria.Acidobacteria.Subgroup_11	2.78897			-
Bacteria.Bacteroidetes.Ignavibacteria.Kryptoniales.BSV26.BSV26	2.29036			-
Bacteria.Acidobacteria.Subgroup_17	3.388			-
Bacteria.Proteobacteria.Gammaproteobacteria.KI89A_clade	1.70679			-
Bacteria.Proteobacteria.Gammaproteobacteria.Enterobacteriales.Enterobacteriaceae	5.02327	Jejunum	4.7221	0.00601121
Bacteria.Bacteroidetes.Bacteroidia.Chitinophagales.37_13.37_13	1.28647			-
Bacteria.Firmicutes.Clostridia.Clostridiales.Ruminococcaceae.Fastidiosipila	3.15561			-
Bacteria.Chloroflexi.Dehalococcoidia.SAR202_clade.SAR202_clade	1.14719			-
Bacteria.Latescibacteria.Latescibacteria.Latescibacterales	1.83173			-
Bacteria.Acidobacteria.Holophagae.Subgroup_7	2.97979			-
Bacteria.Actinobacteria.Actinobacteria.Pseudonocardiales.Pseudonocardiaceae	3.25722			-
Bacteria.Firmicutes.Bacilli.Bacillales.Bacillaceae.Bacillus.Bacillus_foraminis	2.47287			-
Bacteria.Tenericutes.Mollicutes.Anaeroplasmatales.Anaeroplasmataceae	1.92419			-
Bacteria.Tenericutes.Mollicutes	4.24591			-
Bacteria.Fibrobacteres	2.87424			-
Bacteria.Chloroflexi.AD3	1.09354			-
Bacteria.Firmicutes.Clostridia.Clostridiales.Family_XIII._Eubacterium__saphenum_group	3.04427	Duodenum	2.81185	0.0344351
Bacteria.Proteobacteria.Gammaproteobacteria.Pseudomonadales.Moraxellaceae	4.57037			-
Bacteria.Acidobacteria.Subgroup_9.Subgroup_9.Subgroup_9.Subgroup_9	1.85806			-
Bacteria.Proteobacteria.Deltaproteobacteria.Desulfarculales.Desulfarculaceae.Desulfatiglans	1.58185			-
Bacteria.Proteobacteria.Deltaproteobacteria.PB19.PB19	1.70679			-
Bacteria.Bacteroidetes.Bacteroidia.Bacteroidales.Porphyromonadaceae.Porphyromonas.Porphyromonas_asaccharolytica	1.44573			-
Bacteria.Proteobacteria.Gammaproteobacteria.Diplorickettsiales	2.1681			-
Bacteria.Patescibacteria.Parcubacteria.Candidatus_Liptonbacteria.Candidatus_Liptonbacteria.Candidatus_Liptonbacteria.Parcubacteria_group	1.25213			-
Bacteria.Firmicutes.Clostridia.Clostridiales.Ruminococcaceae.Ruminococcaceae_UCG_005	3.5056			-
Bacteria.Firmicutes.Clostridia.Clostridiales.Ruminococcaceae.Ruminococcaceae_UCG_004	3.35746	Duodenum	3.0199	0.0140941
Bacteria.Firmicutes.Clostridia.Clostridiales.Ruminococcaceae.Ruminococcaceae_UCG_007	1.33148			-
Bacteria.Firmicutes.Clostridia.Clostridiales.Ruminococcaceae.Ruminococcaceae_UCG_001	1.92977			-
Bacteria.Firmicutes.Clostridia.Clostridiales.Heliobacteriaceae	1.32438			-
Bacteria.Firmicutes.Clostridia.Clostridiales.Ruminococcaceae.Ruminococcaceae_UCG_002	2.28363			-
Bacteria.Proteobacteria.Alphaproteobacteria.Rhizobiales.Hyphomicrobiaceae.Pedomicrobium	1.43132			-
Bacteria.Firmicutes.Clostridia.Clostridiales.Ruminococcaceae.Ruminococcaceae_UCG_009	2.497			-
Bacteria.Firmicutes.Clostridia.Clostridiales.Ruminococcaceae.Ruminococcaceae_UCG_008	1.83208			-
Bacteria.Actinobacteria.Actinobacteria.Frankiales.Nakamurellaceae.Nakamurella.Nakamurella_multipartita	1.73935			-
Bacteria.Actinobacteria.Actinobacteria.Corynebacteriales.Corynebacteriaceae	2.16268			-
Bacteria.Proteobacteria.Gammaproteobacteria.Betaproteobacteriales.Nitrosomonadaceae.GOUTA6	1.90636			-
Bacteria.Proteobacteria.Deltaproteobacteria.Desulfarculales	3.02728			-
Bacteria.Proteobacteria.Alphaproteobacteria.Sphingomonadales.Sphingomonadaceae	4.45878			-
Bacteria.Firmicutes.Clostridia.Clostridiales.Ruminococcaceae.Ruminiclostridium	3.04522			-
Bacteria.Actinobacteria.Actinobacteria.Micrococcales.Microbacteriaceae.Pseudoclavibacter.Pseudoclavibacter_caeni	1.69946			-
Bacteria.Elusimicrobia.Elusimicrobia.Lineage_IV.Lineage_IV	1.85579			-
Bacteria.Acidobacteria.Blastocatellia__Subgroup_4_.11_24	2.49093			-
Bacteria.Firmicutes.Clostridia.Clostridiales.Family_XIII._Eubacterium__nodatum_group.Eubacterium_sp_	1.92477			-
Bacteria.Actinobacteria.Actinobacteria.Bifidobacteriales.Bifidobacteriaceae.Aeriscardovia	4.3276			-
Bacteria.Proteobacteria.Alphaproteobacteria.Sphingomonadales.Sphingomonadaceae.Sphingobium.Sphingobium_lactosutens	1.77153			-
Bacteria.Firmicutes.Clostridia.Clostridiales.Lachnospiraceae.Lachnospiraceae_NK3A20_group.Lachnospiraceae_bacterium	1.32633			-
Bacteria.Patescibacteria.Parcubacteria.Candidatus_Azambacteria.Candidatus_Azambacteria.Candidatus_Azambacteria.Candidatus_Zambryskibacteria	1.10473			-
Bacteria.Proteobacteria.Gammaproteobacteria.Cellvibrionales.Halieaceae.OM60_NOR5__clade	1.81137			-
Bacteria.Deinococcus_Thermus.Deinococci.Thermales.Thermaceae.Thermus.Thermus_sp_	1.57871			-
Bacteria.Proteobacteria.Deltaproteobacteria.Myxococcales.Haliangiaceae.Haliangium	2.90864			-
Bacteria.Acidobacteria.Acidobacteriia.Solibacterales.Solibacteraceae__Subgroup_3_.Bryobacter	2.89712			-
Bacteria.Bacteroidetes.Bacteroidia.Bacteroidales.Bacteroidales_UCG_001.Bacteroidales_UCG_001	2.35137			-
Bacteria.Firmicutes.Bacilli	3.96615			-
Bacteria.Proteobacteria.Gammaproteobacteria.Oceanospirillales.SS1_B_06_26	1.74155			-
Bacteria.Proteobacteria.Gammaproteobacteria.Betaproteobacteriales.Burkholderiaceae.Pelomonas	3.88096			-
Bacteria.Proteobacteria.Deltaproteobacteria.Desulfuromonadales	3.07772	Duodenum	2.91226	0.028286
Bacteria.Firmicutes.Clostridia.Clostridiales.Defluviitaleaceae.Defluviitaleaceae_UCG_011	3.34372	Duodenum	3.09626	0.00400067
Bacteria.Bacteroidetes.Bacteroidia.Bacteroidales.Prevotellaceae	3.774			-
Bacteria.Firmicutes.Clostridia.Clostridiales.Ruminococcaceae.Ruminiclostridium_9	2.40897			-
Bacteria.Proteobacteria.Deltaproteobacteria.Myxococcales	3.63931			-
Bacteria.Firmicutes.Clostridia.Clostridiales.Ruminococcaceae.Ruminiclostridium_6	1.87543			-
Bacteria.Firmicutes.Clostridia.Clostridiales.Ruminococcaceae.Ruminiclostridium_5	2.68628			-
Bacteria.Elusimicrobia.Lineage_IIa.Lineage_IIa.Lineage_IIa.Lineage_IIa	1.88288			-
Bacteria.Firmicutes.Clostridia.Clostridiales.Ruminococcaceae.Ruminiclostridium_1	2.17184			-
Bacteria.Proteobacteria.Gammaproteobacteria.EC3.EC3	1.5307			-
Bacteria.Proteobacteria.Gammaproteobacteria.Cardiobacteriales.Cardiobacteriaceae	1.93495			-
Bacteria.Chloroflexi.Anaerolineae.Anaerolineales.Anaerolineaceae.Leptolinea	1.10473			-
Bacteria.Patescibacteria.Saccharimonadia.Saccharimonadales.Saccharimonadales.Saccharimonadales	2.21482			-
Bacteria.Firmicutes.Clostridia.Clostridiales.Christensenellaceae.Christensenellaceae_R_7_group	4.87189			-
Bacteria.Gemmatimonadetes.Gemmatimonadetes.Gemmatimonadales.Gemmatimonadaceae	3.32396			-
Bacteria.Proteobacteria.Alphaproteobacteria.Acetobacterales.Acetobacteraceae.Roseomonas	1.94983			-
Bacteria.Proteobacteria.Gammaproteobacteria.Xanthomonadales.Rhodanobacteraceae	2.13276			-
Bacteria.Gemmatimonadetes.Gemmatimonadetes.Gemmatimonadales	3.32396			-
Bacteria.Latescibacteria.Latescibacteria.Latescibacterales.Latescibacteraceae	1.83173			-
Bacteria.Proteobacteria.Gammaproteobacteria.Salinisphaerales.Solimonadaceae.Nevskia	1.74082			-
Bacteria.Spirochaetes.Leptospirae.Leptospirales.Leptospiraceae	1.25213			-
Bacteria.Proteobacteria.Alphaproteobacteria.Rhizobiales.Kaistiaceae	1.50673			-
Bacteria.Proteobacteria.Alphaproteobacteria.Sphingomonadales.Sphingomonadaceae.Sphingobium.Sphingobium_yanoikuyae	1.25213			-
Bacteria.Chloroflexi.Anaerolineae.RBG_13_54_9	2.60533			-
Bacteria.Chloroflexi.SHA_26.SHA_26.SHA_26.SHA_26	1.22967			-
Bacteria.Acidobacteria.Blastocatellia__Subgroup_4_.Elev_16S_573.Elev_16S_573	1.40356			-
Bacteria.Proteobacteria.Alphaproteobacteria.Caulobacterales.Caulobacteraceae.Brevundimonas	3.50422			-
Bacteria.Chloroflexi.Chloroflexia.Chloroflexales.Roseiflexaceae	2.3178			-
Bacteria.Chloroflexi.Dehalococcoidia.661239	1.25213			-
Bacteria.Proteobacteria.Gammaproteobacteria.Betaproteobacteriales.Nitrosomonadaceae.Ellin6067	2.80658			-
Bacteria.Chloroflexi.Anaerolineae.SJA_15.SJA_15.SJA_15	2.33518			-
Bacteria.Firmicutes.Erysipelotrichia	4.91773			-
Bacteria.Zixibacteria.Zixibacteria.Zixibacteria	1.58185			-
Bacteria.Bacteroidetes.Bacteroidia.Bacteroidales.Bacteroidetes_vadinHA17.Bacteroidetes_vadinHA17	1.669			-
Bacteria.Patescibacteria.Microgenomatia.Candidatus_Woesebacteria	1.77374			-
Bacteria.Firmicutes.Clostridia.Clostridiales.Lachnospiraceae.Lachnospiraceae_NK3A20_group.bacterium_enrichment	2.9921	Duodenum	2.74204	0.0478733
Bacteria.Bacteroidetes.Bacteroidia.Flavobacteriales.Weeksellaceae.Chryseobacterium.Candidatus_Chryseobacterium	1.60965			-
Bacteria.Patescibacteria.WS6__Dojkabacteria_	1.29544			-
Bacteria.Patescibacteria.WS6__Dojkabacteria_.WS6__Dojkabacteria_.WS6__Dojkabacteria_.WS6__Dojkabacteria_	1.29544			-
Bacteria.Firmicutes.Clostridia.Clostridiales.Ruminococcaceae.Caproiciproducens.Ruminococcaceae_bacterium	3.20452			-
Bacteria.Proteobacteria.Gammaproteobacteria.Betaproteobacteriales.Burkholderiaceae.Ralstonia	4.36464			-
Bacteria.Chloroflexi.AD3.AD3	1.09354			-
Bacteria.Acidobacteria.Subgroup_25.Subgroup_25	2.77683			-
Bacteria.Firmicutes.Bacilli.Bacillales.Bacillaceae.Bacillus.Bacillus_hisashii	1.04398			-
Bacteria.Planctomycetes.Phycisphaerae.Phycisphaerales.Phycisphaeraceae.Urania_1B_19_marine_sediment_group	1.58185			-
Bacteria.Nitrospirae.4_29_1.4_29_1.4_29_1	2.92169			-
Bacteria.Proteobacteria.Gammaproteobacteria.Betaproteobacteriales.Burkholderiaceae.Rubrivivax	1.47271			-
Bacteria.Proteobacteria.Deltaproteobacteria.NB1_j.NB1_j.NB1_j	3.31603			-
Bacteria.Proteobacteria.Deltaproteobacteria.Myxococcales.Nannocystaceae	2.06478			-
Bacteria.Cyanobacteria.Oxyphotobacteria.Synechococcales.Cyanobiaceae	1.75728			-
Bacteria.Actinobacteria.Actinobacteria.Corynebacteriales.Dietziaceae	1.1973			-
Bacteria.Actinobacteria.Actinobacteria.Corynebacteriales.Corynebacteriaceae.Corynebacterium_1	2.16268			-
Bacteria.Proteobacteria.Alphaproteobacteria.Rhizobiales.Methyloligellaceae	1.8037			-
Bacteria.Fibrobacteres.Fibrobacteria.Fibrobacterales.Fibrobacteraceae.Fibrobacter	2.86175			-
Bacteria.Verrucomicrobia.Verrucomicrobiae	3.26782			-
Bacteria.Actinobacteria.Coriobacteriia.Coriobacteriales.Eggerthellaceae.Enterorhabdus	3.00091			-
Bacteria.Bacteroidetes.Bacteroidia.Flavobacteriales.Weeksellaceae.Empedobacter	1.61894			-
Bacteria.Patescibacteria.Parcubacteria.Candidatus_Yanofskybacteria.Candidatus_Yanofskybacteria.Candidatus_Yanofskybacteria.Candidatus_Yanofskybacteria	1.62761			-
Bacteria.Chloroflexi.KD4_96.KD4_96.KD4_96	3.12315			-
Bacteria.Chloroflexi.Anaerolineae.RBG_13_54_9.RBG_13_54_9.RBG_13_54_9	2.60533			-
Bacteria.Firmicutes.Clostridia.Clostridiales.Ruminococcaceae.Subdoligranulum	1.24715			-
Bacteria.Deinococcus_Thermus.Deinococci.Thermales.Thermaceae.Thermus.Thermus_scotoductus	2.30503			-
Bacteria.Firmicutes.Bacilli.Lactobacillales.Carnobacteriaceae.Dolosigranulum	1.96115			-
Bacteria.Proteobacteria.Alphaproteobacteria.Rhizobiales.Hyphomicrobiaceae	1.61047			-
Bacteria.Bacteroidetes.Bacteroidia.Chitinophagales.Chitinophagaceae.Vibrionimonas	2.85873			-
Bacteria.Acidobacteria.Subgroup_25	2.77683			-
Bacteria.Firmicutes.Clostridia.Clostridiales.Peptococcaceae.Desulfotomaculum.Desulfotomaculum_varum	1.15539			-
Bacteria.Acidobacteria.Subgroup_21	1.5307			-
Bacteria.Acidobacteria.Subgroup_22	2.73141			-
Bacteria.Bacteroidetes.Bacteroidia.Bacteroidales.Marinifilaceae.Odoribacter	1.2523			-
Bacteria.Proteobacteria.Gammaproteobacteria.Diplorickettsiales.Diplorickettsiaceae.Rickettsiella	1.64552			-
Bacteria.Fibrobacteres.Fibrobacteria.Fibrobacterales.Fibrobacteraceae.possible_genus_04	1.32658			-
Bacteria.Cyanobacteria.Oxyphotobacteria.Chloroplast.Chloroplast.Chloroplast.Vischeria_sp_	1.22967			-
Bacteria.Firmicutes.Clostridia.Clostridiales.Clostridiaceae_1.Clostridium_sensu_stricto_1	4.30836			-
Bacteria.Actinobacteria.Actinobacteria.Corynebacteriales.Corynebacteriaceae.Corynebacterium_1.Corynebacterium_singulare	1.74136			-
Bacteria.Proteobacteria.Gammaproteobacteria.Diplorickettsiales.Diplorickettsiaceae	2.1681			-
Bacteria.Proteobacteria.Gammaproteobacteria.Betaproteobacteriales.Burkholderiaceae.Noviherbaspirillum	2.20168	Jejunum	2.96055	0.0460547
Bacteria.Proteobacteria.Gammaproteobacteria.JG36_GS_52.JG36_GS_52.JG36_GS_52	2.14612			-
Bacteria.Acidobacteria.AT_s3_28.AT_s3_28.AT_s3_28	1.47271			-
Bacteria.Chloroflexi	3.87285			-
Bacteria.Proteobacteria.Alphaproteobacteria.Rickettsiales.SM2D12.SM2D12	1.684			-
Bacteria.Epsilonbacteraeota.Campylobacteria	1.79907			-
Bacteria.Proteobacteria.Gammaproteobacteria.HOC36	1.5285			-
Bacteria.Chloroflexi.Gitt_GS_136.Gitt_GS_136.Gitt_GS_136.Gitt_GS_136	2.49093			-
Bacteria.Bacteroidetes.Bacteroidia.Flavobacteriales.Weeksellaceae.Empedobacter.Empedobacter_falsenii	1.61894			-
Bacteria.Cyanobacteria.Oxyphotobacteria.Chloroplast.Chloroplast.Chloroplast.Capsicum_annuum	1.22967			-
Bacteria.Bacteroidetes.Bacteroidia.Bacteroidales.Dysgonomonadaceae	3.39826			-
Bacteria.Firmicutes.Clostridia	5.61144			-
Bacteria.Firmicutes.Clostridia.Clostridiales.Eubacteriaceae.Garciella.Garciella_sp_	1.49832			-
Bacteria.Firmicutes.Negativicutes.Selenomonadales.Veillonellaceae.Anaerovibrio	3.25317			-
Bacteria.Firmicutes.Bacilli.Lactobacillales.Streptococcaceae.Streptococcus.Streptococcus_entericus	1.45625			-
Bacteria.Firmicutes.Clostridia.Clostridiales.Clostridiaceae_1.Thermobrachium.Thermobrachium_celere	1.95127			-
Bacteria.Tenericutes.Mollicutes.Izimaplasmatales.Izimaplasmatales	1.0253			-
Bacteria.Acidobacteria.Blastocatellia__Subgroup_4_.Blastocatellales.Blastocatellaceae.Blastocatella	1.77374			-
Bacteria.Chloroflexi.Dehalococcoidia	2.71056			-
Bacteria.Patescibacteria.Parcubacteria.Parcubacteria.Parcubacteria	1.47271			-
Bacteria.Proteobacteria.Gammaproteobacteria.Salinisphaerales.Solimonadaceae	2.08968			-
Bacteria.Elusimicrobia.Elusimicrobia.Elusimicrobiales.Elusimicrobiaceae.Elusimicrobium	2.15659			-
Bacteria.Proteobacteria.Gammaproteobacteria.HOC36.HOC36	1.5285			-
Bacteria.Proteobacteria.Gammaproteobacteria.Betaproteobacteriales.Burkholderiaceae.Achromobacter	2.15958			-
Bacteria.Tenericutes.Mollicutes.Mycoplasmatales.Mycoplasmataceae.Mycoplasma	3.71689			-
Bacteria.Patescibacteria.Parcubacteria.Candidatus_Brennerbacteria.Candidatus_Brennerbacteria.Candidatus_Brennerbacteria	0.909908			-
Bacteria.Spirochaetes.Spirochaetia.Spirochaetales	2.86422			-
Bacteria.Chloroflexi.Chloroflexia.Chloroflexales.Chloroflexaceae.FFCH7168	1.15024			-
Bacteria.Gemmatimonadetes.S0134_terrestrial_group.S0134_terrestrial_group.S0134_terrestrial_group	2.32658			-
Bacteria.Verrucomicrobia.Verrucomicrobiae.Verrucomicrobiales	2.59367			-
Bacteria.Proteobacteria.Deltaproteobacteria.RCP2_54.RCP2_54.RCP2_54	2.38348			-
Bacteria.Firmicutes.Bacilli.Bacillales.Bacillaceae.Bacillus.Bacillus_gottheilii	1.74976			-
Bacteria.Proteobacteria.Alphaproteobacteria.Caulobacterales.Parvularculaceae	1.77153			-
Bacteria.Acidobacteria.AT_s3_28	1.47271			-
Bacteria.Proteobacteria.Gammaproteobacteria.EC3	1.5307			-
Bacteria.Patescibacteria.WWE3	1.62761			-
Bacteria.Proteobacteria.Gammaproteobacteria.Aeromonadales.Succinivibrionaceae.Succinivibrio	2.39382			-
Bacteria.Cyanobacteria.Sericytochromatia.Sericytochromatia	1.62078			-
Bacteria.Proteobacteria.Gammaproteobacteria.Betaproteobacteriales.Burkholderiaceae.Aquabacterium	2.73888			-
Bacteria.Acidobacteria.Acidobacteriia	3.25395			-
Bacteria.Chloroflexi.Dehalococcoidia.S085.S085.S085	2.65998			-
Bacteria.Chloroflexi.Anaerolineae	3.65081			-
Bacteria.Actinobacteria	4.84136			-
Bacteria.Bacteroidetes.Bacteroidia.Flavobacteriales.Weeksellaceae	2.72308			-
Bacteria.Synergistetes.Synergistia.Synergistales.Synergistaceae.Synergistes	2.88919			-
Bacteria.Firmicutes.Clostridia.DTU014.DTU014	1.4705			-
Bacteria.Proteobacteria.Deltaproteobacteria.NKB15	1.22967			-
Bacteria.Firmicutes.Clostridia.Clostridiales.Eubacteriaceae	3.56714			-
Bacteria.Firmicutes.Bacilli.Bacillales.Paenibacillaceae.Thermobacillus.Thermobacillus_composti	1.15522			-
Bacteria.Chloroflexi.SHA_26.SHA_26	1.22967			-
Bacteria.Firmicutes.Clostridia.Clostridiales.Family_XI.Tissierella	2.84412			-
Bacteria.Proteobacteria.Alphaproteobacteria.Rhizobiales.Devosiaceae.Devosia	2.36969			-
Bacteria.Firmicutes.Clostridia.Clostridiales.Lachnospiraceae._Eubacterium__hallii_group	3.22968			-
Bacteria.Proteobacteria.Gammaproteobacteria.B2M28.B2M28.B2M28	2.24039			-
Bacteria.Acidobacteria.Subgroup_5.Subgroup_5.Subgroup_5.Subgroup_5	2.54669			-
Bacteria.Patescibacteria.Microgenomatia.Candidatus_Pacebacteria.Candidatus_Pacebacteria	2.037			-
Bacteria.Firmicutes.Bacilli.Bacillales.Paenibacillaceae.Paenibacillus.Paenibacillus_lactis	1.6671			-
Bacteria.Proteobacteria.Alphaproteobacteria.Caulobacterales.Caulobacteraceae.Asticcacaulis.Asticcacaulis_excentricus	1.85938			-
Bacteria.Firmicutes.Erysipelotrichia.Erysipelotrichales.Erysipelotrichaceae.Solobacterium.Erysipelotrichaceae_bacterium	2.35082			-
Bacteria.Proteobacteria.Alphaproteobacteria.Sphingomonadales.Sphingomonadaceae.Novosphingobium.Novosphingobium_capsulatum	1.88056			-
Bacteria.Omnitrophicaeota.Omnitrophicaeota	1.40576			-
Bacteria.Actinobacteria.Acidimicrobiia.Microtrichales.Microtrichaceae	1.669			-
Bacteria.Proteobacteria.Deltaproteobacteria.MBNT15.MBNT15	3.07786			-
Bacteria.Proteobacteria.Deltaproteobacteria.Syntrophobacterales.Syntrophobacteraceae.Syntrophobacter	1.74155			-
Bacteria.Proteobacteria.Gammaproteobacteria.Cardiobacteriales.Cardiobacteriaceae.Suttonella.Suttonella_ornithocola	1.64228			-
Bacteria.Firmicutes.Clostridia.Clostridiales.Ruminococcaceae	5.17219			-
Bacteria.Firmicutes.Clostridia.Clostridiales.Family_XIII.Anaerovorax	3.36367			-
Bacteria.Firmicutes.Clostridia.Clostridiales.Lachnospiraceae.Blautia.Blautia_glucerasea	1.63663			-
Bacteria.Proteobacteria.Gammaproteobacteria.Betaproteobacteriales.Burkholderiaceae.Herbaspirillum	2.64826			-
Bacteria.Firmicutes.Clostridia.Clostridiales.Lachnospiraceae.Syntrophococcus.Syntrophococcus_sucromutans	2.40775			-
Bacteria.Proteobacteria.Gammaproteobacteria.Betaproteobacteriales.A21b	2.26108			-
Bacteria.Firmicutes.Clostridia.Clostridiales.Ruminococcaceae.Ruminococcus_1	3.36912			-
Bacteria.Firmicutes.Clostridia.Clostridiales.Ruminococcaceae.Ruminococcus_2	3.21867			-
Bacteria.Gemmatimonadetes.S0134_terrestrial_group.S0134_terrestrial_group.S0134_terrestrial_group.S0134_terrestrial_group	2.32658			-
Bacteria.Lentisphaerae.Lentisphaeria	4.18616			-
Bacteria.Firmicutes.Clostridia.Clostridiales.Lachnospiraceae._Eubacterium__oxidoreducens_group	1.41195			-
Bacteria.Firmicutes.Negativicutes.Selenomonadales.Acidaminococcaceae.Succiniclasticum	4.34658	Duodenum	3.98327	0.0342071
Bacteria.Proteobacteria.Alphaproteobacteria.Rhizobiales.Hyphomicrobiaceae.Pedomicrobium.Pedomicrobium_ferrugineum	1.43132			-
Bacteria.Chloroflexi.Dehalococcoidia.661239.661239.661239	1.25213			-
Bacteria.Deinococcus_Thermus.Deinococci	3.13496			-
Bacteria.Proteobacteria.Alphaproteobacteria.Elsterales	2.26108			-
Bacteria.Synergistetes.Synergistia.Synergistales.Synergistaceae	3.54809			-
Bacteria.Proteobacteria.Gammaproteobacteria.Pseudomonadales.Moraxellaceae.Acinetobacter	4.55683			-
Bacteria.Bacteroidetes.Bacteroidia.Flavobacteriales.Weeksellaceae.Chryseobacterium	2.67793			-
Bacteria.Proteobacteria.Deltaproteobacteria.RCP2_54	2.38348			-
Bacteria.Bacteroidetes.Bacteroidia.Bacteroidales.Dysgonomonadaceae.Fermentimonas	2.82991			-
Bacteria.Firmicutes.Clostridia.Thermoanaerobacterales	2.83584			-
Bacteria.LCP_89.LCP_89	1.25213			-
Bacteria.Proteobacteria.Gammaproteobacteria.Coxiellales.Coxiellaceae.Coxiella	1.58898			-
Bacteria.Bacteroidetes.Bacteroidia.Cytophagales.Microscillaceae.Siphonobacter	1.03045			-
Bacteria.Patescibacteria.Saccharimonadia.Saccharimonadales.Saccharimonadales	2.21482			-
Bacteria.Nitrospirae.Nitrospira.Nitrospirales.Nitrospiraceae.Leptospirillum	1.8037			-
Bacteria.Cyanobacteria.Oxyphotobacteria.Nostocales.Chroococcidiopsaceae.Chroococcidiopsis_SAG_2023	1.2942			-
Bacteria.Actinobacteria.Actinobacteria.Micromonosporales.Micromonosporaceae	1.58185			-
Bacteria.Patescibacteria.Parcubacteria.Candidatus_Yanofskybacteria	1.62761			-
Bacteria.Proteobacteria.Deltaproteobacteria.Myxococcales.Vulgatibacteraceae.Vulgatibacter	1.02225			-
Bacteria.Bacteroidetes.Bacteroidia.Bacteroidales.Prolixibacteraceae.BSV13	0.928637			-
Bacteria.Patescibacteria.Berkelbacteria.Berkelbacteria.Berkelbacteria.Berkelbacteria	1.8037			-
Bacteria.Proteobacteria.Alphaproteobacteria.Rhizobiales.Beijerinckiaceae.Chelatococcus.Chelatococcus_sp_	2.015			-
Bacteria.WS2.WS2.WS2.WS2.WS2	1.83173			-
Bacteria.Bacteroidetes.Bacteroidia.Bacteroidales.Rikenellaceae.Alistipes.Tidjanibacter_massiliensis	0.849207			-
Bacteria.Bacteroidetes.Bacteroidia.Bacteroidales.F082	3.21317			-
Bacteria.Proteobacteria.Gammaproteobacteria.Enterobacteriales.Enterobacteriaceae.Pantoea	1.82926			-
Bacteria.Spirochaetes.Leptospirae.Leptospirales	1.25213			-
Bacteria.Proteobacteria.Alphaproteobacteria.Rhizobiales.Xanthobacteraceae.Xanthobacter	1.8037			-
Bacteria.Gemmatimonadetes.Gemmatimonadetes	3.32396			-
Bacteria.Proteobacteria.Alphaproteobacteria.Sphingomonadales.Sphingomonadaceae.Sphingomonas	4.40537			-
Bacteria.Firmicutes.Clostridia.Clostridiales.Ruminococcaceae.Oscillibacter	2.99424			-
Bacteria.Firmicutes.Clostridia.Clostridiales.Lachnospiraceae._Eubacterium__fissicatena_group	2.39626			-
Bacteria.Proteobacteria.Gammaproteobacteria.Pseudomonadales.Pseudomonadaceae	3.14357			-
Bacteria.Proteobacteria.Gammaproteobacteria.Pseudomonadales.Pseudomonadaceae.Pseudomonas	3.14357			-
Bacteria.Patescibacteria.Parcubacteria.Candidatus_Azambacteria.Candidatus_Azambacteria	1.10473			-
Bacteria.Chloroflexi.Anaerolineae.Caldilineales.Caldilineaceae.Litorilinea	1.40576			-
Bacteria.Proteobacteria.Gammaproteobacteria.Xanthomonadales.Xanthomonadaceae.Pseudoxanthomonas.Pseudoxanthomonas_suwonensis	1.90584			-
Bacteria.Proteobacteria.Deltaproteobacteria.Myxococcales.mle1_27	1.74155			-
Bacteria.Firmicutes.Clostridia.Clostridiales.Lachnospiraceae.Lachnoclostridium_10	2.4792			-
Bacteria.Bacteroidetes.Bacteroidia.Bacteroidales.Bacteroidales_BS11_gut_group	1.77814			-
Bacteria.Proteobacteria.Gammaproteobacteria.Xanthomonadales.Xanthomonadaceae.Lysobacter	2.28082			-
Bacteria.Proteobacteria.Gammaproteobacteria.Methylococcales	2.21781			-
Bacteria.Epsilonbacteraeota.Campylobacteria.Campylobacterales.Helicobacteraceae.Helicobacter.Helicobacter_rodentium	1.63234			-
Bacteria.Proteobacteria.Alphaproteobacteria.Rhizobiales.A0839	2.02053			-
Bacteria.Firmicutes.Clostridia.Clostridiales.Ruminococcaceae.Ruminococcus_1.Ruminococcaceae_bacterium	2.1014			-
Bacteria.Firmicutes.Clostridia.Clostridiales.Clostridiaceae_2	1.92637			-
Bacteria.Proteobacteria.Gammaproteobacteria.Xanthomonadales.Xanthomonadaceae.Arenimonas	1.32658			-
Bacteria.Firmicutes.Clostridia.Clostridiales.Clostridiaceae_1	4.4537			-
Bacteria.Dependentiae.Babeliae.Babeliales.Babeliales.Babeliales	2.10473			-
Bacteria.Patescibacteria.Parcubacteria.Candidatus_Brennerbacteria.Candidatus_Brennerbacteria.Candidatus_Brennerbacteria.Parcubacteria_bacterium	0.909908			-
Bacteria.Chlamydiae.Chlamydiae.Chlamydiales	2.66045			-
Bacteria.WS2	1.83173			-
Bacteria.Proteobacteria.Alphaproteobacteria.Reyranellales.Reyranellaceae	2.47271			-
Bacteria.Rokubacteria.NC10	3.34445			-
Bacteria.Proteobacteria.Gammaproteobacteria.Betaproteobacteriales.TRA3_20.TRA3_20	2.6488			-
Bacteria.Proteobacteria.Gammaproteobacteria.Betaproteobacteriales.Nitrosomonadaceae.Nitrosomonas	1.77264			-
Bacteria.Patescibacteria.Gracilibacteria.Absconditabacteriales__SR1_	2.5207			-
Bacteria.Patescibacteria.Parcubacteria.Candidatus_Jorgensenbacteria.Candidatus_Jorgensenbacteria.Candidatus_Jorgensenbacteria.Candidatus_Adlerbacteria	1.63234			-
Bacteria.LCP_89.LCP_89.LCP_89.LCP_89.LCP_89	1.25213			-
Bacteria.Tenericutes.Mollicutes.Mollicutes_RF39	4.07494			-
Bacteria.Firmicutes.Clostridia.Clostridiales.Lachnospiraceae.Cellulosilyticum	3.16234			-
Bacteria.Dependentiae.Babeliae.Babeliales.Vermiphilaceae	1.75728			-
Bacteria.Bacteroidetes.Bacteroidia.Bacteroidales.Prevotellaceae.Prevotella	3.56054			-
Bacteria.Proteobacteria.Gammaproteobacteria.Betaproteobacteriales.B1_7BS.B1_7BS	2.61883			-
Bacteria.Bacteroidetes.Bacteroidia.Bacteroidales.p_251_o5	2.89322	Duodenum	2.57834	0.0460547
Bacteria.Cyanobacteria.Sericytochromatia.Sericytochromatia.Sericytochromatia	1.62078			-
Bacteria.Lentisphaerae.Oligosphaeria.Oligosphaerales.Oligosphaeraceae.Z20	1.91911			-
Bacteria.Proteobacteria.Gammaproteobacteria.R7C24.R7C24	1.77374			-
Bacteria.Nitrospirae.4_29_1.4_29_1.4_29_1.4_29_1	2.92169			-
Bacteria.Patescibacteria.Parcubacteria.Candidatus_Brennerbacteria.Candidatus_Brennerbacteria	0.909908			-
Bacteria.Entotheonellaeota.Entotheonellia	1.94983			-
Bacteria.Spirochaetes	2.86422			-
Bacteria.Elusimicrobia.Elusimicrobia	2.30327			-
Bacteria.Bacteroidetes.Bacteroidia.Bacteroidales.Marinilabiliaceae	0.909908			-
Bacteria.Firmicutes.Negativicutes.Selenomonadales.Veillonellaceae.Megamonas	1.58185			-
Bacteria.Proteobacteria.Deltaproteobacteria.Myxococcales.bacteriap25	3.10328			-
Bacteria.Actinobacteria.Actinobacteria.Frankiales.Sporichthyaceae	1.44033			-
Bacteria.Tenericutes.Mollicutes.Mycoplasmatales.Mycoplasmataceae.Mycoplasma.Mycoplasma_pirum	1.77133			-
Bacteria.Bacteroidetes.Bacteroidia.Chitinophagales.Saprospiraceae	2.55703			-
Bacteria.Actinobacteria.Actinobacteria.Micrococcales.Micrococcaceae	2.56805			-
Bacteria.Actinobacteria.Actinobacteria.Bifidobacteriales.Bifidobacteriaceae.Bifidobacterium.Bifidobacterium_minimum	2.08481			-
Bacteria.Firmicutes.Clostridia.Clostridiales.Lachnospiraceae.probable_genus_10	2.32333	Duodenum	2.52393	0.0250462
Bacteria.Nitrospirae.Nitrospira	3.07368			-
Bacteria.Firmicutes.Clostridia.Clostridiales.Peptostreptococcaceae	4.86765			-
Bacteria.Actinobacteria.Actinobacteria.Corynebacteriales.Dietziaceae.Dietzia	1.1973			-
Bacteria.Proteobacteria.Gammaproteobacteria.JG36_GS_52	2.14612			-
Bacteria.Actinobacteria.Actinobacteria.Frankiales.Nakamurellaceae	1.8015			-
Bacteria.Firmicutes.Clostridia.Clostridiales.Lachnospiraceae.Lachnospiraceae_NK3A20_group	3.8612			-
Bacteria.Tenericutes.Mollicutes.Anaeroplasmatales	1.92419			-
Bacteria.Firmicutes.Erysipelotrichia.Erysipelotrichales.Erysipelotrichaceae.Erysipelatoclostridium	1.48545			-
Bacteria.Actinobacteria.Actinobacteria.Frankiales	2.0186			-
Bacteria.Proteobacteria.Alphaproteobacteria.Sphingomonadales.Sphingomonadaceae.Erythrobacter	2.92159			-
Bacteria.Spirochaetes.MVP_15.MVP_15	1.8723			-
Bacteria.Firmicutes.Clostridia.Clostridiales.Peptococcaceae.Desulfitibacter	1.67442			-
Bacteria.Deinococcus_Thermus.Deinococci.Thermales.Thermaceae.Thermus	3.07976			-
Bacteria.Proteobacteria.Alphaproteobacteria.Acetobacterales.Acetobacteraceae.Acetobacter	2.37699			-
Bacteria.Acidobacteria.Acidobacteriia.Solibacterales.Solibacteraceae__Subgroup_3_	3.13815			-
Bacteria.Acidobacteria.Subgroup_18.Subgroup_18.Subgroup_18.Subgroup_18	2.50267			-
Bacteria.Chloroflexi.Anaerolineae.Anaerolineae.Anaerolineae	1.70679			-
Bacteria.Chloroflexi.Anaerolineae.Caldilineales	2.11897			-
Bacteria.Chloroflexi.Anaerolineae.Anaerolineales.Anaerolineaceae.RBG_16_58_14	1.62761			-
Bacteria.Proteobacteria.Deltaproteobacteria.Bdellovibrionales.Bacteriovoracaceae.Peredibacter	1.77153			-
Bacteria.Bacteroidetes.Ignavibacteria.SJA_28.SJA_28.SJA_28	1.39826			-
Bacteria.Chloroflexi.OLB14.OLB14.OLB14.OLB14	1.98934			-
Bacteria.Firmicutes.Negativicutes.Selenomonadales.Veillonellaceae.Selenomonas_1	2.20244	Duodenum	2.75414	0.0250462
Bacteria.Firmicutes.Clostridia.Clostridiales.Family_XI	3.42951			-
Bacteria.Proteobacteria.Alphaproteobacteria.Paracaedibacterales	3.00016			-
Bacteria.Bacteroidetes.Bacteroidia.Bacteroidales.Bacteroidales_UCG_001	2.35137			-
Bacteria.Firmicutes.Bacilli.Bacillales.Alicyclobacillaceae.Tumebacillus	1.40576			-
Bacteria.Patescibacteria.Parcubacteria.Candidatus_Yanofskybacteria.Candidatus_Yanofskybacteria.Candidatus_Yanofskybacteria	1.62761			-
Bacteria.Proteobacteria.Alphaproteobacteria.Rhizobiales.KF_JG30_B3	2.02555			-
Bacteria.Gemmatimonadetes.BD2_11_terrestrial_group	1.90636			-
Bacteria.Patescibacteria.Parcubacteria.Parcubacteria.Parcubacteria.Parcubacteria	1.47271			-
Bacteria.Firmicutes.Bacilli.Bacillales.Planococcaceae.Rummeliibacillus	1.74295			-
Bacteria.Chloroflexi.Anaerolineae.SJA_15	2.33518			-
Bacteria.Firmicutes.Bacilli.Lactobacillales.Lactobacillaceae.Lactobacillus.Lactobacillus_aviarius	2.09001			-
Bacteria.Firmicutes.Clostridia.Clostridiales.Lachnospiraceae.Roseburia	3.36492			-
Bacteria.Actinobacteria.Actinobacteria.Actinomycetales.Actinomycetaceae.Actinomyces	1.44033			-
Bacteria.Chloroflexi.AD3.AD3.AD3.AD3	1.09354			-
Bacteria.Cyanobacteria.Melainabacteria.Vampirovibrionales	1.32438			-
Bacteria.Gemmatimonadetes.BD2_11_terrestrial_group.BD2_11_terrestrial_group.BD2_11_terrestrial_group	1.90636			-
Bacteria.Cyanobacteria.Melainabacteria.Gastranaerophilales	4.19036	Jejunum	3.88554	0.0476454
Bacteria.Armatimonadetes.Fimbriimonadia.Fimbriimonadales.Fimbriimonadaceae.Fimbriimonadaceae	1.5307			-
Bacteria.Proteobacteria.Alphaproteobacteria.Rhizobiales.Beijerinckiaceae	3.38638			-
Bacteria.Proteobacteria.Alphaproteobacteria.Rhodospirillales.Rhodospirillaceae	1.40576			-
Bacteria.Acidobacteria.Blastocatellia__Subgroup_4_.DS_100	1.88288			-
Bacteria.Firmicutes.Clostridia.Clostridiales.Family_XIII.Mogibacterium	4.19639			-
Bacteria.Proteobacteria.Deltaproteobacteria.Myxococcales.KD3_10.KD3_10	1.94983			-
Bacteria.Firmicutes.Erysipelotrichia.Erysipelotrichales.Erysipelotrichaceae._Anaerorhabdus__furcosa_group	3.68017			-
Bacteria.Actinobacteria.Actinobacteria.Corynebacteriales	2.45064			-
Bacteria.Firmicutes.Clostridia.Clostridiales.Lachnospiraceae.Butyrivibrio	1.32438			-
Bacteria.Firmicutes.Clostridia.Clostridiales.Lachnospiraceae.Moryella	2.91707			-
Bacteria.Actinobacteria.MB_A2_108.MB_A2_108	1.90636			-
Bacteria.WS2.WS2	1.83173			-
Bacteria.Acidobacteria.Subgroup_21.Subgroup_21.Subgroup_21	1.5307			-
Bacteria.Patescibacteria.Saccharimonadia.Saccharimonadales.Saccharimonadaceae	4.93169			-
Bacteria.Cyanobacteria.Sericytochromatia.Sericytochromatia.Sericytochromatia.Sericytochromatia.Hyaloperonospora_arabidopsidis	1.62078			-
Bacteria.Proteobacteria.Deltaproteobacteria.Oligoflexales.0319_6G20	2.41489			-
Bacteria.Dadabacteria	1.98934			-
Bacteria.Elusimicrobia.Lineage_IIa.Lineage_IIa.Lineage_IIa	1.88288			-
Bacteria.Acidobacteria.Acidobacteriia.Acidobacteriales.Acidobacteriaceae__Subgroup_1_	1.669			-
Bacteria.Firmicutes.Clostridia.Clostridiales.Lachnospiraceae.Blautia	3.81305	Duodenum	3.4888	0.0175821
Bacteria.Proteobacteria.Deltaproteobacteria.SAR324_clade_Marine_group_B_.SAR324_clade_Marine_group_B_.SAR324_clade_Marine_group_B_	2.1858			-
Bacteria.Calditrichaeota	1.25213			-
Bacteria.Acidobacteria.Holophagae.Subgroup_7.Subgroup_7	2.97979			-
Bacteria.Bacteroidetes.Bacteroidia.Bacteroidales.Barnesiellaceae	0.849207			-
Bacteria.Firmicutes.Clostridia.Clostridiales.Lachnospiraceae.Blautia.Lachnospiraceae_bacterium	1.45625			-
Bacteria.Chloroflexi.OLB14.OLB14	1.98934			-
Bacteria.Proteobacteria.Gammaproteobacteria.Alteromonadales	2.34172			-
Bacteria.Patescibacteria.Microgenomatia.Candidatus_Roizmanbacteria.Candidatus_Roizmanbacteria.Candidatus_Roizmanbacteria.Candidatus_Roizmanbacteria	1.22967			-
Bacteria.Firmicutes.Negativicutes	4.38796			-
Bacteria.Proteobacteria.Alphaproteobacteria.Rickettsiales.SM2D12	1.684			-
Bacteria.Firmicutes.Clostridia.Clostridiales.Clostridiaceae_1.Thermobrachium	1.95127			-
Bacteria.Chlamydiae	2.66045			-
Bacteria.Patescibacteria.Parcubacteria.Candidatus_Brennerbacteria	0.909908			-
Bacteria.Actinobacteria.Actinobacteria.Micrococcales.Microbacteriaceae.Curtobacterium	1.54344			-
Bacteria.Proteobacteria.Deltaproteobacteria.Myxococcales.Polyangiaceae	2.60588			-
Bacteria.Firmicutes.Bacilli.Bacillales.Staphylococcaceae.Staphylococcus	2.30016			-
Bacteria.Actinobacteria.Actinobacteria.Bifidobacteriales	4.71873			-
Bacteria.Firmicutes.Clostridia.Clostridiales.Lachnospiraceae.Tyzzerella	1.4705			-
Bacteria.Proteobacteria.Alphaproteobacteria.Sphingomonadales.Sphingomonadaceae.Sandarakinorhabdus	1.47271			-
Bacteria.Proteobacteria.Deltaproteobacteria.Desulfovibrionales.Desulfovibrionaceae.Desulfovibrio	3.29435			-
Bacteria.Proteobacteria.Alphaproteobacteria.Rhizobiales.Beijerinckiaceae.Camelimonas	2.37549			-
Bacteria.Firmicutes.Clostridia.Clostridiales.Eubacteriaceae.Eubacterium	1.67442			-
Bacteria.Bacteroidetes.Bacteroidia.Flavobacteriales.Flavobacteriaceae.Flavobacterium.Flavobacterium_hauense	1.62352			-
Bacteria.Firmicutes.Clostridia.Clostridiales.Ruminococcaceae.Ruminococcus_1.bacterium_MD3002	2.24235			-
Bacteria.Tenericutes.Mollicutes.Haloplasmatales	1.5307			-
Bacteria.Firmicutes.Clostridia.Clostridiales.Syntrophomonadaceae	3.0633			-
Bacteria.Bacteroidetes.Bacteroidia.Cytophagales.Microscillaceae.Ohtaekwangia	1.32658			-
Bacteria.Proteobacteria.Deltaproteobacteria.Syntrophobacterales.Syntrophaceae	2.37579			-
Bacteria.Firmicutes.Clostridia.Clostridiales.Lachnospiraceae._Ruminococcus__torques_group	1.80345			-
Bacteria.Chloroflexi.JG30_KF_CM66.JG30_KF_CM66.JG30_KF_CM66.JG30_KF_CM66	2.60073			-
Bacteria.Bacteroidetes.Bacteroidia.Bacteroidales.Prevotellaceae.Prevotella_7	2.15157			-
Bacteria.Proteobacteria.Gammaproteobacteria.Betaproteobacteriales.Burkholderiaceae.Ramlibacter	1.5307			-
Bacteria.Proteobacteria.Alphaproteobacteria.Rhizobiales.Xanthobacteraceae.Rhodoplanes	1.92864			-
Bacteria.Elusimicrobia.Rs_M47	0.829263			-
Bacteria.Proteobacteria.Gammaproteobacteria.Methylococcales.Methylococcaceae	1.77133			-
Bacteria.Proteobacteria.Deltaproteobacteria.Myxococcales.Blfdi19	1.5307			-
Bacteria.Firmicutes.Clostridia.Clostridiales.Lachnospiraceae.XBB1006	2.13311			-
Bacteria.Proteobacteria.Alphaproteobacteria.Sphingomonadales.Sphingomonadaceae.Blastomonas	1.59523			-
Bacteria.Proteobacteria.Gammaproteobacteria.Steroidobacterales.Steroidobacteraceae.Steroidobacter	2.32596			-
Bacteria.Patescibacteria.Microgenomatia.Candidatus_Roizmanbacteria	1.22967			-
Bacteria.Patescibacteria.Berkelbacteria	1.8037			-
Bacteria.Tenericutes.Mollicutes.Mycoplasmatales.Mycoplasmataceae.Ureaplasma	3.35882			-
Bacteria.Firmicutes.Clostridia.Clostridiales.Lachnospiraceae.Eisenbergiella	1.97061			-
Bacteria.Firmicutes.Clostridia.Clostridiales.Lachnospiraceae.Anaerocolumna.Anaerocolumna_aminovalerica	1.45625			-
Bacteria.Actinobacteria.Actinobacteria	4.7508			-
Bacteria.Omnitrophicaeota.Omnitrophicaeota.Omnitrophicaeota.Omnitrophicaeota	1.40576			-
Bacteria.Bacteroidetes.Bacteroidia.Bacteroidales.p_251_o5.p_251_o5	2.89322	Duodenum	2.57817	0.0460547
Bacteria.Kiritimatiellaeota.Kiritimatiellae	4.72988			-
Bacteria.Proteobacteria.Gammaproteobacteria.B2M28	2.24039			-
Bacteria.Chloroflexi.Anaerolineae.SBR1031.SBR1031.SBR1031	2.80079			-
Bacteria.Proteobacteria.Alphaproteobacteria.Rhizobiales.Labraceae	1.62761			-
Bacteria.Patescibacteria.Parcubacteria.Candidatus_Jorgensenbacteria.Candidatus_Jorgensenbacteria.Candidatus_Jorgensenbacteria	1.63234			-
Bacteria.Acidobacteria.Blastocatellia__Subgroup_4_.Blastocatellales	2.52678			-
Bacteria.Armatimonadetes.Chthonomonadetes.Chthonomonadales.Chthonomonadaceae	1.94			-
Bacteria.Firmicutes.Clostridia.Clostridiales.Ruminococcaceae.Saccharofermentans	4.46957			-
Bacteria.Actinobacteria.Actinobacteria.Streptomycetales.Streptomycetaceae	1.8015			-
Bacteria.Bacteroidetes.Ignavibacteria.OPB56	2.07477			-
Bacteria.Acidobacteria.Thermoanaerobaculia.Thermoanaerobaculales	2.97786			-
Bacteria.Actinobacteria.Actinobacteria.Pseudonocardiales.Pseudonocardiaceae.Amycolatopsis	3.25722			-
Bacteria.Proteobacteria.Alphaproteobacteria.Rhizobiales.Beijerinckiaceae.alphaI_cluster	2.14699			-
Bacteria.Patescibacteria.Saccharimonadia.Saccharimonadales	4.93239			-
Bacteria.Armatimonadetes.Chthonomonadetes.Chthonomonadales.Chthonomonadaceae.Chthonomonas	1.94			-
Bacteria.Bacteroidetes.Bacteroidia.Cytophagales.Hymenobacteraceae.Pontibacter	1.44573			-
Bacteria.Proteobacteria.Deltaproteobacteria.Myxococcales.Sandaracinaceae	2.04258			-
Bacteria.Chloroflexi.P2_11E.P2_11E.P2_11E.P2_11E	1.32658			-
Bacteria.Calditrichaeota.Calditrichia.Calditrichales.Calditrichaceae	1.25213			-
Bacteria.Actinobacteria.Actinobacteria.Kineosporiales.Kineosporiaceae	1.45625			-
Bacteria.Proteobacteria.Alphaproteobacteria.Dongiales.Dongiaceae.Dongia	2.88039			-
Bacteria.Firmicutes.Clostridia.Clostridiales.Ruminococcaceae.Faecalibacterium	2.45828			-
Bacteria.Elusimicrobia.Rs_M47.Rs_M47.Rs_M47.Rs_M47	0.829263			-
Bacteria.Proteobacteria.Alphaproteobacteria.Rhodobacterales.Rhodobacteraceae.Gemmobacter.Gemmobacter_intermedius	1.15522			-
Bacteria.Lentisphaerae.Lentisphaeria.Victivallales.vadinBE97	4.14511			-
Bacteria.Proteobacteria.Gammaproteobacteria.Salinisphaerales	2.08968			-
Bacteria.Planctomycetes.Phycisphaerae.Phycisphaerales.AKAU3564_sediment_group	1.669			-
Bacteria.Spirochaetes.Spirochaetia.Brevinematales.Brevinemataceae	1.66727			-
Bacteria.Actinobacteria.Acidimicrobiia.Microtrichales.Ilumatobacteraceae.Ilumatobacter	1.85806			-
Bacteria.Bacteroidetes.Bacteroidia.Bacteroidales.Marinifilaceae	1.2523			-
Bacteria.Proteobacteria.Gammaproteobacteria.Cardiobacteriales	1.93495			-
Bacteria.Proteobacteria.Gammaproteobacteria.Pasteurellales.Pasteurellaceae	1.85891			-
Bacteria.Firmicutes.Bacilli.Lactobacillales.Lactobacillaceae.Lactobacillus.Lactobacillus_manihotivorans	2.36624			-
Bacteria.Firmicutes.Clostridia.Clostridiales.Family_XI.Peptoniphilus	1.49832			-
Bacteria.Actinobacteria.Coriobacteriia.Coriobacteriales.Eggerthellaceae	4.00849			-
Bacteria.Firmicutes.Clostridia.Clostridiales.Lachnospiraceae.Lachnospiraceae_FE2018_group.bacterium_FE2018	2.05312			-
Bacteria.Proteobacteria.Gammaproteobacteria.Steroidobacterales.Steroidobacteraceae	2.96846			-
Bacteria.Actinobacteria.Actinobacteria.Frankiales.Geodermatophilaceae.Blastococcus	1.30785			-
Bacteria.Verrucomicrobia.Verrucomicrobiae.LD1_PB3	2.75684			-
Bacteria.Chloroflexi.OLB14	1.98934			-
Bacteria.Rokubacteria.NC10.Rokubacteriales.Rokubacteriales.Rokubacteriales	3.25702			-
Bacteria.Proteobacteria.Gammaproteobacteria.Methylococcales.Methylomonaceae	2.02555			-
Bacteria.Kiritimatiellaeota	4.72988			-
Bacteria.Proteobacteria.Gammaproteobacteria.Acidiferrobacterales	2.18391			-
Bacteria.Firmicutes.Bacilli.Lactobacillales.Lactobacillaceae.Pediococcus	2.31854			-
Bacteria.Firmicutes.Clostridia.Clostridiales.Ruminococcaceae.CAG_352	1.48248			-
Bacteria.Firmicutes.Clostridia.Clostridiales.Clostridiaceae_2.Alkaliphilus	1.92637			-
Bacteria.Chloroflexi.Anaerolineae.SJA_15.SJA_15	2.33518			-
Bacteria.Chloroflexi.JG30_KF_CM66.JG30_KF_CM66	2.60073			-
Bacteria.Proteobacteria.Alphaproteobacteria.Rhizobiales.Beijerinckiaceae.Methylobacterium.Methylobacterium_adhaesivum	1.6943			-
Bacteria.Proteobacteria.Alphaproteobacteria.Sphingomonadales	4.45878			-
Bacteria.Firmicutes.Negativicutes.Selenomonadales.Veillonellaceae.Schwartzia	1.82403			-
Bacteria.Proteobacteria.Gammaproteobacteria.KI89A_clade.KI89A_clade.KI89A_clade	1.70679			-
Bacteria.Proteobacteria.Deltaproteobacteria.Syntrophobacterales.Syntrophobacteraceae.Desulfovirga	1.90636			-
Bacteria.Synergistetes.Synergistia	3.54809			-
Bacteria.Firmicutes.Clostridia.Clostridiales.Ruminococcaceae.UBA1819	1.39826			-
Bacteria.Firmicutes.Clostridia.Clostridiales.Clostridiaceae_1.Clostridium_sensu_stricto_1.Clostridium_sp_	2.60888			-
Bacteria.Verrucomicrobia.Verrucomicrobiae.Verrucomicrobiales.Verrucomicrobiaceae	1.32658			-
Bacteria.Proteobacteria.Gammaproteobacteria.Betaproteobacteriales.TRA3_20	2.6488			-
Bacteria.Bacteroidetes.Bacteroidia.Bacteroidales.Rikenellaceae.dgA_11_gut_group	1.83019			-
Bacteria.Gemmatimonadetes.Gemmatimonadetes.Gemmatimonadales.Gemmatimonadaceae.Gemmatimonas	2.24039			-
Bacteria.Actinobacteria.Actinobacteria.Micrococcales.Dermabacteraceae.Brachybacterium	1.62541			-
Bacteria.Elusimicrobia.Lineage_IIc.Lineage_IIc	1.15522			-
Bacteria.Firmicutes.Clostridia.MBA03.MBA03	2.91517			-
Bacteria.Proteobacteria.Gammaproteobacteria.Alteromonadales.Alteromonadaceae.Rheinheimera	2.34172			-
Bacteria.Dependentiae.Babeliae.Babeliales.Babeliales	2.10473			-
Bacteria.Actinobacteria.MB_A2_108.MB_A2_108.MB_A2_108.MB_A2_108.Actinobacteria_bacterium	1.62761			-
Bacteria.Proteobacteria.Gammaproteobacteria.Betaproteobacteriales.Burkholderiaceae.Delftia	2.90012			-
Bacteria.Proteobacteria.Alphaproteobacteria.Rhizobiales.Beijerinckiaceae.Microvirga	1.98285			-
Bacteria.Firmicutes.Bacilli.Bacillales.Paenibacillaceae.Brevibacillus.Brevibacillus_limnophilus	1.90467			-
Bacteria.Proteobacteria.Alphaproteobacteria.Caulobacterales.Caulobacteraceae.Asticcacaulis	1.85938			-
Bacteria.Acidobacteria.Blastocatellia__Subgroup_4_.11_24.11_24	2.49093			-
Bacteria.Proteobacteria.Deltaproteobacteria.Desulfobacterales	2.45368			-
Bacteria.Entotheonellaeota.Entotheonellia.Entotheonellales	1.94983			-
Bacteria.Nitrospirae	3.56298			-
Bacteria.Proteobacteria.Gammaproteobacteria.Acidiferrobacterales.Acidiferrobacteraceae	2.18391			-
Bacteria.Rokubacteria.NC10.Rokubacteriales.Rokubacteriales	3.25702			-
Bacteria.Acidobacteria.Blastocatellia__Subgroup_4_.Pyrinomonadales	2.86816			-
Bacteria.Armatimonadetes.Fimbriimonadia.Fimbriimonadales.Fimbriimonadaceae	1.5307			-
Bacteria.Firmicutes.Clostridia.Clostridiales.Ruminococcaceae.Saccharofermentans.Ruminococcaceae_bacterium	1.56685			-
Bacteria.Actinobacteria.Thermoleophilia.Solirubrobacterales.67_14	1.40576			-
Bacteria.Lentisphaerae	4.18777			-
Bacteria.Firmicutes.Erysipelotrichia.Erysipelotrichales.Erysipelotrichaceae.Faecalibaculum	1.48675			-
Bacteria.Firmicutes.Clostridia.Clostridiales.Lachnospiraceae.Shuttleworthia	3.29094			-
Bacteria.Proteobacteria.Gammaproteobacteria.Pseudomonadales.Moraxellaceae.Acinetobacter.Acinetobacter_junii	3.05259			-
Bacteria.Proteobacteria.Alphaproteobacteria.Rhizobiales.Beijerinckiaceae.Methylobacterium	3.18943			-
Bacteria.Cyanobacteria.Oxyphotobacteria.Chloroplast.Chloroplast.Chloroplast.Glycyrrhiza_glabra	3.4439			-
Bacteria.Bacteroidetes.Bacteroidia.Bacteroidales.Rikenellaceae.Rikenellaceae_RC9_gut_group	3.72216			-
Bacteria.Proteobacteria.Deltaproteobacteria.Desulfuromonadales.Desulfuromonadaceae.Desulfuromonas	2.70647	Duodenum	2.72493	0.00916163
Bacteria.Proteobacteria.Gammaproteobacteria.Betaproteobacteriales.Burkholderiaceae.Acidovorax	1.6476			-
Bacteria.Firmicutes.Bacilli.Bacillales.Paenibacillaceae.Brevibacillus	2.44572			-
Bacteria.Proteobacteria.Gammaproteobacteria.Betaproteobacteriales.Burkholderiaceae	5.07387			-
Bacteria.Patescibacteria.Parcubacteria.Candidatus_Liptonbacteria.Candidatus_Liptonbacteria	1.25213			-
Bacteria.Elusimicrobia.Lineage_IIc	1.15522			-
Bacteria.Acidobacteria.Subgroup_22.Subgroup_22	2.73141			-
Bacteria.Chloroflexi.Anaerolineae.Anaerolineales.Anaerolineaceae.Bellilinea	1.25213			-
Bacteria.Elusimicrobia.Lineage_IIb	1.10473			-
Bacteria.Actinobacteria.Actinobacteria.Corynebacteriales.Nocardiaceae	2.12693			-
Bacteria.Chloroflexi.TK10.TK10.TK10	1.83173			-
Bacteria.Proteobacteria.Gammaproteobacteria.EC3.EC3.EC3	1.5307			-
Bacteria.Bacteroidetes.Bacteroidia	4.38739			-
Bacteria.Proteobacteria.Gammaproteobacteria.Diplorickettsiales.Diplorickettsiaceae.Aquicella	1.89974			-
Bacteria.Chloroflexi.Anaerolineae.Anaerolineae.Anaerolineae.Anaerolineae	1.70679			-
Bacteria.Proteobacteria.Gammaproteobacteria.Betaproteobacteriales.Nitrosomonadaceae.mle1_7	2.57209			-
Bacteria.Firmicutes.Clostridia.Clostridiales.Clostridiales_vadinBB60_group	2.18267			-
Bacteria.Proteobacteria.Gammaproteobacteria.Cardiobacteriales.Cardiobacteriaceae.Suttonella	1.93495			-
Bacteria.Bacteroidetes.Bacteroidia.Flavobacteriales.Flavobacteriaceae.Flavobacterium.Flavobacterium_cauense	1.5307			-
Bacteria.Patescibacteria.Parcubacteria.Candidatus_Jorgensenbacteria.Candidatus_Jorgensenbacteria	1.63234			-
Bacteria.Tenericutes.Mollicutes.Izimaplasmatales	1.0253			-
Bacteria.Actinobacteria.Actinobacteria.Micrococcales.Brevibacteriaceae	2.39588			-
Bacteria.Patescibacteria.Parcubacteria.Candidatus_Jorgensenbacteria	1.63234			-
Bacteria.Spirochaetes.Spirochaetia.Brevinematales	1.66727			-
Bacteria.Proteobacteria.Gammaproteobacteria.Betaproteobacteriales.Neisseriaceae	1.81082			-
Bacteria.Patescibacteria.Berkelbacteria.Berkelbacteria.Berkelbacteria	1.8037			-
Bacteria.Verrucomicrobia.Verrucomicrobiae.Verrucomicrobiales.Akkermansiaceae.Akkermansia	2.50956	Jejunum	2.82735	0.0250462
Bacteria.Firmicutes.Clostridia.Clostridiales.Clostridiaceae_1.Clostridium_sensu_stricto_1.Clostridium_perfringens	1.80776			-
Bacteria.Chlamydiae.Chlamydiae	2.66045			-
Bacteria.Proteobacteria.Alphaproteobacteria.Sphingomonadales.Sphingomonadaceae.Novosphingobium.Novosphingobium_stygium	1.59523			-
Bacteria.Chloroflexi.Anaerolineae.Anaerolineales	3.28466			-
Bacteria.Chloroflexi.Anaerolineae.Anaerolineales.Anaerolineaceae	3.28466			-
Bacteria.Proteobacteria.Deltaproteobacteria.Desulfovibrionales.Desulfovibrionaceae	3.46054			-
Bacteria.Actinobacteria.Actinobacteria.Pseudonocardiales.Pseudonocardiaceae.Saccharopolyspora	1.30785			-
Bacteria.Proteobacteria.Gammaproteobacteria.Steroidobacterales.Woeseiaceae.JTB255_marine_benthic_group	1.70679			-
Bacteria.Patescibacteria.WS6__Dojkabacteria_.WS6__Dojkabacteria_.WS6__Dojkabacteria_	1.29544			-
Bacteria.Firmicutes.Clostridia.Clostridiales.Lachnospiraceae.Anaerocolumna	1.93337			-
Bacteria.Actinobacteria.Acidimicrobiia.IMCC26256.IMCC26256	1.88288			-
Bacteria.Firmicutes.Bacilli.Bacillales.Paenibacillaceae.Thermobacillus	1.53923			-
Bacteria.Chloroflexi.Ktedonobacteria.C0119	0.928637			-
Bacteria.Kiritimatiellaeota.Kiritimatiellae.WCHB1_41.WCHB1_41	4.72988			-
Bacteria.Patescibacteria.ABY1	1.40576			-
Bacteria.Bacteroidetes.Bacteroidia.Chitinophagales.37_13	1.28647			-
Bacteria.Patescibacteria.Parcubacteria.Candidatus_Moranbacteria	1.5307			-
Bacteria.Verrucomicrobia.Verrucomicrobiae.Pedosphaerales.Pedosphaeraceae.Pedosphaeraceae	2.82093			-
Bacteria.Bacteroidetes.Bacteroidia.Sphingobacteriales.env_OPS_17.env_OPS_17	2.33853			-
Bacteria.Actinobacteria.Acidimicrobiia.Microtrichales.Ilumatobacteraceae.CL500_29_marine_group	2.11897			-
Bacteria.Actinobacteria.Actinobacteria.Bifidobacteriales.Bifidobacteriaceae.Bifidobacterium.swine_fecal	1.25213			-
Bacteria.Firmicutes.Clostridia.Clostridiales.Lachnospiraceae.Tyzzerella_3	2.32843			-
Bacteria.Firmicutes.Clostridia.Clostridiales.Lachnospiraceae.Tyzzerella_4	1.45642			-
Bacteria.Firmicutes.Clostridia.Thermoanaerobacterales.Thermoanaerobacteraceae	2.65542			-
Bacteria.Actinobacteria.Actinobacteria.Micrococcales.Micrococcaceae.Micrococcus	2.2244			-
Bacteria.Fibrobacteres.Fibrobacteria	2.87424			-
Bacteria.Proteobacteria.Alphaproteobacteria.Rhizobiales.Xanthobacteraceae.Afipia	3.06406			-
Bacteria.Verrucomicrobia.Verrucomicrobiae.Opitutales	1.62761			-
Bacteria.Proteobacteria.Deltaproteobacteria.Bdellovibrionales.Bacteriovoracaceae.Peredibacter.Peredibacter_starrii	1.77153			-
Bacteria.Proteobacteria.Gammaproteobacteria.PLTA13.PLTA13	2.77062			-
Bacteria.Actinobacteria.Actinobacteria.Micrococcales.Brevibacteriaceae.Brevibacterium	2.39588			-
Bacteria.Planctomycetes.Phycisphaerae.Phycisphaerales.Phycisphaeraceae.CL500_3	1.32328			-
Bacteria.Proteobacteria.Deltaproteobacteria.Bdellovibrionales.Bdellovibrionaceae.Bdellovibrio	2.46584			-
Bacteria.Proteobacteria.Gammaproteobacteria.Betaproteobacteriales.Burkholderiaceae.Burkholderia_Caballeronia_Paraburkholderia	3.85893			-
Bacteria.Firmicutes.Negativicutes.Selenomonadales.Acidaminococcaceae.Acidaminococcus	2.7147			-
Bacteria.Firmicutes.Negativicutes.Selenomonadales.Acidaminococcaceae.Succiniclasticum.Succiniclasticum_ruminis	3.95069	Duodenum	3.58754	0.0175821
Bacteria.Firmicutes.Clostridia.Clostridiales.Lachnospiraceae._Eubacterium__cellulosolvens_group._Eubacterium__cellulosolvens	2.71376			-
Bacteria.Firmicutes.Bacilli.Lactobacillales.Leuconostocaceae.Leuconostoc	0.854361			-
Bacteria.Actinobacteria.Actinobacteria.Streptosporangiales.Thermomonosporaceae	1.59455			-
Bacteria.Actinobacteria.Actinobacteria.Kineosporiales.Kineosporiaceae.Kineosporia	1.45625			-
Bacteria.Proteobacteria.Gammaproteobacteria.Betaproteobacteriales.Burkholderiaceae.Variovorax	2.66153			-
Bacteria.Proteobacteria.Gammaproteobacteria.Betaproteobacteriales.Rhodocyclaceae.Thauera	0.926437			-
Bacteria.Calditrichaeota.Calditrichia.Calditrichales.Calditrichaceae.Calditrichaceae	1.25213			-
Bacteria.Patescibacteria.Gracilibacteria.Candidatus_Abawacabacteria.Candidatus_Abawacabacteria.Candidatus_Abawacabacteria	1.58185			-
Bacteria.Patescibacteria.Saccharimonadia.Saccharimonadales.Saccharimonadaceae.Candidatus_Saccharimonas	4.93142			-
Bacteria.Proteobacteria.Deltaproteobacteria.SAR324_clade_Marine_group_B_	2.1858			-
Bacteria.Proteobacteria.Gammaproteobacteria.Betaproteobacteriales.Burkholderiaceae.Piscinibacter	2.04488			-
Bacteria.Patescibacteria.WWE3.WWE3	1.62761			-
Bacteria.Elusimicrobia.Lineage_IIb.Lineage_IIb.Lineage_IIb	1.10473			-
Bacteria.Proteobacteria.Gammaproteobacteria.Betaproteobacteriales.Hydrogenophilaceae	1.98934			-
Bacteria.Bacteroidetes.Bacteroidia.Bacteroidales.Prolixibacteraceae	0.928637			-
Bacteria.Firmicutes.Clostridia.Clostridiales.Lachnospiraceae.Marvinbryantia	3.36317			-
Bacteria.Elusimicrobia.Elusimicrobia.Lineage_IV.Lineage_IV.Lineage_IV	1.85579			-
Bacteria.Chloroflexi.SHA_26.SHA_26.SHA_26	1.22967			-
Bacteria.Tenericutes.Mollicutes.Mycoplasmatales.Mycoplasmataceae.Mycoplasma.Mycoplasma_alvi	2.12133			-
Bacteria.Proteobacteria.Gammaproteobacteria.Betaproteobacteriales.A21b.A21b	2.26108			-
Bacteria.Firmicutes.Bacilli.Lactobacillales.Streptococcaceae	3.08654			-
Bacteria.Firmicutes.Clostridia.Clostridiales.Ruminococcaceae.Ruminococcaceae_V9D2013_group	2.52286	Duodenum	2.6143	0.0195539
Bacteria.Firmicutes.Bacilli.Bacillales.Bacillaceae.Ureibacillus	1.99626			-
Bacteria.Proteobacteria.Deltaproteobacteria.Myxococcales.Archangiaceae	2.90895			-
Bacteria.Proteobacteria.Gammaproteobacteria.Oceanospirillales.Pseudohongiellaceae.Pseudohongiella	0.968605			-
Bacteria.Bacteroidetes.Ignavibacteria.Ignavibacteriales.Ignavibacteriaceae.Ignavibacterium	1.47271			-
Bacteria.Proteobacteria.Deltaproteobacteria.Myxococcales.P3OB_42.P3OB_42	2.48494			-
Bacteria.Firmicutes.Negativicutes.Selenomonadales.Acidaminococcaceae.Phascolarctobacterium	1.83208			-
Bacteria.Proteobacteria.Deltaproteobacteria.Oligoflexales	2.56435	Duodenum	2.57826	0.0166717
Bacteria.Gemmatimonadetes.Gemmatimonadetes.Gemmatimonadales.Gemmatimonadaceae.Gemmatimonas.Gemmatimonadaceae_bacterium	1.40576			-
Bacteria.Actinobacteria.Actinobacteria.Corynebacteriales.Nocardiaceae.Rhodococcus	2.12693			-
Bacteria.Patescibacteria.ABY1.Candidatus_Kerfeldbacteria.Candidatus_Kerfeldbacteria.Candidatus_Kerfeldbacteria.Candidatus_Kerfeldbacteria	0.854187			-
Bacteria.Firmicutes.Clostridia.Clostridiales.Ruminococcaceae.Papillibacter	3.1435	Duodenum	2.82978	0.00779714
Bacteria.Firmicutes.Bacilli.Bacillales.Planococcaceae	2.99674			-
Bacteria.Firmicutes.Clostridia.Clostridiales.Lachnospiraceae.Coprococcus_3	1.72942			-
Bacteria.Firmicutes.Bacilli.Lactobacillales.Lactobacillaceae.Lactobacillus	3.62822			-
Bacteria.Firmicutes.Clostridia.Clostridiales.Lachnospiraceae.Coprococcus_1	2.70274			-
Bacteria.Firmicutes.Clostridia.Clostridiales.Lachnospiraceae.Agathobacter	2.0974			-
Bacteria.Verrucomicrobia.Verrucomicrobiae.Verrucomicrobiales.Akkermansiaceae	2.50956	Jejunum	2.82734	0.0250462
Bacteria.Bacteroidetes.Bacteroidia.Bacteroidales.Muribaculaceae.Muribaculaceae	3.3576			-
Bacteria.Proteobacteria.Deltaproteobacteria.Bdellovibrionales.Bdellovibrionaceae.OM27_clade	2.13276			-
Bacteria.Entotheonellaeota	1.94983			-
Bacteria.Actinobacteria.Acidimicrobiia.Microtrichales	2.69949			-
Bacteria.Cyanobacteria.Sericytochromatia.Sericytochromatia.Sericytochromatia.Sericytochromatia	1.62078			-
Bacteria.Firmicutes.Clostridia.Clostridiales.Ruminococcaceae.Butyricicoccus	2.22913	Jejunum	3.08323	0.0250462
Bacteria.Firmicutes.Clostridia.Clostridiales.Lachnospiraceae.Lachnospiraceae_NK4A136_group	3.25506			-
Bacteria.Armatimonadetes.Chthonomonadetes.Chthonomonadales.Chthonomonadales	1.85806			-
Bacteria.Patescibacteria.Gracilibacteria.Candidatus_Peregrinibacteria	1.32658			-
Bacteria.Proteobacteria.Alphaproteobacteria.Rhizobiales.Rhizobiales_Incertae_Sedis	2.25086			-
Bacteria.Acidobacteria.Subgroup_6.Subgroup_6	3.81134			-
Bacteria.Patescibacteria.Saccharimonadia.Saccharimonadales.Saccharimonadaceae.Saccharimonadaceae.TM7_phylum	1.2272			-
Bacteria.Acidobacteria.Subgroup_5.Subgroup_5.Subgroup_5	2.54669			-
Bacteria.Proteobacteria.Alphaproteobacteria.Rhizobiales.Rhizobiaceae.Ochrobactrum	2.61761			-
Bacteria.Proteobacteria.Gammaproteobacteria.KF_JG30_C25.KF_JG30_C25	1.03028			-
Bacteria.Gemmatimonadetes.BD2_11_terrestrial_group.BD2_11_terrestrial_group	1.90636			-
Bacteria.Firmicutes.Clostridia.Clostridiales.Ruminococcaceae.GCA_900066225	1.45385			-
Bacteria.Proteobacteria.Deltaproteobacteria.Myxococcales.mle1_27.mle1_27	1.74155			-
Bacteria.Firmicutes.Bacilli.Bacillales.Planococcaceae.Rummeliibacillus.Bacillus_sp_	1.74295			-
Bacteria.Firmicutes.Clostridia.Clostridiales.Lachnospiraceae._Eubacterium__xylanophilum_group	1.78361			-
Bacteria.Actinobacteria.Acidimicrobiia.Microtrichales.Iamiaceae.Iamia	1.22967			-
Bacteria.Cyanobacteria.Melainabacteria.Caenarcaniphilales	1.6668			-
Bacteria.Proteobacteria.Alphaproteobacteria.Rhizobiales.Rhizobiaceae.Allorhizobium_Neorhizobium_Pararhizobium_Rhizobium.Rhizobium_cellulosilyticum	1.56685			-
Bacteria.Cyanobacteria	4.382			-
Bacteria.Bacteroidetes.Bacteroidia.Flavobacteriales.Flavobacteriaceae.Croceibacter.Croceibacter_atlanticus	1.37333			-
Bacteria.Firmicutes.Bacilli.Lactobacillales.Leuconostocaceae	1.30534			-
Bacteria.Spirochaetes.Spirochaetia.Spirochaetales.Spirochaetaceae.Spirochaeta_2	1.47271			-
Bacteria.Planctomycetes.Phycisphaerae.Phycisphaerales.Phycisphaeraceae.AKYG587	1.85806			-
Bacteria.Proteobacteria.Gammaproteobacteria.Legionellales	1.82953			-
Bacteria.Firmicutes.Bacilli.Bacillales.Alicyclobacillaceae	1.40576			-
Bacteria.Rokubacteria.NC10.Rokubacteriales	3.25702			-
Bacteria.Elusimicrobia.Lineage_IIc.Lineage_IIc.Lineage_IIc.Lineage_IIc	1.15522			-
Bacteria.Acidobacteria.Acidobacteriia.Solibacterales.Solibacteraceae__Subgroup_3_.Elev_16S_1166	1.70679			-
Bacteria.Bacteroidetes.Bacteroidia.Bacteroidales.Prevotellaceae.Prevotella_1.Prevotella_bryantii	1.44033			-
Bacteria.Spirochaetes.Spirochaetia.Spirochaetales.Spirochaetaceae.Treponema_2	2.81831			-
Bacteria.Deinococcus_Thermus.Deinococci.Thermales	3.07976			-
Bacteria.Patescibacteria.WS6__Dojkabacteria_.WS6__Dojkabacteria_	1.29544			-
Bacteria.Bacteroidetes.Bacteroidia.Bacteroidales.Rikenellaceae	3.79938			-
Bacteria.Tenericutes.Mollicutes.Mycoplasmatales	3.79198			-
Bacteria.Actinobacteria.Coriobacteriia.Coriobacteriales.Eggerthellaceae.Denitrobacterium.Denitrobacterium_detoxificans	2.0501			-
Bacteria.Proteobacteria.Gammaproteobacteria.HOC36.HOC36.HOC36	1.5285			-
Bacteria.Firmicutes.Clostridia.Clostridiales.Lachnospiraceae.Pseudobutyrivibrio	2.49963			-
Bacteria.Chloroflexi.P2_11E	1.32658			-
Bacteria.Proteobacteria.Deltaproteobacteria.Deltaproteobacteria_Incertae_Sedis	1.97003			-
Bacteria.Bacteroidetes.Ignavibacteria.OPB56.OPB56.OPB56	2.07477			-
Bacteria.Proteobacteria.Alphaproteobacteria.Rhodobacterales.Rhodobacteraceae.Roseivivax	1.10253			-
Bacteria.Proteobacteria.Gammaproteobacteria.Betaproteobacteriales.Burkholderiaceae.Comamonas.Comamonas_koreensis	1.15522			-
Bacteria.Proteobacteria.Gammaproteobacteria.Pseudomonadales.Moraxellaceae.Acinetobacter.Acinetobacter_albensis	2.26964			-
Bacteria.Dependentiae	2.27106			-
Bacteria.Bacteroidetes.Bacteroidia.Cytophagales.Hymenobacteraceae	1.98934			-
Bacteria.Nitrospirae.Nitrospira.Nitrospirales.Nitrospiraceae.Leptospirillum.Nitrospirae_bacterium	1.8037			-
Bacteria.Verrucomicrobia.Verrucomicrobiae.Pedosphaerales	2.89961			-
Bacteria.Bacteroidetes.Bacteroidia.Chitinophagales.Chitinophagaceae.UTBCD1	1.85806			-
Bacteria.Firmicutes.Clostridia.DTU014.DTU014.DTU014	1.4705			-
Bacteria.WPS_2.WPS_2.WPS_2	2.26155			-
Bacteria.Elusimicrobia.Lineage_IIc.Lineage_IIc.Lineage_IIc	1.15522			-
Bacteria.Patescibacteria.Microgenomatia.Candidatus_Levybacteria.Candidatus_Levybacteria.Candidatus_Levybacteria	1.10253			-
Bacteria.Actinobacteria.Thermoleophilia.Solirubrobacterales.67_14.67_14	1.40576			-
Bacteria.Proteobacteria.Gammaproteobacteria.Betaproteobacteriales	5.09189			-
Bacteria.Actinobacteria.Actinobacteria.Actinomycetales	2.4875			-
Bacteria.Acidobacteria.Acidobacteriia.Solibacterales.Solibacteraceae__Subgroup_3_.GOUTB8	1.98934			-
Bacteria.Tenericutes.Mollicutes.Acholeplasmatales	1.99815			-
Bacteria.Proteobacteria.Gammaproteobacteria.Coxiellales.Coxiellaceae	1.58898			-
Bacteria.Chloroflexi.Anaerolineae.Anaerolineales.Anaerolineaceae.Anaerolinea	1.98934			-
Bacteria.Proteobacteria.Alphaproteobacteria.Caulobacterales.Hyphomonadaceae.SWB02	2.02476			-
Bacteria.Firmicutes.Clostridia.Clostridiales.Peptococcaceae.Dehalobacter	0.926437			-
Bacteria.Patescibacteria.WWE3.WWE3.WWE3	1.62761			-
Bacteria.Bacteroidetes.Bacteroidia.Bacteroidales.Prevotellaceae.Prevotellaceae_NK3B31_group	2.5157	Duodenum	2.57125	0.0250462
Bacteria.Firmicutes.Clostridia.Clostridiales.Clostridiales_vadinBB60_group.Clostridiales_vadinBB60_group	2.18267			-
Bacteria.Acidobacteria.Aminicenantia	1.74155			-
Bacteria.Firmicutes.Bacilli.Bacillales.Planococcaceae.Solibacillus	2.25844			-
Bacteria.Acidobacteria.Subgroup_5.Subgroup_5	2.54669			-
Bacteria.Dependentiae.Babeliae.Babeliales.Vermiphilaceae.Vermiphilaceae	1.75728			-
Bacteria.Bacteroidetes.Bacteroidia.Bacteroidales.Rikenellaceae.Alistipes	2.78551			-
Bacteria.Proteobacteria.Alphaproteobacteria.Dongiales	2.88039			-
Bacteria.Actinobacteria.Actinobacteria.Micromonosporales	1.58185			-
Bacteria.Bacteroidetes.Bacteroidia.Bacteroidales.COB_P4_1_termite_group.COB_P4_1_termite_group	1.2523			-
Bacteria.Tenericutes.Mollicutes.Izimaplasmatales.Izimaplasmatales.Izimaplasmatales	1.0253			-
Bacteria.Verrucomicrobia.Verrucomicrobiae.Verrucomicrobiales.Rubritaleaceae.Roseibacillus	1.85806			-
Bacteria.Proteobacteria.Gammaproteobacteria.Cellvibrionales.Halieaceae	1.81137			-
Bacteria.Proteobacteria.Alphaproteobacteria.Caulobacterales.Hyphomonadaceae.Hyphomonas	1.10473			-
Bacteria.Proteobacteria.Alphaproteobacteria.Azospirillales.Azospirillaceae	1.74404			-
Bacteria.Patescibacteria.ABY1.Candidatus_Kerfeldbacteria	0.854187			-
Bacteria.Actinobacteria.MB_A2_108.MB_A2_108.MB_A2_108.MB_A2_108	1.90636			-
Bacteria.Chloroflexi.KD4_96.KD4_96	3.12315			-
Bacteria.Bacteroidetes.Bacteroidia.Bacteroidales.Bacteroidaceae	3.07545			-
Bacteria.Proteobacteria.Gammaproteobacteria.Xanthomonadales.Xanthomonadaceae.Stenotrophomonas	2.63961			-
Bacteria.Acidobacteria.Holophagae.Subgroup_7.Subgroup_7.Subgroup_7	2.97979			-
Bacteria.Proteobacteria.Alphaproteobacteria.Rhodobacterales	2.60956			-
Bacteria.Acidobacteria.Aminicenantia.Aminicenantales.Aminicenantales.Aminicenantales	1.74155			-
Bacteria.Acidobacteria.Acidobacteriia.Acidobacteriales	2.56211			-
Bacteria.Proteobacteria.Gammaproteobacteria.Pseudomonadales.Moraxellaceae.Acinetobacter.Acinetobacter_guillouiae	2.92922			-
Bacteria.Zixibacteria	1.58185			-
Bacteria.Proteobacteria.Gammaproteobacteria.Methylococcales.Methylomonaceae.Methylomicrobium	2.02555			-
Bacteria.Patescibacteria.WWE3.WWE3.WWE3.WWE3.bacterium_enrichment	1.22967			-
Bacteria.Proteobacteria.Gammaproteobacteria.Betaproteobacteriales.Methylophilaceae	2.10479			-
Bacteria.Proteobacteria.Deltaproteobacteria.Bradymonadales	1.54344			-
Bacteria.Proteobacteria.Gammaproteobacteria.Pasteurellales.Pasteurellaceae.Haemophilus	1.32438			-
Bacteria.Bacteroidetes.Bacteroidia.Sphingobacteriales	2.43739			-
Bacteria.Chloroflexi.TK10.TK10	1.83173			-
Bacteria.Actinobacteria.Coriobacteriia.Coriobacteriales.Eggerthellaceae.Slackia	2.14283			-
Bacteria.Proteobacteria.Alphaproteobacteria.Reyranellales.Reyranellaceae.Reyranella	2.40576			-
Bacteria.Firmicutes.Clostridia.Clostridiales.Lachnospiraceae.GCA_900066575	1.62736			-
Bacteria.Actinobacteria.Actinobacteria.Streptosporangiales.Streptosporangiaceae.Thermopolyspora	1.99317			-
Bacteria.Proteobacteria.Gammaproteobacteria.Betaproteobacteriales.Nitrosomonadaceae.Nitrosospira	1.85806			-
Bacteria.Firmicutes.Bacilli.Bacillales.Family_XII.Exiguobacterium	2.29113			-
Bacteria.Patescibacteria	4.93426			-
Bacteria.Actinobacteria.Thermoleophilia.Solirubrobacterales	1.40576			-
Bacteria.Bacteroidetes.Bacteroidia.Cytophagales.Microscillaceae.Siphonobacter.Siphonobacter_aquaeclarae	1.03045			-
Bacteria.Actinobacteria.Acidimicrobiia.IMCC26256.IMCC26256.IMCC26256	1.88288			-
Bacteria.Rokubacteria.NC10.Methylomirabilales.Methylomirabilaceae	2.60533			-
Bacteria.Actinobacteria.Acidimicrobiia	2.78597			-
Bacteria.Chloroflexi.Anaerolineae.SBR1031	3.14075			-
Bacteria.Firmicutes.Bacilli.Bacillales.Paenibacillaceae.Paenibacillus.Paenibacillus_montaniterrae	1.16891			-
Bacteria.Acidobacteria.Blastocatellia__Subgroup_4_	3.17199			-
Bacteria.Chloroflexi.Anaerolineae.Anaerolineales.Anaerolineaceae.Levilinea	1.33131			-
Bacteria.Acidobacteria.Subgroup_11.Subgroup_11.Subgroup_11	2.78897			-
Bacteria.Fibrobacteres.Fibrobacteria.Fibrobacterales.Fibrobacteraceae.Fibrobacter.Fibrobacter_sp_	1.65835			-
Bacteria.Patescibacteria.Saccharimonadia.Saccharimonadales.Saccharimonadaceae.Saccharimonadaceae	1.97563			-
Bacteria.Proteobacteria.Deltaproteobacteria.Desulfobacterales.Desulfobacteraceae.Sva0081_sediment_group	2.26108			-
Bacteria.Firmicutes.Clostridia.Clostridiales.Lachnospiraceae.FD2005	1.44033			-
Bacteria.Proteobacteria.Deltaproteobacteria.Oligoflexales.Oligoflexaceae	2.02852			-
Bacteria.Proteobacteria.Alphaproteobacteria.Caulobacterales	3.81758			-
Bacteria.Patescibacteria.Gracilibacteria.Candidatus_Abawacabacteria.Candidatus_Abawacabacteria	1.58185			-
Bacteria.Proteobacteria.Deltaproteobacteria.Myxococcales.bacteriap25.bacteriap25	3.10328			-
Bacteria.Lentisphaerae.Lentisphaeria.Victivallales.vadinBE97.vadinBE97	4.14511			-
Bacteria.Bacteroidetes.Bacteroidia.Bacteroidales.p_2534_18B5_gut_group.p_2534_18B5_gut_group	1.83019			-
Bacteria.Bacteroidetes.Bacteroidia.Bacteroidales.Prevotellaceae.Prevotella_9.Prevotella_paludivivens	2.30152			-
Bacteria.Patescibacteria.Gracilibacteria.Candidatus_Peribacteria.Candidatus_Peribacteria.Candidatus_Peribacteria	1.03028			-
Bacteria.Actinobacteria.Actinobacteria.Streptosporangiales.Thermomonosporaceae.Thermomonospora	1.59455			-
Bacteria.Firmicutes.Clostridia.Thermoanaerobacterales.Family_III	2.16856			-
Bacteria.Acidobacteria.Subgroup_18.Subgroup_18.Subgroup_18	2.50267			-
Bacteria.Bacteroidetes.Bacteroidia.Sphingobacteriales.Sphingobacteriaceae.Pedobacter	0.928637			-
Bacteria.Proteobacteria.Gammaproteobacteria.Acidiferrobacterales.Acidiferrobacteraceae.Sulfurifustis	2.18391			-
Bacteria.Firmicutes.Negativicutes.Selenomonadales.Veillonellaceae	3.43099	Jejunum	3.06097	0.0330192
Bacteria.Planctomycetes.Phycisphaerae.Phycisphaerales.AKAU3564_sediment_group.AKAU3564_sediment_group	1.669			-
Bacteria.Actinobacteria.Coriobacteriia.Coriobacteriales.Eggerthellaceae.Slackia.Slackia_heliotrinireducens	2.0866			-
Bacteria.Patescibacteria.Gracilibacteria.Candidatus_Peribacteria	1.03028			-
Bacteria.Proteobacteria.Gammaproteobacteria.Enterobacteriales.Enterobacteriaceae.Enterobacter	1.85419			-
Bacteria.Bacteroidetes.Bacteroidia.Bacteroidales.COB_P4_1_termite_group	1.2523			-
Bacteria.Proteobacteria.Deltaproteobacteria	4.18985			-
Bacteria.Firmicutes.Clostridia.Thermoanaerobacterales.SRB2.SRB2	1.93208			-
Bacteria.Deinococcus_Thermus.Deinococci.Thermales.Thermaceae	3.07976			-
Bacteria.Acidobacteria.Acidobacteriia.Subgroup_12.Subgroup_12.Subgroup_12	1.47271			-
Bacteria.Actinobacteria.Actinobacteria.Micrococcales.Microbacteriaceae.Pseudoclavibacter	1.69946			-
Bacteria.Proteobacteria.Alphaproteobacteria.Rhizobiales.Rhizobiales_Incertae_Sedis.Nordella	1.92864			-
Bacteria.Bacteroidetes.Bacteroidia.Bacteroidales.Prevotellaceae.Prevotella_1.Prevotella_ruminicola	1.44033			-
Bacteria.Firmicutes.Clostridia.Clostridiales.Ruminococcaceae.Faecalibacterium.bacterium_ic1379	1.45398			-
Bacteria.Bacteroidetes.Bacteroidia.Bacteroidales.Rikenellaceae.SP3_e08	1.68878			-
Bacteria.Actinobacteria.Actinobacteria.Micrococcales.Microbacteriaceae.Leifsonia	1.83173			-
Bacteria.Proteobacteria.Gammaproteobacteria.Betaproteobacteriales.Burkholderiaceae.Comamonas.Comamonas_testosteroni	1.55333			-
Bacteria.Planctomycetes.OM190.OM190.OM190.OM190.planctomycete_A_2	1.77374			-
Bacteria.Firmicutes.Clostridia.Clostridiales.Family_XIII.Mogibacterium.Eubacteriaceae_bacterium	1.75745			-
Bacteria.Proteobacteria.Deltaproteobacteria.Desulfuromonadales.Geobacteraceae.Geobacter	2.83712			-
Bacteria.Proteobacteria.Gammaproteobacteria.PLTA13	2.77062			-
Bacteria.Proteobacteria.Gammaproteobacteria.R7C24.R7C24.R7C24	1.77374			-
Bacteria.Omnitrophicaeota.Omnitrophicaeota.Omnitrophicaeota	1.40576			-
Bacteria.Deinococcus_Thermus.Deinococci.Deinococcales.Deinococcaceae.Deinococcus.Deinococcus_caeni	1.40356			-
Bacteria.Firmicutes.Clostridia.Clostridiales.Lachnospiraceae.Lachnospiraceae_UCG_010	3.0726	Duodenum	2.78102	0.00515512
Bacteria.Bacteroidetes.Ignavibacteria.Ignavibacteriales	1.47271			-
Bacteria.Firmicutes.Bacilli.Bacillales.Bacillaceae.Bacillus.Bacillus_thermoamylovorans	2.1442			-
Bacteria.Dadabacteria.Dadabacteriia	1.98934			-
Bacteria.Proteobacteria.Gammaproteobacteria.Betaproteobacteriales.Burkholderiaceae.Massilia	2.79598			-
Bacteria.Actinobacteria.Coriobacteriia.Coriobacteriales.Eggerthellaceae.Denitrobacterium	2.0501			-
Bacteria.Acidobacteria.Subgroup_18.Subgroup_18	2.50267			-
Bacteria.Calditrichaeota.Calditrichia.Calditrichales	1.25213			-
Bacteria.Nitrospirae.4_29_1	2.92169			-
Bacteria.Actinobacteria.Actinobacteria.Micrococcales.Intrasporangiaceae	1.8037			-
Bacteria.Deinococcus_Thermus.Deinococci.Deinococcales.Trueperaceae	1.39826			-
Bacteria.Firmicutes.Clostridia.MBA03	2.91517			-
Bacteria.Proteobacteria.Gammaproteobacteria.CCD24.CCD24.CCD24	2.44052			-
Bacteria.Fusobacteria.Fusobacteriia	1.09354			-
Bacteria.Acidobacteria.Acidobacteriia.Acidobacteriales.Koribacteraceae.Candidatus_Koribacter	2.02555			-
Bacteria.Spirochaetes.MVP_15.MVP_15.MVP_15.MVP_15	1.8723			-
Bacteria.Elusimicrobia.Elusimicrobia.Elusimicrobiales	2.15659			-
Bacteria.Firmicutes.Clostridia.Clostridiales.Family_XIII	4.70406			-
Bacteria.Bacteroidetes.Bacteroidia.Flavobacteriales.NS9_marine_group.NS9_marine_group	1.22967			-
Bacteria.Actinobacteria.Actinobacteria.Actinomycetales.Actinomycetaceae.Actinomyces.Actinomyces_odontolyticus	1.44033			-
Bacteria.Armatimonadetes.Fimbriimonadia.Fimbriimonadales	1.5307			-
Bacteria.Armatimonadetes.Chthonomonadetes.Chthonomonadales	2.20199			-
Bacteria.Bacteroidetes.Bacteroidia.Bacteroidales.Bacteroidetes_vadinHA17	1.669			-
Bacteria.Nitrospinae.P9X2b3D02	2.11897			-
Bacteria.Proteobacteria.Gammaproteobacteria.Legionellales.Legionellaceae.Legionella.Legionella_beliardensis	1.82953			-
Bacteria.Patescibacteria.Microgenomatia.Candidatus_Pacebacteria	2.037			-
Bacteria.Proteobacteria.Gammaproteobacteria.Alteromonadales.Alteromonadaceae	2.34172			-
Bacteria.Proteobacteria.Alphaproteobacteria.Rhodovibrionales.Fodinicurvataceae	1.88288			-
Bacteria.Actinobacteria.Actinobacteria.Frankiales.Cryptosporangiaceae	1.13029			-
Bacteria.Chloroflexi.Gitt_GS_136.Gitt_GS_136	2.49093			-
Bacteria.Bacteroidetes.Ignavibacteria.SJA_28.SJA_28	1.39826			-
Bacteria.Bacteroidetes.Bacteroidia.Sphingobacteriales.Sphingobacteriaceae.Sphingobacterium.Sphingobacterium_multivorum	1.03045			-
Bacteria.Dependentiae.Babeliae.Babeliales	2.27106			-
Bacteria.Cyanobacteria.Oxyphotobacteria.Thermosynechococcales.Thermosynechococcaceae	1.40356			-
Bacteria.Epsilonbacteraeota.Campylobacteria.Campylobacterales.Campylobacteraceae	1.52823			-
Bacteria.Bacteroidetes.Bacteroidia.Cytophagales.Microscillaceae	2.35933			-
Bacteria.Proteobacteria.Gammaproteobacteria.Betaproteobacteriales.Burkholderiaceae.Comamonas.Comamonas_kerstersii	2.2766			-
Bacteria.Firmicutes.Clostridia.Clostridiales.Eubacteriaceae.Alkalibaculum	1.24715			-
Bacteria.Proteobacteria.Gammaproteobacteria.Betaproteobacteriales.Hydrogenophilaceae.Thiobacillus	1.98934			-
Bacteria.Acidobacteria.Acidobacteriia.Solibacterales.Solibacteraceae__Subgroup_3_.PAUC26f	1.88288			-
Bacteria.Firmicutes.Clostridia.Clostridiales.Ruminococcaceae.Pygmaiobacter	1.0253			-
Bacteria.Patescibacteria.Gracilibacteria.Candidatus_Abawacabacteria.Candidatus_Abawacabacteria.Candidatus_Abawacabacteria.Candidatus_Abawacabacteria	1.58185			-
Bacteria.Elusimicrobia	2.33311			-
Bacteria.LCP_89	1.25213			-
Bacteria.Firmicutes.Clostridia.Clostridiales.Family_XIII._Eubacterium__nodatum_group.Aminicella_lysinilytica	2.66054			-
Bacteria.Chloroflexi.JG30_KF_CM66	2.60073			-
Bacteria.Proteobacteria.Gammaproteobacteria.Aeromonadales.Succinivibrionaceae.Ruminobacter	1.04398			-
Bacteria.Planctomycetes	3.07915			-
Bacteria.Proteobacteria.Deltaproteobacteria.RCP2_54.RCP2_54	2.38348			-
Bacteria.Tenericutes.Mollicutes.Haloplasmatales.Haloplasmataceae	1.5307			-
Bacteria.Firmicutes.Clostridia.Clostridiales.Peptococcaceae	3.04138			-
Bacteria.Chloroflexi.KD4_96	3.12315			-
Bacteria.Proteobacteria.Gammaproteobacteria.Betaproteobacteriales.Nitrosomonadaceae.IS_44	1.97003			-
Bacteria.Firmicutes.Clostridia.Clostridiales.Family_XI.W5053	1.57965			-
Bacteria.Actinobacteria.Actinobacteria.Micrococcales	3.04733			-
Bacteria.Proteobacteria.Alphaproteobacteria.Caulobacterales.Caulobacteraceae.Phenylobacterium	2.22967			-
Bacteria.Proteobacteria.Deltaproteobacteria.Oligoflexales.0319_6G20.0319_6G20	2.41489			-
Bacteria.Proteobacteria.Gammaproteobacteria.Legionellales.Legionellaceae	1.82953			-
Bacteria.Patescibacteria.Parcubacteria.Candidatus_Kaiserbacteria.Candidatus_Kaiserbacteria	2.23305			-
Bacteria.Proteobacteria.Alphaproteobacteria.Azospirillales	2.65729			-
Bacteria.Verrucomicrobia.Verrucomicrobiae.Chthoniobacterales.Chthoniobacteraceae	2.48494			-
Bacteria.Proteobacteria.Deltaproteobacteria.NKB15.NKB15	1.22967			-
Bacteria.Acidobacteria.Subgroup_21.Subgroup_21	1.5307			-
Bacteria.Tenericutes	4.24591			-
Bacteria.Proteobacteria.Gammaproteobacteria.Xanthomonadales.Rhodanobacteraceae.Dokdonella	1.669			-
Bacteria.Bacteroidetes.Bacteroidia.Flavobacteriales.Flavobacteriaceae.Flavobacterium	2.5782			-
Bacteria.Dadabacteria.Dadabacteriia.Dadabacteriales.Dadabacteriales	1.98934			-
Bacteria.Bacteroidetes.Ignavibacteria	2.56211			-
Bacteria.Bacteroidetes.Bacteroidia.Chitinophagales.Chitinophagaceae.Flavisolibacter	1.90636			-
Bacteria.Spirochaetes.MVP_15	1.8723			-
Bacteria.Firmicutes.Clostridia.Clostridiales	5.61139			-
Bacteria.Firmicutes.Negativicutes.Selenomonadales.Veillonellaceae.Selenomonas	2.50757			-
Bacteria.Proteobacteria.Deltaproteobacteria.Myxococcales.BIrii41.BIrii41	2.27106			-
Bacteria.Bacteroidetes.Ignavibacteria.Kryptoniales	2.29036			-
Bacteria.Deinococcus_Thermus.Deinococci.Thermales.Thermaceae.Thermus.Thermus_thermophilus	3.06583			-
Bacteria.Rokubacteria	3.34445			-
Bacteria.Actinobacteria.Coriobacteriia.Coriobacteriales	4.22733			-
Bacteria.Acidobacteria.Blastocatellia__Subgroup_4_.Blastocatellales.Blastocatellaceae	2.52678			-
Bacteria.Nitrospirae.4_29_1.4_29_1	2.92169			-
Bacteria.Actinobacteria.Coriobacteriia.Coriobacteriales.Atopobiaceae.Atopobium	3.24059			-
Bacteria.Firmicutes.Clostridia.Clostridiales.Family_XIII.Family_XIII_AD3011_group	4.27285			-
Bacteria.Proteobacteria.Alphaproteobacteria.Sphingomonadales.Sphingomonadaceae.Altererythrobacter	1.8037			-
Bacteria.Bacteroidetes.Bacteroidia.Bacteroidales.Dysgonomonadaceae.Proteiniphilum	3.05929			-
Bacteria.Planctomycetes.Pla4_lineage	2.09001			-
Bacteria.Proteobacteria.Gammaproteobacteria.Gammaproteobacteria_Incertae_Sedis	2.70314			-
Bacteria.Proteobacteria.Alphaproteobacteria.Rhodovibrionales	1.88288			-
Bacteria.Tenericutes.Mollicutes.Anaeroplasmatales.Anaeroplasmataceae.Anaeroplasma	1.92419			-
Bacteria.Proteobacteria.Gammaproteobacteria.Betaproteobacteriales.Rhodocyclaceae	0.926437			-
Bacteria.Acidobacteria.AT_s3_28.AT_s3_28	1.47271			-
Bacteria.Cyanobacteria.Oxyphotobacteria.Thermosynechococcales	1.40356			-
Bacteria.Bacteroidetes.Bacteroidia.Chitinophagales.Chitinophagaceae.Terrimonas	1.83173			-
Bacteria.Proteobacteria.Alphaproteobacteria.Rhodospirillales	3.51713			-
Bacteria.GAL15.GAL15.GAL15	2.07477			-
Bacteria.Acidobacteria.Subgroup_17.Subgroup_17.Subgroup_17	3.388			-
Bacteria.Bacteroidetes.Bacteroidia.Chitinophagales.Chitinophagaceae.Parafilimonas	1.22967			-
Bacteria.Proteobacteria.Deltaproteobacteria.Myxococcales.Archangiaceae.Anaeromyxobacter	2.90895			-
Bacteria.Bacteroidetes.Bacteroidia.Chitinophagales.Chitinophagaceae.Flavitalea	1.32658			-
Bacteria.Firmicutes.Bacilli.Bacillales	3.87844			-
Bacteria.Proteobacteria.Gammaproteobacteria.Steroidobacterales.Woeseiaceae	1.70679			-
Bacteria.Patescibacteria.Gracilibacteria.Candidatus_Peribacteria.Candidatus_Peribacteria	1.03028			-
Bacteria.Gemmatimonadetes.AKAU4049	1.83173			-
Bacteria.Chloroflexi.Chloroflexia.Chloroflexales	2.3178			-
Bacteria.Actinobacteria.Thermoleophilia.Gaiellales	2.81411			-
Bacteria.WS2.WS2.WS2.WS2	1.83173			-
Bacteria.Planctomycetes.Planctomycetacia	2.18391			-
Bacteria.Cyanobacteria.Melainabacteria.Vampirovibrionales.Vampirovibrionales.Vampirovibrionales	1.32438			-
Bacteria.Spirochaetes.MVP_15.MVP_15.MVP_15	1.8723			-
Bacteria.Bacteroidetes.Ignavibacteria.Ignavibacteriales.Ignavibacteriaceae	1.47271			-
Bacteria.Proteobacteria.Alphaproteobacteria.Sphingomonadales.Sphingomonadaceae.Sphingobium	2.84777			-
Bacteria.Proteobacteria.Gammaproteobacteria.JG36_GS_52.JG36_GS_52	2.14612			-
Bacteria.Chloroflexi.Dehalococcoidia.S085	2.65998			-
Bacteria.Patescibacteria.Parcubacteria.Candidatus_Azambacteria	1.10473			-
Bacteria.Firmicutes.Clostridia.Clostridiales.Lachnospiraceae._Eubacterium__ruminantium_group.Eubacterium_ruminantium	1.78648			-
Bacteria.Proteobacteria.Deltaproteobacteria.Desulfarculales.Desulfarculaceae	3.02728			-
Bacteria.Firmicutes.Bacilli.Bacillales.Bacillaceae.Bacillus.Bacillus_thermolactis	1.55316			-
Bacteria.Verrucomicrobia.Verrucomicrobiae.Verrucomicrobiales.Verrucomicrobiaceae.Roseimicrobium	1.32658			-
Bacteria.Firmicutes.Clostridia.Clostridiales.Ruminococcaceae.Ruminococcaceae_UCG_009.bacterium_NLAE_zl_C349	1.72942			-
Bacteria.Proteobacteria.Gammaproteobacteria.Xanthomonadales.Xanthomonadaceae.Pseudoxanthomonas	2.14553			-
Bacteria.Firmicutes.Bacilli.Lactobacillales	3.76107			-
Bacteria.Firmicutes.Bacilli.Bacillales.Bacillaceae.Bacillus.Bacillus_horneckiae	1.98385			-
Bacteria.Tenericutes.Mollicutes.Acholeplasmatales.Acholeplasmataceae.Acholeplasma	1.99815			-
Bacteria.Proteobacteria.Alphaproteobacteria.Rhizobiales.Rhizobiaceae.Aminobacter	1.32438			-
Bacteria.Chloroflexi.AD3.AD3.AD3	1.09354			-
Bacteria.Bacteroidetes.Bacteroidia.Bacteroidales.Bacteroidales_RF16_group.Bacteroidales_RF16_group	2.61576			-
Bacteria.Proteobacteria.Gammaproteobacteria.KI89A_clade.KI89A_clade	1.70679			-
Bacteria.Acidobacteria.Holophagae	2.97979			-
Bacteria.Verrucomicrobia.Verrucomicrobiae.Chthoniobacterales.Chthoniobacteraceae.Candidatus_Udaeobacter	2.48494			-
Bacteria.Planctomycetes.OM190	2.40576			-
Bacteria.Firmicutes.Clostridia.Clostridiales.Lachnospiraceae.Lachnospiraceae_UCG_009	2.01			-
Bacteria.Firmicutes.Clostridia.Clostridiales.Lachnospiraceae.Lachnospiraceae_UCG_008	3.32668			-
Bacteria.Chlamydiae.Chlamydiae.Chlamydiales.Simkaniaceae	2.09001			-
Bacteria.Firmicutes.Clostridia.Clostridiales.Lachnospiraceae.Lachnospiraceae_UCG_006	2.59281			-
Bacteria.Firmicutes.Clostridia.Clostridiales.Lachnospiraceae.Lachnospiraceae_UCG_002	3.73772			-
Bacteria.Proteobacteria.Alphaproteobacteria.Micavibrionales	1.22967			-
Bacteria.Actinobacteria.Acidimicrobiia.IMCC26256	1.88288			-
Bacteria.Chloroflexi.P2_11E.P2_11E.P2_11E	1.32658			-
Bacteria.Actinobacteria.Actinobacteria.Pseudonocardiales	3.25722			-
Bacteria.Cyanobacteria.Oxyphotobacteria.Synechococcales.Cyanobiaceae.Synechococcus_CC9902	1.75728			-
Bacteria.Acidobacteria.Acidobacteriia.Subgroup_2.Subgroup_2	1.40576			-
Bacteria.Firmicutes.Clostridia.Clostridiales.Lachnospiraceae.Lachnoclostridium_5	1.5074			-
Bacteria.Firmicutes.Clostridia.Clostridiales.Lachnospiraceae.Lachnoclostridium_1	1.63354			-
Bacteria.Proteobacteria.Alphaproteobacteria.Rhizobiales.Rhizobiaceae.Mesorhizobium.bacterium_KR	2.05763			-
Bacteria.Acidobacteria.Thermoanaerobaculia	2.97786			-
Bacteria.Acidobacteria.Subgroup_25.Subgroup_25.Subgroup_25	2.77683			-
Bacteria.Firmicutes.Clostridia.Clostridiales.Lachnospiraceae.Herbinix	1.47271			-
Bacteria.Patescibacteria.Gracilibacteria.Candidatus_Peregrinibacteria.Candidatus_Peregrinibacteria	1.32658			-
Bacteria.Acidobacteria.Acidobacteriia.Subgroup_12	1.47271			-
Bacteria.Acidobacteria.Acidobacteriia.Subgroup_13	1.59455			-
Bacteria.Patescibacteria.ABY1.Candidatus_Kerfeldbacteria.Candidatus_Kerfeldbacteria	0.854187			-
Bacteria.Proteobacteria.Alphaproteobacteria.Acetobacterales	2.4251			-
Bacteria.Proteobacteria.Deltaproteobacteria.Desulfuromonadales.Desulfuromonadaceae	2.70647	Duodenum	2.72495	0.00916163
Bacteria.Proteobacteria.Deltaproteobacteria.Bradymonadales.Bradymonadales.Bradymonadales	1.54344			-
Bacteria.Cyanobacteria.Melainabacteria.Obscuribacterales.Obscuribacterales	2.43886			-
Bacteria.Firmicutes.Clostridia.Clostridiales.Lachnospiraceae.CHKCI001	1.33148			-
Bacteria.Verrucomicrobia.Verrucomicrobiae.Verrucomicrobiales.Rubritaleaceae.Luteolibacter	1.669			-
Bacteria.Firmicutes.Erysipelotrichia.Erysipelotrichales.Erysipelotrichaceae.Solobacterium	4.03946			-
Bacteria.Firmicutes.Clostridia.Clostridiales.Gracilibacteraceae.Lutispora.Clostridium	1.15539			-
Bacteria.Firmicutes.Clostridia.Clostridiales.Clostridiaceae_1.Fonticella	1.75745			-
Bacteria.Proteobacteria.Alphaproteobacteria.Rhizobiales.Rhizobiaceae.Phyllobacterium	2.89577			-
Bacteria.Proteobacteria.Gammaproteobacteria.Pseudomonadales.Moraxellaceae.Enhydrobacter	3.00341			-
Bacteria.Firmicutes.Clostridia.Clostridiales.Lachnospiraceae.Anaerosporobacter	1.88913			-
Bacteria.Patescibacteria.Saccharimonadia	4.93239			-
Bacteria.Chloroflexi.Ktedonobacteria	0.928637			-
Bacteria.Elusimicrobia.Endomicrobia.Endomicrobiales.Endomicrobiaceae	1.4185			-
Bacteria.Patescibacteria.Microgenomatia.Candidatus_Levybacteria.Candidatus_Levybacteria	1.10253			-
Bacteria.Lentisphaerae.Oligosphaeria.Oligosphaerales.Oligosphaeraceae.horsej_a03	2.65319			-
Bacteria.Acidobacteria.Blastocatellia__Subgroup_4_.Pyrinomonadales.Pyrinomonadaceae.RB41	2.86816			-
Bacteria.Proteobacteria.Deltaproteobacteria.Desulfobacterales.Desulfobacteraceae	2.26108			-
Bacteria.Bacteroidetes.Bacteroidia.Chitinophagales	3.39419			-
Bacteria.Proteobacteria.Deltaproteobacteria.Sva0485.Sva0485.Sva0485	2.36			-
Bacteria.Acidobacteria.Blastocatellia__Subgroup_4_.Pyrinomonadales.Pyrinomonadaceae	2.86816			-
Bacteria	6			-
Bacteria.Firmicutes.Clostridia.Clostridiales.Clostridiaceae_1.Clostridium_sensu_stricto_12.Clostridium_kluyveri	2.23457			-

## Sheet: hindgut lefse_results
Taxa	Abundace	Group	LDA_score	Pvalue
Bacteria.Firmicutes.Clostridia.Clostridiales.Ruminococcaceae.Ruminococcaceae_UCG_005.human_gut	1.00182			-
Bacteria.Firmicutes.Bacilli.Lactobacillales.Streptococcaceae	1.72935			-
Bacteria.Firmicutes.Clostridia.Clostridiales.Ruminococcaceae.Ruminococcaceae_V9D2013_group	1.90463			-
Bacteria.Firmicutes.Clostridia.Clostridiales.Lachnospiraceae._Eubacterium__hallii_group	2.43481			-
Bacteria.Chloroflexi.Anaerolineae.Anaerolineales.Anaerolineaceae.Flexilinea	1.55133			-
Bacteria.Firmicutes.Clostridia.Clostridiales.Peptostreptococcaceae.Paeniclostridium	2.87457			-
Bacteria.Bacteroidetes.Bacteroidia.Bacteroidales.gir_aah93h0.gir_aah93h0	2.158			-
Bacteria.Firmicutes.Clostridia.Clostridiales.Eubacteriaceae	2.72095			-
Bacteria.Firmicutes.Erysipelotrichia.Erysipelotrichales.Erysipelotrichaceae.Solobacterium.Erysipelotrichaceae_bacterium	0.721885			-
Bacteria.Proteobacteria.Deltaproteobacteria.Myxococcales.P3OB_42.P3OB_42	2.52615			-
Bacteria.WPS_2.WPS_2.WPS_2.WPS_2.WPS_2	2.56277			-
Bacteria.Proteobacteria.Gammaproteobacteria.Enterobacteriales.Enterobacteriaceae.Escherichia_Shigella	3.49248			-
Bacteria.Firmicutes.Negativicutes.Selenomonadales.Acidaminococcaceae.Phascolarctobacterium	3.83642			-
Bacteria.Bacteroidetes.Bacteroidia.Bacteroidales.Bacteroidaceae.Bacteroides	4.81975			-
Bacteria.Firmicutes.Bacilli.Bacillales.Bacillaceae.Bacillus	2.53967			-
Bacteria.Tenericutes.Mollicutes.Mollicutes_RF39	3.41492			-
Bacteria.Bacteroidetes	5.49089			-
Bacteria.Actinobacteria.Acidimicrobiia.Microtrichales.Microtrichaceae	1.72591			-
Bacteria.Actinobacteria.Coriobacteriia.Coriobacteriales.Atopobiaceae.Olsenella	2.51877			-
Bacteria.Firmicutes.Clostridia.Clostridiales.Ruminococcaceae.Papillibacter	3.19608			-
Bacteria.Firmicutes.Bacilli.Bacillales.Planococcaceae	2.42843			-
Bacteria.Bacteroidetes.Bacteroidia.Bacteroidales.Paludibacteraceae.Paludibacter	2.76431			-
Bacteria.Firmicutes.Clostridia.Clostridiales.Ruminococcaceae	5.54612			-
Bacteria.Firmicutes.Clostridia.Clostridiales.Lachnospiraceae.Coprococcus_3	3.56502			-
Bacteria.Firmicutes.Clostridia.Clostridiales.Family_XIII.Anaerovorax	2.98566			-
Bacteria.Firmicutes.Clostridia.Clostridiales.Lachnospiraceae.Agathobacter	3.61318			-
Bacteria.Proteobacteria.Deltaproteobacteria.Desulfovibrionales.Desulfovibrionaceae.Mailhella	3.97539			-
Bacteria.Deferribacteres	2.95557			-
Bacteria.Verrucomicrobia.Verrucomicrobiae.Verrucomicrobiales.Akkermansiaceae	4.93968			-
Bacteria.Bacteroidetes.Bacteroidia.Bacteroidales.Muribaculaceae.Muribaculaceae	3.03619			-
Bacteria.Firmicutes.Clostridia.Clostridiales.Ruminococcaceae.Ruminococcus_1	4.09875			-
Bacteria.Firmicutes.Clostridia.Clostridiales.Ruminococcaceae.Ruminococcus_2	2.73117			-
Bacteria.Elusimicrobia.Endomicrobia.Endomicrobiales.Endomicrobiaceae.Candidatus_Endomicrobium	2.37871			-
Bacteria.Actinobacteria.Acidimicrobiia.Microtrichales	1.83056			-
Bacteria.Lentisphaerae.Lentisphaeria	3.76469			-
Bacteria.Firmicutes.Clostridia.Clostridiales.Lachnospiraceae._Eubacterium__oxidoreducens_group	2.85988			-
Bacteria.Firmicutes.Negativicutes.Selenomonadales.Acidaminococcaceae.Succiniclasticum	3.03901			-
Bacteria.Firmicutes.Clostridia.Clostridiales.Christensenellaceae.Christensenellaceae_R_7_group.iron_reducing_bacterium	3.07524			-
Bacteria.Spirochaetes.Spirochaetia.Spirochaetales.Spirochaetaceae.Treponema_2.Treponema_saccharophilum	2.2422			-
Bacteria.Spirochaetes.Spirochaetia	4.33513			-
Bacteria.Bacteroidetes.Bacteroidia.Bacteroidales.Bacteroidales_UCG_001.Bacteroidales_UCG_001	3.87644			-
Bacteria.Firmicutes.Clostridia.Clostridiales.Ruminococcaceae._Eubacterium__coprostanoligenes_group.human_gut	1.86801			-
Bacteria.Proteobacteria.Gammaproteobacteria.Enterobacteriales	3.49313			-
Bacteria.Bacteroidetes.Bacteroidia.Flavobacteriales.Flavobacteriaceae	1.71892			-
Bacteria.Proteobacteria.Gammaproteobacteria.Pseudomonadales.Moraxellaceae.Acinetobacter	1.90063			-
Bacteria.Proteobacteria.Deltaproteobacteria.Myxococcales.P3OB_42	2.52615			-
Bacteria.Firmicutes.Clostridia.Clostridiales.Family_XVIII	1.00687			-
Bacteria.Firmicutes.Erysipelotrichia.Erysipelotrichales.Erysipelotrichaceae.Breznakia	1.44866			-
Bacteria.Proteobacteria.Alphaproteobacteria.Rhizobiales	2.68038			-
Bacteria.Firmicutes.Clostridia.Clostridiales.Ruminococcaceae.GCA_900066225	2.61668			-
Bacteria.Firmicutes.Clostridia.Clostridiales.Ruminococcaceae.Ruminococcaceae_UCG_010.bacterium_enrichment	1.69889			-
Bacteria.Proteobacteria.Deltaproteobacteria.Desulfovibrionales	4.02358			-
Bacteria.WPS_2	2.56277			-
Bacteria.Firmicutes.Clostridia.Clostridiales.Ruminococcaceae.Anaerofilum	1.14583			-
Bacteria.Cyanobacteria	3.73902			-
Bacteria.Firmicutes.Clostridia.Clostridiales.Lachnospiraceae._Eubacterium__ruminantium_group	2.51914			-
Bacteria.Firmicutes.Clostridia.Clostridiales.Ruminococcaceae.Ruminococcaceae_NK4A214_group	4.30938			-
Bacteria.Actinobacteria.Coriobacteriia.Coriobacteriales.Eggerthellaceae	3.43356	Rectum	2.87911	0.0228167
Bacteria.Bacteroidetes.Bacteroidia.Bacteroidales.Rikenellaceae.hoa5_07d05_gut_group	3.21871			-
Bacteria.Tenericutes.Mollicutes.Izimaplasmatales.Izimaplasmatales	3.17092			-
Bacteria.Deferribacteres.Deferribacteres.Deferribacterales.Deferribacteraceae	2.95557			-
Bacteria.Firmicutes.Erysipelotrichia.Erysipelotrichales.Erysipelotrichaceae.Turicibacter	2.39547			-
Bacteria.Bacteroidetes.Bacteroidia.Bacteroidales.F082	4.4436			-
Bacteria.Verrucomicrobia.Verrucomicrobiae.Verrucomicrobiales.Rubritaleaceae	2.542			-
Bacteria.Firmicutes.Erysipelotrichia.Erysipelotrichales.Erysipelotrichaceae	3.47633			-
Bacteria.Spirochaetes.Spirochaetia.Spirochaetales.Spirochaetaceae.Treponema_2	4.32806			-
Bacteria.Bacteroidetes.Bacteroidia.Bacteroidales.Prevotellaceae.Prevotellaceae_UCG_004	4.1752			-
Bacteria.Bacteroidetes.Bacteroidia.Bacteroidales.Prevotellaceae.Prevotellaceae_UCG_001	3.4859			-
Bacteria.Bacteroidetes.Bacteroidia.Bacteroidales.Prevotellaceae.Prevotellaceae_UCG_003	4.32712			-
Bacteria.Firmicutes.Clostridia.Clostridiales.Ruminococcaceae.Intestinimonas	2.55871			-
Bacteria.Firmicutes.Clostridia.Clostridiales.Ruminococcaceae.Oscillibacter	3.56904			-
Bacteria.Bacteroidetes.Bacteroidia.Bacteroidales.Rikenellaceae	4.99675			-
Bacteria.Actinobacteria.Coriobacteriia.Coriobacteriales.Eggerthellaceae.Denitrobacterium.Denitrobacterium_detoxificans	1.48287			-
Bacteria.Firmicutes.Clostridia.Clostridiales.Lachnospiraceae.Lachnoclostridium_10	3.4661			-
Bacteria.Elusimicrobia.Endomicrobia	2.37871			-
Bacteria.Bacteroidetes.Bacteroidia.Bacteroidales.Bacteroidales_BS11_gut_group	2.61938			-
Bacteria.Proteobacteria.Alphaproteobacteria.Acetobacterales.Acetobacteraceae	1.98527			-
Bacteria.Firmicutes.Clostridia.Clostridiales.Caldicoprobacteraceae.Caldicoprobacter	2.26957	Ileum	2.98325	0.00672211
Bacteria.Firmicutes.Clostridia.Clostridiales.Clostridiaceae_1	2.88133			-
Bacteria.Actinobacteria.Actinobacteria.Micrococcales.Microbacteriaceae.Candidatus_Aquiluna	2.0217			-
Bacteria.Deferribacteres.Deferribacteres.Deferribacterales.Deferribacteraceae.Mucispirillum	2.95557			-
Bacteria.Firmicutes.Erysipelotrichia.Erysipelotrichales.Erysipelotrichaceae.Coprobacillus	2.43094			-
Bacteria.Bacteroidetes.Bacteroidia.Bacteroidales.p_2534_18B5_gut_group	3.76316			-
Bacteria.Actinobacteria.Actinobacteria.Bifidobacteriales.Bifidobacteriaceae	2.84494			-
Bacteria.Actinobacteria.Coriobacteriia.Coriobacteriales.Eggerthellaceae.Parvibacter	2.83218			-
Bacteria.Firmicutes.Bacilli.Lactobacillales.Streptococcaceae.Streptococcus	1.72935			-
Bacteria.WPS_2.WPS_2	2.56277			-
Bacteria.Firmicutes.Clostridia.Clostridiales.Ruminococcaceae.Negativibacillus	2.32991			-
Bacteria.Bacteroidetes.Bacteroidia.Bacteroidales.M2PB4_65_termite_group.M2PB4_65_termite_group	4.01019			-
Bacteria.Firmicutes.Clostridia.DTU014.DTU014.DTU014	2.51284			-
Bacteria.Firmicutes.Clostridia.Clostridiales.Lachnospiraceae.Cellulosilyticum	2.00821			-
Bacteria.WPS_2.WPS_2.WPS_2	2.56277			-
Bacteria.Proteobacteria.Gammaproteobacteria.Pseudomonadales	2.31991			-
Bacteria.Synergistetes.Synergistia.Synergistales.Synergistaceae.Pyramidobacter	1.84973			-
Bacteria.Firmicutes.Clostridia.Clostridiales.Ruminococcaceae.Ruminococcaceae_V9D2013_group.bacterium_V9D2013	1.60447			-
Bacteria.Firmicutes.Clostridia.Clostridiales.Lachnospiraceae.Lachnospiraceae_AC2044_group	3.37142			-
Bacteria.Spirochaetes.Spirochaetia.Spirochaetales.Spirochaetaceae	4.33513			-
Bacteria.Firmicutes.Clostridia.Clostridiales.Clostridiaceae_1.Clostridium_sensu_stricto_1.Clostridium_butyricum	1.5411			-
Bacteria.Proteobacteria.Gammaproteobacteria.Betaproteobacteriales	2.09352			-
Bacteria.Bacteroidetes.Bacteroidia.Bacteroidales.p_251_o5	3.86504	Rectum	3.21418	0.0252179
Bacteria.Firmicutes.Clostridia.Clostridiales.Ruminococcaceae.Fournierella	0.957953			-
Bacteria.Kiritimatiellaeota.Kiritimatiellae.WCHB1_41.WCHB1_41.WCHB1_41	4.45965			-
Bacteria.Firmicutes.Clostridia.Clostridiales.Lachnospiraceae.Dorea	3.28356			-
Bacteria.Proteobacteria.Gammaproteobacteria.Coxiellales.Coxiellaceae	1.10871			-
Bacteria.Firmicutes.Clostridia.Clostridiales.Defluviitaleaceae	3.08498			-
Bacteria.Lentisphaerae.Oligosphaeria.Oligosphaerales.Oligosphaeraceae.Z20	2.43022			-
Bacteria.Firmicutes.Clostridia.Clostridiales.Christensenellaceae	4.93212			-
Bacteria.Chloroflexi.Anaerolineae.Anaerolineales	1.55133			-
Bacteria.Firmicutes.Clostridia.Clostridiales.Christensenellaceae.Christensenellaceae_R_7_group.bacterium_AC2043	1.33933			-
Bacteria.Spirochaetes	4.36256			-
Bacteria.Elusimicrobia.Elusimicrobia	2.8189			-
Bacteria.Firmicutes.Clostridia.Clostridiales.Lachnospiraceae._Eubacterium__ventriosum_group	2.23519			-
Bacteria.Bacteroidetes.Bacteroidia.Bacteroidales.Marinilabiliaceae	2.70935			-
Bacteria.Firmicutes.Clostridia.Clostridiales.Peptostreptococcaceae.Terrisporobacter	2.55266			-
Bacteria.Lentisphaerae.Lentisphaeria.Victivallales.Victivallaceae.Victivallaceae	3.51912			-
Bacteria.Firmicutes.Clostridia.Clostridiales.Clostridiales_vadinBB60_group.Clostridiales_vadinBB60_group	3.92055			-
Bacteria.Firmicutes.Clostridia.Clostridiales.Ruminococcaceae.Ruminococcaceae_UCG_005.wallaby_gut	1.49016			-
Bacteria.Chloroflexi.Anaerolineae.Anaerolineales.Anaerolineaceae	1.55133			-
Bacteria.Firmicutes.Clostridia.Clostridiales.Peptococcaceae.Peptococcus	2.12434			-
Bacteria.Firmicutes.Bacilli.Bacillales.Planococcaceae.Solibacillus	1.8277			-
Bacteria.Epsilonbacteraeota.Campylobacteria.Campylobacterales.Helicobacteraceae.Helicobacter.Helicobacter_canis	1.65278			-
Bacteria.Firmicutes.Clostridia.Clostridiales.Lachnospiraceae.Lachnospiraceae_UCG_002	1.60388			-
Bacteria.Cyanobacteria.Oxyphotobacteria.Chloroplast	1.5338			-
Bacteria.Bacteroidetes.Bacteroidia.Bacteroidales.Prevotellaceae.Prevotella_1.bacterium_MB2027	1.00241			-
Bacteria.Cyanobacteria.Oxyphotobacteria.Chloroplast.Chloroplast	1.5338			-
Bacteria.Firmicutes.Clostridia.Clostridiales.Lachnospiraceae.Lachnospiraceae_FCS020_group	1.92906			-
Bacteria.Proteobacteria.Gammaproteobacteria.Pseudomonadales.Moraxellaceae.Psychrobacter	2.18482			-
Bacteria.Firmicutes.Bacilli.Lactobacillales.Lactobacillaceae.Lactobacillus	1.56779			-
Bacteria.Firmicutes.Clostridia.Clostridiales.Family_XIII._Eubacterium__nodatum_group	3.48103			-
Bacteria.Firmicutes.Clostridia.Clostridiales.Peptostreptococcaceae	3.8164			-
Bacteria.Verrucomicrobia	4.94032			-
Bacteria.Firmicutes.Erysipelotrichia.Erysipelotrichales.Erysipelotrichaceae.Faecalibaculum	1.75865			-
Bacteria.Bacteroidetes.Bacteroidia.Bacteroidales.COB_P4_1_termite_group.COB_P4_1_termite_group	2.22747			-
Bacteria.Actinobacteria.Actinobacteria.Bifidobacteriales.Bifidobacteriaceae.Aeriscardovia	2.5869			-
Bacteria.Tenericutes.Mollicutes.Izimaplasmatales.Izimaplasmatales.Izimaplasmatales	3.17092			-
Bacteria.Bacteroidetes.Bacteroidia.Bacteroidales.Paludibacteraceae	3.69861			-
Bacteria.Proteobacteria.Gammaproteobacteria.Cellvibrionales.Halieaceae	2.20044			-
Bacteria.Firmicutes.Clostridia.Clostridiales.Lachnospiraceae.Lachnospiraceae_NK3A20_group	2.43536			-
Bacteria.Tenericutes.Mollicutes.Anaeroplasmatales	3.02241			-
Bacteria.Firmicutes.Erysipelotrichia.Erysipelotrichales.Erysipelotrichaceae.Dielma	2.55546			-
Bacteria.Proteobacteria	4.28812			-
Bacteria.Bacteroidetes.Bacteroidia.Bacteroidales.Bacteroidaceae	4.81975			-
Bacteria.Firmicutes.Erysipelotrichia.Erysipelotrichales.Erysipelotrichaceae.Erysipelatoclostridium	1.35793			-
Bacteria.Proteobacteria.Alphaproteobacteria.Paracaedibacterales.Paracaedibacteraceae	1.60273			-
Bacteria.Proteobacteria.Alphaproteobacteria.Rhizobiales.Rhizobiaceae	2.68038			-
Bacteria.Proteobacteria.Alphaproteobacteria.Rhodobacterales	2.34861			-
Bacteria.Firmicutes.Clostridia.Clostridiales.Ruminococcaceae._Eubacterium__coprostanoligenes_group	4.83129			-
Bacteria.Proteobacteria.Alphaproteobacteria.Sphingomonadales.Sphingomonadaceae.Erythrobacter	1.27585			-
Bacteria.Spirochaetes.MVP_15.MVP_15	3.14937			-
Bacteria.Firmicutes.Clostridia.Clostridiales.Family_XIII._Eubacterium__brachy_group	2.81021			-
Bacteria.Epsilonbacteraeota.Campylobacteria.Campylobacterales.Campylobacteraceae.Campylobacter	3.66682			-
Bacteria.Proteobacteria.Gammaproteobacteria.Coxiellales	1.10871			-
Bacteria.Bacteroidetes.Bacteroidia.Bacteroidales.F082.F082	4.4436			-
Bacteria.Firmicutes.Erysipelotrichia.Erysipelotrichales.Erysipelotrichaceae.Erysipelotrichaceae_UCG_004	2.2482			-
Bacteria.Proteobacteria.Alphaproteobacteria.Acetobacterales.Acetobacteraceae.Acetobacter	1.98527			-
Bacteria.Firmicutes.Erysipelotrichia.Erysipelotrichales.Erysipelotrichaceae.Erysipelotrichaceae_UCG_009	2.68301			-
Bacteria.Firmicutes.Erysipelotrichia.Erysipelotrichales.Erysipelotrichaceae.Erysipelotrichaceae_UCG_008	1.20649			-
Bacteria.Tenericutes.Mollicutes.Mycoplasmatales.Mycoplasmataceae	1.44868			-
Bacteria.Bacteroidetes.Bacteroidia.Sphingobacteriales	1.23009			-
Bacteria.Actinobacteria.Coriobacteriia.Coriobacteriales.Eggerthellaceae.DNF00809	2.99646			-
Bacteria.Spirochaetes.Spirochaetia.Spirochaetales.Spirochaetaceae.GWE2_31_10	1.11388			-
Bacteria.Firmicutes.Clostridia.Clostridiales.Peptostreptococcaceae.Romboutsia	3.61393			-
Bacteria.Bacteroidetes.Bacteroidia.Bacteroidales.Bacteroidales_UCG_001	3.87644			-
Bacteria.Lentisphaerae.Oligosphaeria.Oligosphaerales.Oligosphaeraceae	3.22893			-
Bacteria.WPS_2.WPS_2.WPS_2.WPS_2	2.56277			-
Bacteria.Tenericutes.Mollicutes.Mycoplasmatales.Mycoplasmataceae.Mycoplasma.Mycoplasma_moatsii	1.44868			-
Bacteria.Firmicutes.Negativicutes.Selenomonadales.Acidaminococcaceae	3.89782			-
Bacteria.Firmicutes.Clostridia.Clostridiales.Lachnospiraceae.Lachnospiraceae_NK4B4_group	2.29157			-
Bacteria.Firmicutes.Clostridia.Clostridiales.Lachnospiraceae.Roseburia	3.0884			-
Bacteria.Proteobacteria.Alphaproteobacteria.Rhodobacterales.Rhodobacteraceae	2.34861			-
Bacteria.Patescibacteria	3.0972			-
Bacteria.Lentisphaerae.Lentisphaeria.Victivallales.vadinBE97	3.38139			-
Bacteria.Firmicutes.Clostridia.Clostridiales.Ruminococcaceae.Hydrogenoanaerobacterium	3.17734			-
Bacteria.Cyanobacteria.Melainabacteria.Gastranaerophilales	3.71646			-
Bacteria.Firmicutes.Clostridia.Clostridiales.Lachnospiraceae.Acetitomaculum	2.28229			-
Bacteria.Proteobacteria.Alphaproteobacteria	3.51555			-
Bacteria.Firmicutes.Clostridia.Clostridiales.Family_XIII.Family_XIII_UCG_001	2.50922	Rectum	2.3664	0.0183499
Bacteria.Actinobacteria.Acidimicrobiia	1.83056			-
Bacteria.Firmicutes.Clostridia.Clostridiales.Family_XIII.Mogibacterium	3.09309			-
Bacteria.Firmicutes.Bacilli.Bacillales.Bacillaceae	2.54559			-
Bacteria.Actinobacteria.Acidimicrobiia.Microtrichales.Microtrichaceae.Sva0996_marine_group	1.72591			-
Bacteria.Bacteroidetes.Bacteroidia.Bacteroidales.Prevotellaceae.Prevotella_1	3.60289			-
Bacteria.Bacteroidetes.Bacteroidia.Bacteroidales.Bacteroidales_BS11_gut_group.Bacteroidales_BS11_gut_group	2.61938			-
Bacteria.Firmicutes.Erysipelotrichia.Erysipelotrichales.Erysipelotrichaceae._Anaerorhabdus__furcosa_group	2.88283			-
Bacteria.Elusimicrobia.Elusimicrobia.Elusimicrobiales.Elusimicrobiaceae	2.8189			-
Bacteria.Verrucomicrobia.Verrucomicrobiae.LD1_PB3.LD1_PB3	1.44866			-
Bacteria.Firmicutes.Clostridia.Clostridiales.Lachnospiraceae.Butyrivibrio	1.91279			-
Bacteria.Firmicutes.Clostridia.Clostridiales.Lachnospiraceae.Moryella	2.40614			-
Bacteria.Actinobacteria.Actinobacteria.PeM15.PeM15.PeM15	1.17884			-
Bacteria.Patescibacteria.Saccharimonadia.Saccharimonadales.Saccharimonadaceae	3.0972			-
Bacteria.Fibrobacteres.Fibrobacteria.Fibrobacterales.Fibrobacteraceae.Fibrobacter.Fibrobacter_sp_	2.88455			-
Bacteria.Bacteroidetes.Bacteroidia.Bacteroidales.Prevotellaceae.Alloprevotella	3.78645			-
Bacteria.Proteobacteria.Alphaproteobacteria.Rhodobacterales.Rhodobacteraceae.Sulfitobacter	2.34861			-
Bacteria.Firmicutes	5.7273			-
Bacteria.Firmicutes.Clostridia.Clostridiales.Ruminococcaceae.Ruminococcaceae_UCG_002.Trichuris_trichiura	1.48306			-
Bacteria.Proteobacteria.Gammaproteobacteria.Betaproteobacteriales.Burkholderiaceae.Parasutterella	1.79421			-
Bacteria.Fibrobacteres.Fibrobacteria.Fibrobacterales	3.26932			-
Bacteria.Bacteroidetes.Bacteroidia.Bacteroidales.Rikenellaceae.Rikenellaceae_RC9_gut_group.wallaby_gut	2.44312			-
Bacteria.Proteobacteria.Deltaproteobacteria.SAR324_clade_Marine_group_B_.SAR324_clade_Marine_group_B_.SAR324_clade_Marine_group_B_	1.66586			-
Bacteria.Firmicutes.Clostridia.Clostridiales.Lachnospiraceae.Blautia	2.5848			-
Bacteria.Firmicutes.Clostridia.Clostridiales.Lachnospiraceae._Ruminococcus__gauvreauii_group	2.37578			-
Bacteria.Bacteroidetes.Bacteroidia.Bacteroidales.Barnesiellaceae	3.03705			-
Bacteria.Firmicutes.Clostridia.Clostridiales.Lachnospiraceae	4.84572			-
Bacteria.Lentisphaerae.Lentisphaeria.Victivallales.vadinBE97.vadinBE97	3.38139			-
Bacteria.Bacteroidetes.Bacteroidia.Bacteroidales.p_2534_18B5_gut_group.p_2534_18B5_gut_group	3.76316			-
Bacteria.Epsilonbacteraeota.Campylobacteria.Campylobacterales.Helicobacteraceae.Helicobacter	1.86294			-
Bacteria.Cyanobacteria.Oxyphotobacteria	2.44337			-
Bacteria.Firmicutes.Clostridia.Clostridiales.Ruminococcaceae.Ruminococcaceae_UCG_013	4.17188			-
Bacteria.Firmicutes.Clostridia.Clostridiales.Ruminococcaceae.Ruminococcaceae_UCG_010	4.83352	Cecum	4.26338	0.000525211
Bacteria.Firmicutes.Clostridia.Clostridiales.Ruminococcaceae.Ruminococcaceae_UCG_011	2.09781			-
Bacteria.Firmicutes.Clostridia.Clostridiales.Ruminococcaceae.Ruminococcaceae_UCG_014	3.73752			-
Bacteria.Firmicutes.Erysipelotrichia.Erysipelotrichales	3.47633			-
Bacteria.Lentisphaerae.Oligosphaeria	3.22893			-
Bacteria.Lentisphaerae.Lentisphaeria.Victivallales	3.76469			-
Bacteria.Actinobacteria.Actinobacteria.Bifidobacteriales	2.84494			-
Bacteria.Firmicutes.Clostridia.Clostridiales.Christensenellaceae.Christensenellaceae_R_7_group.bacterium_YE57	2.54161			-
Bacteria.Firmicutes.Clostridia.Clostridiales.Lachnospiraceae.Lachnospiraceae	1.1785			-
Bacteria.Proteobacteria.Deltaproteobacteria.SAR324_clade_Marine_group_B_.SAR324_clade_Marine_group_B_	1.66586			-
Bacteria.Firmicutes.Clostridia.Clostridiales.Lachnospiraceae.Tyzzerella	2.19093			-
Bacteria.Firmicutes.Clostridia.DTU014.DTU014	2.51284			-
Bacteria.Actinobacteria.Coriobacteriia	3.49729	Colon	2.89442	0.00679305
Bacteria.Synergistetes.Synergistia.Synergistales.Synergistaceae	1.91233			-
Bacteria.Cyanobacteria.Oxyphotobacteria.Synechococcales	2.44337			-
Bacteria.Proteobacteria.Deltaproteobacteria.Desulfovibrionales.Desulfovibrionaceae.Desulfovibrio	3.13617			-
Bacteria.Firmicutes.Negativicutes.Selenomonadales.Veillonellaceae	1.63158			-
Bacteria.Firmicutes.Bacilli.Bacillales.Planococcaceae.Lysinibacillus	2.34613			-
Bacteria.Fibrobacteres.Fibrobacteria.Fibrobacterales.Fibrobacteraceae.Fibrobacter.bacterium_NC3008	2.10653			-
Bacteria.Proteobacteria.Gammaproteobacteria.Betaproteobacteriales.Burkholderiaceae.Oxalobacter	1.3759			-
Bacteria.Firmicutes.Clostridia.Clostridiales.Ruminococcaceae.Flavonifractor	3.27826			-
Bacteria.Cyanobacteria.Melainabacteria.Gastranaerophilales.Gastranaerophilales.Gastranaerophilales.Clostridium_sp_	1.73914			-
Bacteria.Bacteroidetes.Bacteroidia.Bacteroidales.COB_P4_1_termite_group	2.22747			-
Bacteria.Proteobacteria.Deltaproteobacteria	4.16685			-
Bacteria.Proteobacteria.Gammaproteobacteria.Betaproteobacteriales.Burkholderiaceae.Sutterella	1.30345			-
Bacteria.Cyanobacteria.Melainabacteria.Gastranaerophilales.Gastranaerophilales.Gastranaerophilales	3.71646			-
Bacteria.Firmicutes.Clostridia.Clostridiales.Lachnospiraceae.Syntrophococcus	0.971561			-
Bacteria.Firmicutes.Clostridia.Clostridiales.Lachnospiraceae._Ruminococcus__torques_group	1.03763			-
Bacteria.Firmicutes.Clostridia.Clostridiales.Family_XVIII.Symbiobacterium	1.00687			-
Bacteria.Firmicutes.Clostridia.Clostridiales.Ruminococcaceae.Pseudoflavonifractor	2.383			-
Bacteria.Firmicutes.Clostridia.Clostridiales.Lachnospiraceae.XBB1006	2.56562			-
Bacteria.Bacteroidetes.Bacteroidia.Bacteroidales.Rikenellaceae.SP3_e08	2.32891			-
Bacteria.Firmicutes.Clostridia.Clostridiales.Ruminococcaceae.Oscillospira	2.75674			-
Bacteria.Verrucomicrobia.Verrucomicrobiae.LD1_PB3.LD1_PB3.LD1_PB3	1.44866			-
Bacteria.Firmicutes.Clostridia.Clostridiales.Ruminococcaceae.Candidatus_Soleaferrea	3.76786			-
Bacteria.Tenericutes.Mollicutes.Mycoplasmatales.Mycoplasmataceae.Ureaplasma	1.17791			-
Bacteria.Proteobacteria.Gammaproteobacteria	3.55467			-
Bacteria.Actinobacteria.Actinobacteria	2.90573			-
Bacteria.Firmicutes.Clostridia.Clostridiales.Lachnospiraceae.Lachnospiraceae_UCG_010	3.3668			-
Bacteria.Kiritimatiellaeota.Kiritimatiellae	4.45965			-
Bacteria.Firmicutes.Negativicutes	3.90016			-
Bacteria.Actinobacteria.Coriobacteriia.Coriobacteriales.Eggerthellaceae.Denitrobacterium	1.48287			-
Bacteria.Firmicutes.Clostridia.Clostridiales.Ruminococcaceae.Saccharofermentans	3.00189			-
Bacteria.Synergistetes.Synergistia.Synergistales	1.91233			-
Bacteria.Elusimicrobia.Endomicrobia.Endomicrobiales	2.37871			-
Bacteria.Firmicutes.Clostridia.Clostridiales.Lachnospiraceae.Lachnospiraceae_NC2004_group	2.09859			-
Bacteria.Bacteroidetes.Bacteroidia.Bacteroidales.Rikenellaceae.Rikenellaceae	1.03082			-
Bacteria.Epsilonbacteraeota	3.66682			-
Bacteria.Verrucomicrobia.Verrucomicrobiae.Opitutales.Puniceicoccaceae.Cerasicoccus	2.1099			-
Bacteria.Bacteroidetes.Bacteroidia.Flavobacteriales	1.71892			-
Bacteria.Spirochaetes.MVP_15.MVP_15.MVP_15.MVP_15	3.14937			-
Bacteria.Fibrobacteres.Fibrobacteria.Fibrobacterales.Fibrobacteraceae	3.26932			-
Bacteria.Proteobacteria.Gammaproteobacteria.Enterobacteriales.Enterobacteriaceae	3.49313			-
Bacteria.Epsilonbacteraeota.Campylobacteria.Campylobacterales.Helicobacteraceae	1.86294			-
Bacteria.Firmicutes.Clostridia.Clostridiales.Family_XIII	4.15243			-
Bacteria.Patescibacteria.Saccharimonadia.Saccharimonadales	3.0972			-
Bacteria.Verrucomicrobia.Verrucomicrobiae.Opitutales.Puniceicoccaceae	2.1099			-
Bacteria.Firmicutes.Clostridia.Clostridiales.Lachnospiraceae.Butyrivibrio_2	2.06747			-
Bacteria.Tenericutes.Mollicutes.Anaeroplasmatales.Anaeroplasmataceae	3.02241			-
Bacteria.Tenericutes.Mollicutes	3.6812			-
Bacteria.Fibrobacteres	3.26932			-
Bacteria.Proteobacteria.Gammaproteobacteria.Pseudomonadales.Moraxellaceae	2.31991			-
Bacteria.Firmicutes.Clostridia.Clostridiales.Lachnospiraceae.Lachnoclostridium	1.82525			-
Bacteria.Proteobacteria.Alphaproteobacteria.Sphingomonadales.Sphingomonadaceae	1.27585			-
Bacteria.Lentisphaerae.Lentisphaeria.Victivallales.Victivallaceae.Victivallis	2.49728			-
Bacteria.Firmicutes.Clostridia.Clostridiales.Ruminococcaceae.Faecalibacterium	2.20042			-
Bacteria.Epsilonbacteraeota.Campylobacteria.Campylobacterales.Campylobacteraceae	3.66682			-
Bacteria.Actinobacteria.Coriobacteriia.Coriobacteriales.Atopobiaceae	2.80192			-
Bacteria.Firmicutes.Clostridia.Clostridiales.Ruminococcaceae.Pygmaiobacter	1.96979			-
Bacteria.Firmicutes.Clostridia.Clostridiales.Ruminococcaceae.Ruminococcaceae_UCG_005	5.0409			-
Bacteria.Firmicutes.Clostridia.Clostridiales.Ruminococcaceae.Ruminococcaceae_UCG_004	3.58363			-
Bacteria.Firmicutes.Clostridia.Clostridiales.Ruminococcaceae.Ruminococcaceae_UCG_007	3.0346			-
Bacteria.Bacteroidetes.Bacteroidia.Bacteroidales	5.48978			-
Bacteria.Elusimicrobia	2.92111			-
Bacteria.Bacteroidetes.Bacteroidia.Bacteroidales.gir_aah93h0	2.158			-
Bacteria.Kiritimatiellaeota.Kiritimatiellae.WCHB1_41	4.45965			-
Bacteria.Firmicutes.Clostridia.Clostridiales.Ruminococcaceae.Ruminococcaceae_UCG_009	3.82783			-
Bacteria.Firmicutes.Clostridia.Clostridiales.Ruminococcaceae.Ruminococcaceae_UCG_008	2.56207			-
Bacteria.Actinobacteria.Acidimicrobiia.Microtrichales.Ilumatobacteraceae.Ilumatobacter	1.59471			-
Bacteria.Proteobacteria.Gammaproteobacteria.Aeromonadales.Succinivibrionaceae.Ruminobacter	1.43811			-
Bacteria.Firmicutes.Clostridia.Clostridiales.Ruminococcaceae.Ruminiclostridium	3.3281			-
Bacteria.Bacteroidetes.Bacteroidia.Bacteroidales.Marinifilaceae	3.41531			-
Bacteria.Firmicutes.Clostridia.Clostridiales.Ruminococcaceae.Caproiciproducens	1.91588			-
Bacteria.Firmicutes.Clostridia.Clostridiales.Defluviitaleaceae.Defluviitaleaceae_UCG_011	3.08498			-
Bacteria.Deferribacteres.Deferribacteres	2.95557			-
Bacteria.Firmicutes.Clostridia.Clostridiales.Peptococcaceae	3.4616			-
Bacteria.Verrucomicrobia.Verrucomicrobiae.Verrucomicrobiales.Rubritaleaceae.Roseibacillus	2.542			-
Bacteria.Actinobacteria.Actinobacteria.Micrococcales	2.0217			-
Bacteria.Verrucomicrobia.Verrucomicrobiae.LD1_PB3	1.44866			-
Bacteria.Proteobacteria.Gammaproteobacteria.Cellvibrionales.Halieaceae.OM60_NOR5__clade	2.20044			-
Bacteria.Kiritimatiellaeota	4.45965			-
Bacteria.Firmicutes.Clostridia.Clostridiales.Ruminococcaceae.Ruminococcaceae	1.9169			-
Bacteria.Bacteroidetes.Bacteroidia.Bacteroidales.Bacteroidaceae.Bacteroides.Bacteroides_caecimuris	1.4553			-
Bacteria.Actinobacteria.Acidimicrobiia.Microtrichales.Ilumatobacteraceae	1.59471			-
Bacteria.Firmicutes.Bacilli	2.81363			-
Bacteria.Bacteroidetes.Bacteroidia.Bacteroidales.Tannerellaceae.Parabacteroides	2.21519			-
Bacteria.WPS_2.WPS_2.WPS_2.WPS_2.WPS_2.Burkholderiales_bacterium	2.23739			-
Bacteria.Proteobacteria.Alphaproteobacteria.Sphingomonadales	1.27585			-
Bacteria.Proteobacteria.Deltaproteobacteria.Bradymonadales.Bradymonadales	3.61958			-
Bacteria.Bacteroidetes.Bacteroidia.Bacteroidales.Prevotellaceae	4.67683			-
Bacteria.Tenericutes	3.6812			-
Bacteria.Firmicutes.Clostridia.Clostridiales.Ruminococcaceae.Ruminiclostridium_9	3.27057			-
Bacteria.Proteobacteria.Deltaproteobacteria.Myxococcales	2.61875			-
Bacteria.Firmicutes.Clostridia.Clostridiales.Ruminococcaceae.Ruminiclostridium_6	2.89554			-
Bacteria.Firmicutes.Clostridia.Clostridiales.Ruminococcaceae.Ruminiclostridium_5	3.01975			-
Bacteria.Firmicutes.Clostridia.Clostridiales.Ruminococcaceae.Ruminiclostridium_1	3.00286			-
Bacteria.Synergistetes.Synergistia	1.91233			-
Bacteria.Spirochaetes.MVP_15	3.14937			-
Bacteria.Firmicutes.Clostridia.Clostridiales	5.71832			-
Bacteria.Firmicutes.Clostridia.DTU014	2.51284			-
Bacteria.Bacteroidetes.Bacteroidia.Bacteroidales.Rikenellaceae.dgA_11_gut_group	3.65465			-
Bacteria.Proteobacteria.Alphaproteobacteria.Paracaedibacterales	1.60273			-
Bacteria.Firmicutes.Clostridia.Clostridiales.Christensenellaceae.Christensenellaceae_R_7_group	4.92911			-
Bacteria.Actinobacteria.Coriobacteriia.Coriobacteriales	3.49729	Colon	2.89442	0.00679305
Bacteria.Firmicutes.Negativicutes.Selenomonadales.Veillonellaceae.Veillonellaceae_UCG_001	1.63158			-
Bacteria.Firmicutes.Clostridia.Clostridiales.Caldicoprobacteraceae	2.26957	Ileum	2.91467	0.00672211
Bacteria.Actinobacteria.Coriobacteriia.Coriobacteriales.Atopobiaceae.Atopobium	1.87748			-
Bacteria.Lentisphaerae.Oligosphaeria.Oligosphaerales	3.22893			-
Bacteria.Firmicutes.Clostridia.Clostridiales.Ruminococcaceae.Angelakisella	2.55824			-
Bacteria.Firmicutes.Clostridia.Clostridiales.Family_XIII.Family_XIII_AD3011_group	3.913			-
Bacteria.Actinobacteria.Actinobacteria.PeM15.PeM15	1.17884			-
Bacteria.Firmicutes.Negativicutes.Selenomonadales	3.90016			-
Bacteria.Actinobacteria.Coriobacteriia.Coriobacteriales.Eggerthellaceae.Gordonibacter	2.40383			-
Bacteria.Tenericutes.Mollicutes.Anaeroplasmatales.Anaeroplasmataceae.Anaeroplasma	3.02241			-
Bacteria.Cyanobacteria.Melainabacteria.Gastranaerophilales.Gastranaerophilales	3.71646			-
Bacteria.Bacteroidetes.Bacteroidia.Bacteroidales.p_251_o5.p_251_o5	3.86504	Rectum	3.21418	0.0252179
Bacteria.Bacteroidetes.Bacteroidia.Bacteroidales.Tannerellaceae	2.21519			-
Bacteria.Firmicutes.Erysipelotrichia	3.47633			-
Bacteria.Proteobacteria.Alphaproteobacteria.Rhodospirillales	3.36957			-
Bacteria.Firmicutes.Clostridia.Clostridiales.Ruminococcaceae.Ruminococcaceae_UCG_002	4.00949			-
Bacteria.Cyanobacteria.Melainabacteria	3.71646			-
Bacteria.Firmicutes.Clostridia.Clostridiales.Lachnospiraceae.Lachnospiraceae_NK3A20_group.bacterium_enrichment	1.53468			-
Bacteria.Lentisphaerae	3.8757			-
Bacteria.Proteobacteria.Gammaproteobacteria.Betaproteobacteriales.Burkholderiaceae.Ralstonia	1.51358			-
Bacteria.Firmicutes.Clostridia.Clostridiales.Lachnospiraceae._Eubacterium__fissicatena_group	0.98514			-
Bacteria.Firmicutes.Bacilli.Bacillales	2.76769			-
Bacteria.Bacteroidetes.Bacteroidia.Bacteroidales.Rikenellaceae.Rikenellaceae_RC9_gut_group	4.83851			-
Bacteria.Firmicutes.Clostridia.Clostridiales.Lachnospiraceae.Lachnospiraceae_NK4A136_group	3.21711			-
Bacteria.Cyanobacteria.Oxyphotobacteria.Synechococcales.Cyanobiaceae	2.44337			-
Bacteria.Proteobacteria.Gammaproteobacteria.Betaproteobacteriales.Burkholderiaceae	2.09352			-
Bacteria.Bacteroidetes.Bacteroidia.Bacteroidales.M2PB4_65_termite_group	4.01019			-
Bacteria.Bacteroidetes.Bacteroidia.Bacteroidales.Bacteroidales.Bacteroidales	2.19196			-
Bacteria.Proteobacteria.Alphaproteobacteria.Rickettsiales	2.09229			-
Bacteria.Firmicutes.Clostridia.Clostridiales.Christensenellaceae.Christensenellaceae_R_7_group.human_gut	1.18874			-
Bacteria.Fibrobacteres.Fibrobacteria.Fibrobacterales.Fibrobacteraceae.Fibrobacter	3.26932			-
Bacteria.Verrucomicrobia.Verrucomicrobiae	4.94032			-
Bacteria.Actinobacteria.Coriobacteriia.Coriobacteriales.Eggerthellaceae.Enterorhabdus	2.31193			-
Bacteria.Spirochaetes.MVP_15.MVP_15.MVP_15	3.14937			-
Bacteria.Proteobacteria.Gammaproteobacteria.Betaproteobacteriales.Burkholderiaceae.Cupriavidus	1.48311			-
Bacteria.Bacteroidetes.Bacteroidia	5.49089			-
Bacteria.Bacteroidetes.Bacteroidia.Bacteroidales.Muribaculaceae	3.03619			-
Bacteria.Actinobacteria.Actinobacteria.Micrococcales.Microbacteriaceae	2.0217			-
Bacteria.Proteobacteria.Deltaproteobacteria.SAR324_clade_Marine_group_B_	1.66586			-
Bacteria.Firmicutes.Clostridia.Clostridiales.Clostridiales_vadinBB60_group	3.92055			-
Bacteria.Firmicutes.Clostridia.Clostridiales.Eubacteriaceae.Anaerofustis	2.72095			-
Bacteria.Tenericutes.Mollicutes.Izimaplasmatales	3.17092			-
Bacteria.Bacteroidetes.Bacteroidia.Flavobacteriales.Flavobacteriaceae.NS5_marine_group	1.17884			-
Bacteria.Firmicutes.Bacilli.Lactobacillales	1.95707			-
Bacteria.Bacteroidetes.Bacteroidia.Bacteroidales.Marinifilaceae.Odoribacter	3.04515			-
Bacteria.Tenericutes.Mollicutes.Mollicutes_RF39.Mollicutes_RF39.Mollicutes_RF39	3.41492			-
Bacteria.Bacteroidetes.Bacteroidia.Bacteroidales.Bacteroidales_RF16_group.Bacteroidales_RF16_group	3.95239			-
Bacteria.Firmicutes.Clostridia.Clostridiales.Clostridiaceae_1.Clostridium_sensu_stricto_1	2.88133			-
Bacteria.Verrucomicrobia.Verrucomicrobiae.Verrucomicrobiales.Akkermansiaceae.Akkermansia	4.93968			-
Bacteria.Spirochaetes.Spirochaetia.Spirochaetales.Spirochaetaceae.Sediminispirochaeta	2.74547			-
Bacteria.Proteobacteria.Gammaproteobacteria.Betaproteobacteriales.Burkholderiaceae.Noviherbaspirillum	1.24123			-
Bacteria.Firmicutes.Clostridia.Clostridiales.Lachnospiraceae.Lachnospiraceae_UCG_008	2.50818			-
Bacteria.Firmicutes.Clostridia.Clostridiales.Lachnospiraceae.Moryella.human_gut	2.30228			-
Bacteria.Firmicutes.Clostridia.Clostridiales.Lachnospiraceae.Lachnospiraceae_UCG_004	1.83257			-
Bacteria.Firmicutes.Clostridia.Clostridiales.Lachnospiraceae.Lachnospiraceae_UCG_001	2.66092			-
Bacteria.Firmicutes.Bacilli.Lactobacillales.Lactobacillaceae	1.56779			-
Bacteria.Proteobacteria.Deltaproteobacteria.Desulfovibrionales.Desulfovibrionaceae	4.02358			-
Bacteria.Chloroflexi	1.55133			-
Bacteria.Cyanobacteria.Oxyphotobacteria.Chloroplast.Chloroplast.Chloroplast	1.5338			-
Bacteria.Bacteroidetes.Bacteroidia.Bacteroidales.Rikenellaceae.Alistipes	4.38935			-
Bacteria.Epsilonbacteraeota.Campylobacteria	3.66682			-
Bacteria.Proteobacteria.Gammaproteobacteria.Cellvibrionales	2.20044			-
Bacteria.Bacteroidetes.Bacteroidia.Bacteroidales.Dysgonomonadaceae	3.1727			-
Bacteria.Bacteroidetes.Bacteroidia.Bacteroidales.PeH15.PeH15	3.22637			-
Bacteria.Firmicutes.Clostridia	5.7187			-
Bacteria.Firmicutes.Negativicutes.Selenomonadales.Veillonellaceae.Anaerovibrio	1.39976			-
Bacteria.Bacteroidetes.Bacteroidia.Bacteroidales.Bacteroidales_RF16_group.Bacteroidales_RF16_group.rumen_bacterium	1.59898			-
Bacteria.Proteobacteria.Gammaproteobacteria.Aeromonadales.Succinivibrionaceae	2.36274			-
Bacteria.Kiritimatiellaeota.Kiritimatiellae.WCHB1_41.WCHB1_41	4.45965			-
Bacteria.Cyanobacteria.Oxyphotobacteria.Synechococcales.Cyanobiaceae.Synechococcus_CC9902	2.44337			-
Bacteria.Bacteroidetes.Bacteroidia.Bacteroidales.Prevotellaceae.Prevotellaceae_Ga6A1_group	2.91819			-
Bacteria.Bacteroidetes.Bacteroidia.Bacteroidales.Tannerellaceae.Parabacteroides.Monocercomonoides_sp_	0.705841			-
Bacteria.Synergistetes	1.91233			-
Bacteria.Verrucomicrobia.Verrucomicrobiae.Verrucomicrobiales.Akkermansiaceae.Akkermansia.Akkermansia_muciniphila	2.03887			-
Bacteria.Tenericutes.Mollicutes.Mycoplasmatales	1.44868			-
Bacteria.Proteobacteria.Deltaproteobacteria.Bradymonadales	3.61958			-
Bacteria.Firmicutes.Clostridia.Clostridiales.Lachnospiraceae.Tyzzerella_3	2.81091			-
Bacteria.Firmicutes.Clostridia.Clostridiales.Lachnospiraceae.Tyzzerella_4	3.16527			-
Bacteria.Fibrobacteres.Fibrobacteria	3.26932			-
Bacteria.Firmicutes.Clostridia.Clostridiales.Lachnospiraceae.Epulopiscium	1.7455			-
Bacteria.Cyanobacteria.Melainabacteria.Gastranaerophilales.Gastranaerophilales.Gastranaerophilales.rumen_bacterium	1.98849			-
Bacteria.Verrucomicrobia.Verrucomicrobiae.Opitutales	2.1099			-
Bacteria.Elusimicrobia.Elusimicrobia.Elusimicrobiales.Elusimicrobiaceae.Elusimicrobium	2.8189			-
Bacteria.Bacteroidetes.Bacteroidia.Bacteroidales.Bacteroidales_RF16_group	3.95239			-
Bacteria.Elusimicrobia.Elusimicrobia.Elusimicrobiales	2.8189			-
Bacteria.Bacteroidetes.Bacteroidia.Sphingobacteriales.Sphingobacteriaceae	1.23009			-
Bacteria.Tenericutes.Mollicutes.Mycoplasmatales.Mycoplasmataceae.Mycoplasma	1.44868			-
Bacteria.Proteobacteria.Alphaproteobacteria.Acetobacterales	1.98527			-
Bacteria.Spirochaetes.Spirochaetia.Spirochaetales	4.33513			-
Bacteria.Proteobacteria.Deltaproteobacteria.Bradymonadales.Bradymonadales.Bradymonadales	3.61958			-
Bacteria.Firmicutes.Negativicutes.Selenomonadales.Acidaminococcaceae.Succiniclasticum.Succiniclasticum_ruminis	2.69754			-
Bacteria.Lentisphaerae.Lentisphaeria.Victivallales.Victivallaceae	3.5328			-
Bacteria.Bacteroidetes.Bacteroidia.Bacteroidales.Bacteroidales	2.19196			-
Bacteria.Tenericutes.Mollicutes.Mollicutes_RF39.Mollicutes_RF39	3.41492			-
Bacteria.Verrucomicrobia.Verrucomicrobiae.Verrucomicrobiales	4.93968			-
Bacteria.Firmicutes.Clostridia.Clostridiales.Lachnospiraceae.Oribacterium	1.49296			-
Bacteria.Firmicutes.Erysipelotrichia.Erysipelotrichales.Erysipelotrichaceae.Solobacterium	2.0799			-
Bacteria.Epsilonbacteraeota.Campylobacteria.Campylobacterales.Campylobacteraceae.Campylobacter.Brachyspira_hampsonii	1.57776			-
Bacteria.Proteobacteria.Gammaproteobacteria.Coxiellales.Coxiellaceae.Coxiella	1.10871			-
Bacteria.Bacteroidetes.Bacteroidia.Bacteroidales.Bacteroidaceae.Bacteroides.Bacteroides_acidifaciens	0.978174			-
Bacteria.Epsilonbacteraeota.Campylobacteria.Campylobacterales.Helicobacteraceae.Helicobacter.Helicobacter_apodemus	1.44686			-
Bacteria.Actinobacteria.Actinobacteria.PeM15	1.17884			-
Bacteria.Firmicutes.Clostridia.Clostridiales.Ruminococcaceae.Ruminococcus_1.Ruminococcus_sp_	2.35487			-
Bacteria.Patescibacteria.Saccharimonadia.Saccharimonadales.Saccharimonadaceae.Candidatus_Saccharimonas	3.0972			-
Bacteria.Firmicutes.Clostridia.Clostridiales.Lachnospiraceae.Anaerosporobacter	2.25611			-
Bacteria.Firmicutes.Bacilli.Lactobacillales.Lactobacillaceae.Lactobacillus.Lactobacillus_faecis	1.2792			-
Bacteria.Epsilonbacteraeota.Campylobacteria.Campylobacterales	3.66682			-
Bacteria.Proteobacteria.Gammaproteobacteria.Aeromonadales.Succinivibrionaceae.Succinivibrio	2.30774			-
Bacteria.Patescibacteria.Saccharimonadia	3.0972			-
Bacteria.Deferribacteres.Deferribacteres.Deferribacterales	2.95557			-
Bacteria.Firmicutes.Clostridia.Clostridiales.Lachnospiraceae.Marvinbryantia	2.86632			-
Bacteria.Elusimicrobia.Endomicrobia.Endomicrobiales.Endomicrobiaceae	2.37871			-
Bacteria.Bacteroidetes.Bacteroidia.Bacteroidales.Prevotellaceae.Paraprevotella	1.30128			-
Bacteria.Bacteroidetes.Bacteroidia.Bacteroidales.PeH15	3.22637			-
Bacteria.Proteobacteria.Gammaproteobacteria.Aeromonadales	2.36274			-
Bacteria.Lentisphaerae.Oligosphaeria.Oligosphaerales.Oligosphaeraceae.horsej_a03	3.15374			-
Bacteria	6			-
Bacteria.Actinobacteria	3.54179			-
Bacteria.Chloroflexi.Anaerolineae	1.55133			-
