# Supplementary material for: Characteristics of Bacterial Microbiota in Different Intestinal Segments of Aohan Fine-Wool Sheep
Source: Front Microbiol. 2022 Apr 28;13:874536. doi: 10.3389/fmicb.2022.874536 (PMC9097873; doi:10.3389/fmicb.2022.874536)
Supplement: Supplementary file 4 [file Table_6.xls]

## Sheet: Table_6
pathway	description	Duo1	Jej1	Ile1	Ce1	Co1	Re1	Duo2	Jej2	Ile2	Ce2	Co2	Re2	Duo3	Jej3	Ile3	Ce3	Co3	Re3	Duo4	Jej4	Ile4	Ce4	Co4	Re4	Duo5	Jej5	Ile5	Ce5	Co5	Re5	Duo6	Jej6	Ile6	Ce6	Co6	Re6	Duo7	Jej7	Ile7	Ce7	Co7	Re7
1CMET2-PWY	N10-formyl-tetrahydrofolate biosynthesis	1445.3	1471.65	1463.26	1449.41	1445.07	1454.21	1069.27	979.654	1474.61	1465.55	1469.78	1458.41	1140.04	1339.94	1466.29	1457.51	1449.14	1427.36	1431.33	1393.86	1438	1446.12	1435.24	1436.94	1047.97	1301.51	1415.89	1426.67	1404.87	1432.52	1476.63	1226.25	1442	1452.82	1451.66	1454.32	1252.49	1319.75	1476.37	1467.38	1472.26	1474.45
3-HYDROXYPHENYLACETATE-DEGRADATION-PWY	4-hydroxyphenylacetate degradation	17.0389	47.755	0.0325498	0	0.031095	0.0528153	194.827	253.131	0	0	0	0	142.638	86.6497	0	0	0	1.18219	7.13583	77.9107	0.0444708	0.109722	0.0459207	1.18317	165.092	99.0589	0.059113	0	0.128551	0.723581	12.8101	111.094	1.6112	1.95507	0.0725157	1.81661	30.1376	21.4835	0	0	0	0.0490925
AEROBACTINSYN-PWY	aerobactin biosynthesis	0.0513424	0.103591	0	0	0	0	0.663927	0.952077	0	0	0	0	0.695523	0.949918	0	0	0	0	0.0761406	0.280593	0	0	0	0	2.05293	1.64735	0.999857	0	0.959394	0	0.110086	0.255896	0	0	0	0	1.63817	0.0842965	0	0	0	0
ALL-CHORISMATE-PWY	superpathway of chorismate metabolism	79.2749	177.417	26.6389	29.142	26.6319	25.2335	77.0044	850.68	23.9142	21.1768	16.9272	6.47889	69.9143	80.1723	8.43945	7.06175	6.29596	0	34.4942	100.099	38.7308	35.1472	29.9394	44.125	139.817	186.465	51.3371	82.6014	45.4248	45.2129	98.1616	115.263	68.5405	67.4357	45.5338	69.1874	174.409	130.934	16.6059	15.6254	10.5551	18.0103
ANAEROFRUCAT-PWY	homolactic fermentation	1213.85	1498.45	1067.73	1016	1073.65	1043.53	973.697	1105.62	1065.81	1045.71	1044.58	1006.91	1070	1124.05	967.638	978.846	970.897	895.116	732.91	1102.84	1013.62	1023.89	997.474	993.854	996.983	1121.78	981.611	989.142	883.397	1000.75	1691.08	1345.16	933.344	935.186	928.054	957.379	1435.68	1315.15	920.481	942.277	930.451	915.555
ANAGLYCOLYSIS-PWY	glycolysis III (from glucose)	1895.87	1809.01	1862.82	1865.45	1862.14	1860.69	1049.68	1211.98	1868.99	1867.22	1866.09	1865.07	1370.33	1678.22	1859.27	1867.18	1866.55	1866.2	1937.01	1687.87	1854.34	1856.45	1867.18	1859.32	1168.06	1665.36	1844.42	1841.37	1852.21	1853.02	1916.1	1572.06	1855	1855.67	1855.07	1851.63	1698.42	1903.5	1853.29	1860.23	1852.68	1854.08
ARG+POLYAMINE-SYN	superpathway of arginine and polyamine biosynthesis	225.384	436.253	255.487	292.662	342.188	248.749	466.836	930.509	230.582	210.888	226.506	236.608	533.59	313.882	208.229	228.522	273.286	267.363	321.589	487.089	263.266	241.776	347.036	258.586	483.939	585.564	189.15	170.832	168.292	251.194	133.23	452.655	201.06	177.187	155.903	201.724	460.164	344.413	177.769	212.47	169.694	160.667
ARGDEG-PWY	superpathway of L-arginine, putrescine, and 4-aminobutanoate degradation	1.36153	72.9092	1.55121	2.04773	1.96954	1.49006	30.9528	753.53	0.285765	0.511494	0.410364	0.307955	5.97323	10.9401	0	0	0	0	1.19458	34.4201	3.19519	2.54281	1.78293	2.8194	31.7435	91.1402	3.52555	9.92086	3.11649	4.63852	5.65789	20.549	9.88097	13.8275	6.44575	9.79103	15.5933	36.1317	0.594686	0.348096	0.533497	0.888474
ARGORNPROST-PWY	arginine, ornithine and proline interconversion	408.67	434.023	61.158	71.7204	64.5555	78.292	214.213	109.158	51.8625	52.1988	59.4291	41.1871	254.46	383.891	38.4834	57.8408	64.1812	90.7218	298.496	341.089	82.2362	85.2664	107.784	82.753	132.897	313.707	63.8015	86.469	79.6565	74.0125	315.971	415.589	79.4811	76.0856	71.7921	76.223	306.206	504.679	78.5629	66.3905	78.1644	65.4988
ARGSYN-PWY	L-arginine biosynthesis I (via L-ornithine)	1499.09	1475.76	1391.81	1422.11	1413.84	1390.75	1059.12	963.083	1385.38	1392.86	1374.37	1405.56	1121.29	1398.03	1402.67	1417.68	1433.78	1465.24	1565.58	1339.06	1388.29	1393.91	1421.91	1416.84	1109.99	1405.47	1398.78	1380.36	1431.95	1414.49	1632.69	1264.39	1413.53	1387.73	1395.59	1368.37	1491.76	1232.76	1399.82	1407.62	1411.43	1383.31
ARGSYNBSUB-PWY	L-arginine biosynthesis II (acetyl cycle)	1514.3	1516.95	1389.6	1426.53	1419.45	1385.63	1229.76	1000.02	1367.33	1372.15	1347.3	1392.59	1304.44	1484.14	1371.17	1405.38	1424.68	1459.36	1594.83	1449.39	1381.4	1397.47	1424.49	1423.57	1340.5	1508.78	1411.6	1383.67	1438.03	1415.57	1670.71	1365.12	1402.19	1364.99	1379.07	1347.86	1566.37	1235.84	1387.93	1402.67	1402.07	1367.19
ARO-PWY	chorismate biosynthesis I	1769.34	1634.54	1726.34	1742.26	1720.04	1716.12	1229.95	1172.92	1734.53	1735.8	1719.81	1729.19	1409.47	1616.7	1733.73	1746.62	1745.41	1752.12	1856.35	1578.89	1712.83	1723.91	1734.94	1725	1339.38	1596.46	1695.09	1693.46	1716.11	1715.75	1868.05	1478.83	1738.46	1735.53	1730.07	1717.09	1677.04	1696.68	1739.09	1744.85	1739.24	1738.01
ASPASN-PWY	superpathway of L-aspartate and L-asparagine biosynthesis	1128.56	962.107	1312.99	1277.8	1273.58	1302.78	383.899	936.81	1228.44	1242.06	1196.66	1172.38	460.234	778.058	1286.7	1241.49	1205.63	1209.74	987.562	750.623	1320.01	1329.37	1244.93	1240.86	431.282	735.119	1259.69	1298.79	1276.43	1238.94	989.926	825.116	1227.46	1266.93	1229.93	1242.46	1045.96	1489.06	1306.46	1300.22	1303.57	1292.88
AST-PWY	L-arginine degradation II (AST pathway)	10.9702	60.2203	0.690881	1.35201	0.873253	0.664461	152.366	561.041	0.149899	0.275758	0.216125	0.162846	99.8505	66.6295	0	0.360689	0	0	4.32376	117.742	1.79834	1.13843	0.783546	1.27629	111.071	102.049	1.54121	4.48346	1.37273	2.06065	5.30078	55.4914	4.62856	6.6123	3.02042	4.60642	44.4873	19.9054	0.256674	0.149809	0.757415	0.925824
BIOTIN-BIOSYNTHESIS-PWY	biotin biosynthesis I	126.583	309.5	414.913	464.276	369.499	397.051	930.807	1025.43	525.172	521.586	487.348	412.806	767.782	543.347	486.199	499.566	520.611	454.284	236.295	678.523	457.565	473.047	459.298	425.347	888.998	669.147	346.409	390.403	303.667	328.793	82.0247	573.516	326.745	293.517	352.826	331.927	305.042	153.625	287.075	342.682	268.455	285.682
BRANCHED-CHAIN-AA-SYN-PWY	superpathway of branched amino acid biosynthesis	1895.42	1851.06	1919.08	1927.2	1931.61	1931.12	1516.67	1184.59	1899.62	1902.81	1899.03	1912.27	1724.38	1919.17	1897.38	1907.98	1913.29	1921.35	1946.16	1930.42	1883.54	1887.19	1913.04	1914.14	1793.84	1926.91	1918.92	1897.99	1929.24	1916.62	1935.92	1766.39	1937.32	1934.14	1944.99	1937.05	1811.67	1510.23	1938.88	1943.27	1938.57	1944.2
CALVIN-PWY	Calvin-Benson-Bassham cycle	1883.58	1757.65	1695.27	1677.88	1686.57	1693.11	1171.88	1391.81	1709.41	1710.87	1728.29	1720.36	1389.13	1654.95	1695.34	1681.91	1682.66	1688.62	1917.1	1689.92	1689.01	1670.25	1685.24	1673	1309.33	1630.17	1687.53	1691.97	1709.59	1676.43	1729.38	1485.42	1717.17	1716.8	1708.22	1712.66	1786	1791.31	1712.24	1718.93	1719.21	1725.03
CATECHOL-ORTHO-CLEAVAGE-PWY	catechol degradation to &beta;-ketoadipate	40.9138	120.557	0	0.643816	0	0	898.225	124.207	0	0.721139	0	0	648.101	377.055	0	0.360916	0	0.516891	30.3187	402.778	0.596444	0	0	0	603.795	355.214	0.54278	0	0.964454	0.940134	30.0496	442.837	1.07063	0.573209	0.315753	1.74643	80.7861	22.9052	1.46001	1.09648	0.677853	0.768214
CENTBENZCOA-PWY	benzoyl-CoA degradation II (anaerobic)	0	0	0	0	0	0	0	0	0	0	0	0	0	0	0	0	0	0	0	0	0	0	0	0	0.395647	0	0	0	0	0	0	0	0	0	0	0	0	0	0	0	0	0
CENTFERM-PWY	pyruvate fermentation to butanoate	59.7854	81.043	353.371	338.759	356.991	366.472	248.073	432.622	358.717	355.08	379.526	391.093	264.014	174.564	328.095	309.974	317.343	315.755	192.342	196.2	313.972	272.159	310.087	291.965	96.8603	122.116	341.336	313.413	336.855	289.608	79.8731	157.314	338.005	347.728	348.008	360.906	184.445	345.539	375.27	355.934	357.873	365.378
CHLOROPHYLL-SYN	chlorophyllide a biosynthesis I (aerobic, light-dependent)	20.0522	21.5171	0	0	0	0	14.3087	1.75646	0	0	0	0.263731	19.8641	7.16175	0	0	0	0	7.97554	3.60496	0.367817	0	0	0	13.7902	6.45146	2.18809	4.09662	0	0	41.6254	37.7336	2.11176	0	0	0.731857	76.9614	29.0514	2.05669	5.52675	5.23225	4.71059
COA-PWY	coenzyme A biosynthesis I	1633.58	1502.55	1634.15	1651.22	1627.71	1632.18	1024.89	991.12	1655.88	1651.2	1636.08	1635.21	1226.38	1456.75	1652.61	1664.09	1667.16	1664.65	1769.69	1486.47	1628.69	1643.12	1646	1643.38	1181.96	1433.86	1622.23	1622.64	1625.14	1635.64	1514.98	1357.27	1656.39	1651.24	1658.97	1647.57	1525.18	1575.15	1657.79	1663.15	1654.98	1660.09
COBALSYN-PWY	adenosylcobalamin salvage from cobinamide I	1209.26	918.891	1218.6	1220.19	1195.57	1214.21	884.098	887.808	1202.15	1186.13	1181.63	1186.59	940.925	955.224	1263.01	1231.99	1195.55	1214.19	1142.16	1052.08	1222.73	1223.23	1178.11	1204.15	716.194	985.625	1272.85	1292.07	1307.12	1309.8	831.137	853.821	1280.56	1300.06	1285.64	1275.6	996.817	1049.16	1266.08	1248.23	1275.78	1275.93
CODH-PWY	reductive acetyl coenzyme A pathway	26.6157	3.41063	2.90941	3.53567	2.99038	4.50617	24.5402	0.42323	3.56141	4.80052	3.40732	2.4373	7.3988	5.30436	5.00899	5.26881	2.71576	3.46119	13.2026	9.10518	4.21295	5.66826	6.93711	6.54878	186.712	17.8067	6.55279	11.3404	8.36659	11.8879	14.2147	63.8446	5.44554	6.31539	4.43877	7.04974	8.90407	21.97	4.6632	5.54935	4.4064	5.97893
COLANSYN-PWY	colanic acid building blocks biosynthesis	623.181	772.569	1013.36	1021.9	1013.86	1015.54	806.64	608.565	1046.31	1041.09	1029.27	1033.51	859.483	758.172	995.022	1021.95	1050.69	998.731	877.187	763.983	1030.38	1043.21	1037.55	1044.23	933.742	619.869	1054.06	1031.82	963.121	992.23	515.809	763.2	955.505	959.855	983.654	994.798	814.005	294.93	999.537	1010.19	986.957	1013.72
COMPLETE-ARO-PWY	superpathway of aromatic amino acid biosynthesis	1847.8	1708.59	1807.16	1824.41	1802.6	1796.74	1282.07	1218.86	1813.74	1814.63	1799.68	1809.91	1472.63	1683.6	1807.57	1824.71	1826.17	1831.55	1937.31	1655.3	1787.62	1801.13	1811.71	1805.11	1411.23	1663.19	1776.59	1772.87	1793.62	1795.95	1964.55	1541.99	1820.81	1816.72	1813.48	1800.57	1748.42	1785.93	1816.66	1820.93	1817.15	1816.36
CRNFORCAT-PWY	creatinine degradation I	0	4.6196	0	0	0	0	3.52042	4.25356	0	0	0	0	3.54085	48.9658	0	0	0	0	1.17976	26.0567	0	0	0	0	13.6372	1.92902	2.81306	3.02563	4.75917	1.15406	2.65058	4.08188	3.74399	2.25893	0.781213	6.91323	12.3078	7.03629	2.70085	2.72895	0	0
DAPLYSINESYN-PWY	L-lysine biosynthesis I	1674.2	1572.56	1420.13	1414.91	1437.83	1416.25	1211.48	1067.55	1427.32	1432.65	1431.48	1450.68	1340.7	1485.31	1448	1436.96	1412.13	1461.92	1555.61	1398.43	1397.11	1382.69	1412.68	1412.64	1151.2	1394.91	1376.46	1380.7	1449.49	1434.06	1565.74	1442.81	1439.76	1430.8	1431.32	1397.34	1404.86	1381.43	1424.58	1426.75	1441.04	1427.61
DENITRIFICATION-PWY	nitrate reduction I (denitrification)	22.3207	41.8326	0	0.328114	0	0.237344	91.1554	57.9994	0.183182	0.417416	0.298027	0	77.2977	80.5494	0.309873	0.221869	0.185819	0	5.08335	61.4279	0.355947	0.465585	0.322098	0.286579	77.0794	57.0611	0.619911	0.70221	0.34112	0.216164	4.74541	56.4762	0.797467	0.59446	0.294153	0.47508	30.2513	13.631	0.623669	0.535959	0.162371	0.491254
DENOVOPURINE2-PWY	superpathway of purine nucleotides de novo biosynthesis II	1167.72	1310.63	1416.96	1417.15	1428.38	1422.4	965.301	1059.71	1429.56	1414.33	1413.45	1413.55	1158.63	1388.13	1381.45	1418.58	1442.01	1400.33	1482.51	1365.28	1421.07	1429.66	1440.48	1445.5	776.686	1332.46	1420.93	1411.82	1340.3	1394.31	1235.44	1241.35	1369.94	1367.07	1387.66	1404.07	1454.25	1202.39	1393.17	1418.5	1392.6	1415.61
DHGLUCONATE-PYR-CAT-PWY	glucose degradation (oxidative)	0	0.256979	0	0	0	0	7.37438	0.462142	0	0	0	0	0	7.18094	0	0	0	0	0	3.9548	0	0	0	0	9.20485	9.36527	0	0	0	0	0	0.880303	0	0	0	0	4.74717	2.79448	0	0	0	0
DTDPRHAMSYN-PWY	dTDP-L-rhamnose biosynthesis I	1250.9	1225.57	1592.93	1568.38	1618.34	1603.83	1021.54	758.637	1617.5	1608.47	1630.71	1633.48	1176.55	1296.59	1563.29	1578.98	1580.94	1563.39	1435.02	1381.98	1551.47	1547.44	1581.58	1595.08	1192.52	1270.13	1548.65	1524.13	1544.68	1579.42	1433.07	1277.64	1565.65	1572.67	1590.33	1594.73	1185.53	1123.63	1557.6	1535.38	1564.03	1573.62
ECASYN-PWY	enterobacterial common antigen biosynthesis	0.492299	56.0568	1.52143	1.70345	1.92879	1.4513	12.3174	595.181	0.273472	0.476054	0.37374	0.282388	3.65385	3.7496	0	0	0	0	0.763715	17.0551	2.55678	2.33206	1.63879	2.73899	7.83032	60.2533	3.13281	8.19749	2.73617	3.93838	2.76925	10.2235	9.20953	12.5483	6.19378	9.27431	12.219	28.2355	0.550002	0.325535	0.389757	0.659917
ENTBACSYN-PWY	enterobactin biosynthesis	106.464	265.842	5.66036	5.10228	4.62286	4.46135	183.209	833.376	4.89577	3.71295	2.29113	0.704324	147.293	58.3267	1.27288	0.893787	0.749844	0	5.77837	117.578	7.78891	7.87055	5.13502	10.4659	152.992	205.135	9.60301	25.4498	8.62848	11.6805	37.6813	143.445	25.3618	34.9082	16.4991	24.4157	153.884	133.197	2.96644	2.54193	1.55959	3.20834
FAO-PWY	fatty acid &beta;-oxidation I	160.141	425.193	259.427	243.264	267.989	273.379	1718.76	1456.6	261.372	257.04	286.726	310.026	1262.76	750.363	223.285	208.246	216.56	218.303	146.614	806.452	217.075	176.21	219.358	198.754	1602.49	841.342	233.881	201.98	234.199	192.813	122.957	961.692	247.043	254.497	257.694	263.461	291.546	158.144	286.263	261.605	263.894	270.232
FASYN-ELONG-PWY	fatty acid elongation -- saturated	498.884	921.316	1407.18	1419.26	1388.63	1407.91	1504.72	1345.14	1398.98	1385.64	1386.16	1359.11	1447.73	1286.17	1338.59	1359.12	1386.55	1301.82	754.082	1278.37	1383.28	1402.65	1374.22	1399.7	1600.28	1293.29	1446.03	1431.72	1314.53	1382.82	497.042	1251.77	1381.65	1376.66	1409.59	1443.39	1025.52	561.035	1383.8	1398.17	1357.04	1387
FASYN-INITIAL-PWY	superpathway of fatty acid biosynthesis initiation (E. coli)	150.839	357.927	259.059	317.809	212.495	237.128	995.403	999.642	464.582	461.388	414.69	317.325	797.476	527.98	387.209	392.611	403.331	322.503	201.346	746.371	294.464	304.467	310.03	253.711	995.194	713.835	176.883	207.646	158.098	171.323	84.7119	607.549	178.331	149.812	195.459	173.592	329.864	153.096	143.773	186.446	130.827	142.501
FERMENTATION-PWY	mixed acid fermentation	786.442	968.878	643.093	637.608	725.533	640.483	898.512	1295.44	546.605	532.587	557.684	599.25	848.802	835.323	423.853	493.049	515.312	523.209	656.531	805.207	539.037	590.377	577.834	579.36	800.379	963.011	541.976	556.668	475.845	603.784	1141.68	916.081	587.4	566.339	532.458	578.554	977.332	611.354	570.371	540.652	553.933	536.078
FOLSYN-PWY	superpathway of tetrahydrofolate biosynthesis and salvage	881.55	1036.84	1244.13	1247.04	1224.95	1234.42	1032.61	1119.63	1243.19	1232.57	1233.54	1212.2	1080.14	1130.28	1191.09	1214.8	1229.5	1183.87	1032.11	1234.39	1207.76	1241.73	1211.86	1224.9	1052.96	1178.53	1218.05	1238.85	1152.51	1202.1	853.53	1061.89	1227.05	1234.35	1233.66	1256.09	1106.35	1256	1248.05	1258.94	1240.34	1254.07
FUC-RHAMCAT-PWY	superpathway of fucose and rhamnose degradation	120.081	125.914	176.759	173.436	178.661	165.953	39.9956	540.196	153.121	129.694	127.273	149.723	88.5778	77.2457	63.3448	126.449	113.388	120.568	103.842	89.1047	164.339	199.906	155.595	210.907	30.0418	111.297	214.925	229.825	169.116	243.986	62.4572	96.4775	194.814	185.961	189.365	183.211	90.9481	91.2044	180.827	169.555	184.959	166.112
FUCCAT-PWY	fucose degradation	122.531	116.735	120.379	120.902	121.823	109.696	37.3161	542.215	107.914	87.7275	85.1981	107.093	106.228	52.8746	42.7763	84.4367	74.1315	83.7012	90.4372	62.638	104.978	141.215	103.871	153.103	28.2411	97.8353	154.398	167.262	111.213	190.192	63.3403	82.0135	141.932	125.587	131.573	120.654	87.2564	68.5222	125.358	121.39	127.475	110.52
GALACT-GLUCUROCAT-PWY	superpathway of hexuronide and hexuronate degradation	282.552	235.122	355.272	293.465	375.242	343.848	266.997	684.338	290.472	282.304	330.357	321.802	203.95	211.19	200.508	223.037	201.475	210.557	272.442	202.343	256.484	260.538	257.776	267.606	165.718	277.841	246.186	266.05	265.662	269.253	187.549	161.369	229.628	239.385	215.529	245.779	174.792	168.588	260.301	264.811	270.995	261.371
GALACTARDEG-PWY	D-galactarate degradation I	22.8268	96.6149	7.92176	7.29281	7.50245	9.685	427.506	334.388	6.40458	5.24149	4.69316	3.41117	329.243	207.359	6.18759	3.98879	5.21024	4.93226	23.8261	198.161	2.54796	6.05915	5.23987	6.85405	225.752	227.067	9.17393	9.48517	8.99684	9.5318	19.8537	232.613	4.94901	4.94411	3.10293	5.11001	41.7662	28.0289	7.57585	6.95855	7.68372	5.30644
GALACTUROCAT-PWY	D-galacturonate degradation I	366.45	365.721	569.438	507.894	578.773	585.426	457.544	687.84	538.045	525.491	568.853	556.05	427.301	438.107	420.78	428.798	413.813	429.401	368.25	482.56	431.98	423.731	410.506	426.531	271.449	498.61	400.795	440.01	426.908	406.006	255.53	404.336	455.479	463.429	468.8	479.228	256.239	233.015	533.303	505.3	512.883	505.145
GALLATE-DEGRADATION-I-PWY	gallate degradation II	14.7228	33.97	0	0	0	0	199.725	30.6515	0	0	0	0	130.136	52.5533	0	0	0	0	4.73697	57.93	0.0530172	0.143832	0	0	111.503	74.9733	0	0	0	0	7.88107	85.2467	0.149262	0	0	0	19.8568	8.51226	0	0	0	0
GALLATE-DEGRADATION-II-PWY	gallate degradation I	9.70406	24.2984	0	0	0	0	157.515	17.2936	0	0	0	0	106.38	40.7603	0	0	0	0	3.54709	41.7639	0	0	0	0	81.0041	63.921	0	0	0	0	7.88107	67.8372	0	0	0	0	12.5158	8.51226	0	0	0	0
GLCMANNANAUT-PWY	superpathway of N-acetylglucosamine, N-acetylmannosamine and N-acetylneuraminate degradation	307.928	237.551	295.716	259.855	282.036	291.327	73.6878	773.616	253.274	251.817	291.051	280.307	88.5714	203.556	170.5	197.813	178.317	203.884	195.194	136.466	214.265	222.356	238.154	243.684	41.4745	135.537	224.499	253.477	260.099	227.665	210.217	92.7015	222.182	244.626	209.117	234.519	152.584	726.345	254.801	216.466	261.535	231.163
GLUCARDEG-PWY	D-glucarate degradation I	22.0999	100.566	9.73705	8.24789	8.92381	10.7683	453.565	591.333	25.3028	24.2249	23.7708	22.1592	347.995	223.277	6.11657	3.68937	5.27735	6.01926	29.1536	211.65	4.46954	7.34244	6.15596	8.90477	242.385	249.152	9.58165	15.9275	17.8514	13.1633	20.0553	246.209	11.2882	12.675	8.09143	12.3177	39.6048	28.5407	8.78672	6.48992	9.18611	5.91347
GLUCARGALACTSUPER-PWY	superpathway of D-glucarate and D-galactarate degradation	22.8268	96.6149	7.92176	7.29281	7.50245	9.685	427.506	334.388	6.40458	5.24149	4.69316	3.41117	329.243	207.359	6.18759	3.98879	5.21024	4.93226	23.8261	198.161	2.54796	6.05915	5.23987	6.85405	225.752	227.067	9.17393	9.48517	8.99684	9.5318	19.8537	232.613	4.94901	4.94411	3.10293	5.11001	41.7662	28.0289	7.57585	6.95855	7.68372	5.30644
GLUCONEO-PWY	gluconeogenesis I	1331.62	1596.71	1441.87	1420.79	1440.78	1446.83	1133.58	1173.57	1453.56	1443.47	1457.33	1440.24	1193.83	1302.2	1427.13	1427.52	1419.09	1406.09	1445.35	1331.42	1426.31	1420.6	1424.31	1422.06	1175.4	1219.73	1390.69	1398.18	1390.76	1409.47	1349.91	1204.31	1423.31	1432.83	1433.59	1440.67	1504.26	1054.51	1427.98	1428.52	1431.53	1440.7
GLUCOSE1PMETAB-PWY	glucose and glucose-1-phosphate degradation	35.4986	106.784	126.012	168.954	132.23	107.794	98.6092	685.721	92.5319	76.8553	53.6499	80.6851	60.7405	39.201	16.1755	87.2603	98.4282	98.5106	98.3099	146.343	94.9262	150.866	112.449	155.71	120.343	296.091	166.988	167.08	103.279	191.186	76.85	82.1824	141.59	115.826	127.884	114.307	359.794	81.1627	134.31	120.233	121.811	98.3331
GLUCUROCAT-PWY	superpathway of &beta;-D-glucuronide and D-glucuronate degradation	423.806	522.839	343.731	277.894	369.794	323.697	327.981	747.63	271.458	265.166	315.985	308.671	288.345	301.394	181.697	207.318	183.013	192.007	294.873	227.674	255.55	259.619	264.03	271.411	193.779	317.203	245.588	263.834	265.772	278.522	246.666	249.411	206.945	216.894	187.347	221.573	229.851	192.532	234.748	247.005	251.781	240.22
GLUTORN-PWY	L-ornithine biosynthesis	1375.59	1412.43	1305.45	1340	1342.22	1301.15	1176.32	850.861	1252.6	1255.31	1228.04	1281.3	1277.81	1403.09	1247.18	1295.59	1319.39	1353.24	1456.77	1385.69	1284.1	1309.73	1326.73	1336.32	1307.53	1420.73	1339.02	1302.05	1344.24	1327.28	1500.45	1274.97	1307.6	1265.78	1286.13	1258.06	1433.83	952.091	1299.73	1316.2	1312.74	1277.35
GLYCOCAT-PWY	glycogen degradation I (bacterial)	1112.89	907.576	1658.26	1629.39	1662.27	1644.7	768.635	1105.68	1623.89	1614.07	1630.72	1628.54	881.657	888.608	1592.27	1601.92	1582.2	1547.99	1115.66	972.858	1616.43	1639.61	1643.09	1637.71	779.047	863.47	1628.93	1623.05	1635.83	1631.7	1398.97	948.525	1602.76	1609.31	1594.3	1607.74	980.131	1582.67	1625.55	1620.88	1637.76	1629.2
GLYCOGENSYNTH-PWY	glycogen biosynthesis I (from ADP-D-Glucose)	1777.56	1660.65	1725.73	1714.07	1722.47	1717.09	645.212	927.973	1724.58	1735.6	1732.88	1730.16	1050.27	1386.03	1750.51	1735.71	1722.94	1731.41	1732.73	1327.47	1691.62	1679.3	1705.93	1666.38	734.221	1304.68	1645.87	1645.04	1696.66	1662.56	1832.17	1352.06	1704.69	1719.19	1699.58	1692.91	1665.79	1776.6	1721.77	1717.45	1721.36	1724.93
GLYCOL-GLYOXDEG-PWY	superpathway of glycol metabolism and degradation	13.9213	67.4159	2.03603	2.25682	2.58291	1.65568	76.3626	604.888	0.366474	0.64193	0.956257	0.291341	71.1323	40.8331	0.0325792	0.209302	0.231256	0.761092	16.2769	60.4269	2.52187	2.22592	1.5965	2.94641	23.9118	80.6802	3.88777	8.59825	2.81457	4.35185	9.20755	73.6961	9.92235	12.4815	7.15857	10.0557	18.375	33.1839	0.981788	0.342714	0.627019	0.772914
GLYCOLYSIS	glycolysis I (from glucose 6-phosphate)	1421.52	1700.66	1302.32	1252.06	1308.48	1276.56	1070.22	1259.38	1303.42	1277.66	1274.35	1232.03	1231.42	1345.55	1189.15	1208.91	1202.54	1112.36	934.671	1351.61	1243.58	1260.86	1231.84	1227.43	1163.97	1345.15	1207.66	1213.1	1089.97	1225.32	1822.85	1513.92	1145.58	1147.16	1142.8	1175.03	1622.46	1492.77	1137.47	1163.31	1146.13	1131.59
GLYCOLYSIS-E-D	superpathway of glycolysis and Entner-Doudoroff	885.405	1140.3	355.54	335.879	362.711	332.349	965.654	1013.13	354.156	360.414	376.274	415.067	1030.07	985.383	386.114	384.605	413.307	386.154	661.954	955.846	459.77	450.494	459.968	443.773	954.908	999.88	592.841	552.135	570.694	435.517	728.864	1044.18	311.799	251.549	277.899	302.23	1188.12	499.348	301.972	393.207	346.993	361.939
GLYCOLYSIS-TCA-GLYOX-BYPASS	superpathway of glycolysis, pyruvate dehydrogenase, TCA, and glyoxylate bypass	324.351	720.055	46.3702	68.9807	66.9629	79.074	1084.67	1129.78	19.6738	24.4285	22.5727	22.5822	1079.51	893.736	20.4197	49.7638	35.1503	63.9549	138.378	921.617	41.6213	42.1051	61.3163	109.432	1121.62	911.737	71.5356	75.3522	44.8809	45.5139	247.776	967.051	103.87	83.272	90.097	105.158	522.606	302.082	28.1458	73.7036	60.667	71.0101
GLYOXYLATE-BYPASS	glyoxylate cycle	133.86	334.097	40.6019	46.1959	40.4251	35.3324	1005.74	926.583	28.2095	33.115	33.6007	31.0214	887.986	574.054	35.9681	35.6521	37.9375	36.0689	63.9578	624.062	51.6499	53.1691	51.8852	51.4735	956.677	605.604	99.9537	106.543	88.4065	63.4668	104.191	691.193	42.1187	41.7176	29.5405	44.7537	223.962	149.852	24.1266	35.5836	25.9372	29.5495
GOLPDLCAT-PWY	superpathway of glycerol degradation to 1,3-propanediol	14.3513	3.34333	0.924474	0.368082	0.841702	0.0266454	17.275	113.196	0	1.24453	1.31274	1.09246	4.44141	4.86577	0	0.51097	0	1.17958	2.43249	7.70544	1.21334	0	3.10448	1.68156	19.0972	7.1641	1.51379	0.157526	1.61055	1.76673	17.2753	9.49512	0	0.211311	0.133281	0.224727	14.4219	6.47127	0.0558108	0.177762	0.0875976	0.239457
HCAMHPDEG-PWY	3-phenylpropanoate and 3-(3-hydroxyphenyl)propanoate degradation to 2-oxopent-4-enoate	0	13.2983	0	0	0	0	30.7683	160.804	0	0.0264192	0	0	2.39195	1.39341	0	0	0	0	0	4.4826	0	0	0	0	4.91759	8.98437	0	0	0	0	1.82288	3.65092	1.1966	1.32826	0	1.08667	1.24254	3.828	0	0	0	0.0300267
HEME-BIOSYNTHESIS-II	heme biosynthesis I (aerobic)	122.239	254.55	219.303	205.537	233.367	237.377	743.445	767.94	213.834	210.459	230.83	233.674	617.871	365.84	185.382	176.563	185.087	191.157	97.0795	418.479	152.18	128.987	159.12	147.022	806.232	401.792	137.29	134.469	138.154	129.713	113.17	462.112	218.994	220.216	235.637	231.636	400.848	120.766	253.829	239.622	237.952	245.736
HEMESYN2-PWY	heme biosynthesis II (anaerobic)	243.143	419.442	357.608	349.181	388.55	394.83	906.424	1000.37	372.417	358.632	398.353	413.381	815.973	545.26	329.197	329.521	334.237	349.097	204.524	596.412	265.179	232.367	290.167	298.039	1141.83	612.408	292.841	251.318	296.272	255.719	289.026	688.674	393.191	379.163	429.222	404.839	576.283	237.582	412.355	412.935	404.675	420.441
HEXITOLDEGSUPER-PWY	superpathway of hexitol degradation (bacteria)	29.2877	106.879	7.009	8.05705	7.23693	6.75759	42.3908	645.905	8.87062	12.2639	9.59525	12.1614	56.3718	33.6267	6.82849	10.3586	8.39132	9.58642	91.5252	56.326	15.9399	12.1881	13.2681	10.5048	36.6289	63.8324	14.0277	35.2928	18.2886	12.2433	43.0057	42.5775	30.5053	35.318	21.8502	28.1545	60.8131	460.949	28.0933	30.1638	13.0762	11.6905
HISDEG-PWY	L-histidine degradation I	178.483	188.563	477.825	440.154	474.096	501.687	667.114	425.376	542.48	523.187	547.903	506.634	523.791	334.996	484.374	460.84	460.431	406.402	264.282	409.569	458.662	442.501	452.099	432.22	722.467	298.142	416.342	411.354	380.313	413.097	124.176	381.176	439.211	450.06	467.703	488.043	179.311	315.271	485.511	486.827	474.764	515.009
HISTSYN-PWY	L-histidine biosynthesis	1506.33	1493.04	1491.93	1503.08	1507.03	1500.92	1062.32	880.885	1460.89	1469.4	1457.66	1471.64	1200.78	1386.29	1493.29	1488.09	1504.35	1532.09	1536.13	1350.26	1473.19	1478.74	1481.76	1490.85	1185.83	1362.13	1478.3	1472.73	1493.78	1494.42	1450.09	1214.9	1516.25	1507.84	1513.16	1497.49	1434.26	1083.8	1522.18	1515.95	1530.58	1513.36
HOMOSER-METSYN-PWY	L-methionine biosynthesis I	500.073	759.735	133.949	124.503	166.484	157.917	433.563	862.469	96.9004	90.085	131.292	125.571	634.057	600.418	108.529	106.568	105.196	130.139	503.599	608.256	110.793	109.56	118.351	138.715	377.969	601.709	153.137	155.989	137.762	109.346	956.547	723.987	144.074	118.189	157.448	154.121	775.16	337.738	84.6596	112.242	114.146	123.642
HSERMETANA-PWY	L-methionine biosynthesis III	530.958	873.858	662.009	687.664	674.695	673.395	1261.45	654.837	633.894	586.323	623.859	644.404	1128.11	861.662	531.266	598.332	607.352	607.762	364.479	933.89	534.339	576.326	553.223	603.511	1089.59	981.909	650.807	597.41	588.872	660.41	1064.29	941.945	725.663	686.276	741.219	727.333	877.479	331.76	716.818	693.409	680.862	675.019
ILEUSYN-PWY	L-isoleucine biosynthesis I (from threonine)	1925.31	1934.43	1980.93	1973.32	1993.71	1990.59	1675.74	1362.91	1939.79	1942.56	1953.51	1961.74	1883.35	2110.05	1915.59	1926.46	1919.01	1936.31	1948.61	2142.71	1917.6	1926.28	1937.99	1952.49	2084.26	2084.51	1959.37	1952.31	1978.78	1960.12	1976.36	1988.59	1969.76	1971.04	1978.66	1973.98	1883.66	1618.76	1987.29	1990.37	1991.82	1992.98
KDO-NAGLIPASYN-PWY	superpathway of (Kdo)2-lipid A biosynthesis	5.71298	141.122	5.48982	6.13557	6.92603	5.28172	52.428	680.205	0.982768	1.72586	1.40951	1.05621	18.1021	22.5566	4.14845	1.50588	0	1.72921	5.16064	67.8204	14.5506	9.01186	7.10796	12.1128	64.2462	194.39	12.2498	34.6109	11.0284	16.1444	11.0894	41.3882	43.2411	55.3541	27.1525	41.4039	46.2594	66.7784	8.12379	6.1746	5.43404	5.29643
KETOGLUCONMET-PWY	ketogluconate metabolism	27.4205	57.7957	0	0	0	0	67.8251	99.3861	0	0	0	0	65.1225	23.2591	0	0	0	0	3.71031	24.794	0	0	0	0	62.0048	31.263	0	0	0	0	11.2471	53.9275	0	0	0	0	42.1408	29.0346	0	0	0	0
LACTOSECAT-PWY	lactose and galactose degradation I	7.72252	4.82939	0	3.11616	0	1.23614	0.320116	3.36833	0.357496	0.519514	1.9411	1.37026	7.43666	2.75868	0	0	0	0	23.4584	4.0193	2.45359	1.09548	3.66392	1.76213	2.11208	4.74351	1.08222	0.235874	2.60898	0	10.7522	5.84465	2.21609	0	2.7959	0.373531	5.77869	12.1979	0	2.30811	2.85626	2.96762
LEU-DEG2-PWY	L-leucine degradation I	89.3565	196.97	201.989	196.853	185.636	194.566	840.527	230.696	293.707	295.876	322.343	308.474	648.621	398.174	254.424	225.801	244.185	216.337	79.3261	408.554	238.39	188.488	245.536	201.796	746.129	373.804	168.96	147.381	153.313	157.421	49.5668	473.42	121.949	108.626	126.581	124.945	168.82	62.4229	96.2331	118.913	80.8082	93.9297
LIPASYN-PWY	phospholipases	0.0960703	1.12171	0	0	0	0	4.70285	0.490693	0	0	0	0	0	3.85972	0	0	0	0	0	1.83354	0	0	0	0	2.8958	8.59931	1.96716	0	1.85876	0	0	1.52839	0	0	0	0	2.66429	0	0	0	0	0
LPSSYN-PWY	superpathway of lipopolysaccharide biosynthesis	0.0594311	34.8482	0.0986877	0	0.0943969	0.0885568	4.28907	391.228	0	0	0	0	0.0892022	0	0	0	0	0	0	8.00026	0.0705182	0.189743	0.0746564	0.341135	8.79227	27.2934	0.0948507	0	0.211139	0	0.0662103	4.60028	4.87125	6.25677	0.179063	4.16379	0.837427	12.3241	0	0	0	0.0807487
MET-SAM-PWY	superpathway of S-adenosyl-L-methionine biosynthesis	684.945	981.667	201.32	187.619	248.146	235.978	641.779	1056.06	146.931	136.809	197.215	188.921	829.832	793.237	163.937	161.193	159.18	195.609	696.185	810.008	167.396	165.635	178.553	208.221	605.447	803.644	228.849	232.926	206.432	165.196	1261.39	941.297	215.946	178.324	235.262	230.542	1006.28	493.39	128.852	169.711	172.395	186.356
METH-ACETATE-PWY	methanogenesis from acetate	254.312	112.091	21.3043	28.3781	16.0828	21.1553	49.3799	545.869	24.0888	25.2158	18.807	13.7301	53.0127	84.4716	13.8092	27.0472	14.4815	28.5495	91.6599	32.0949	46.1153	53.7392	48.1551	31.6227	101.219	31.2265	38.6262	91.5997	52.9919	22.7575	130.682	77.3862	60.333	59.7814	36.1315	57.1074	74.3537	716.339	61.6137	52.2943	53.8163	37.7503
METHANOGENESIS-PWY	methanogenesis from H2 and CO2	0	0	0	0	0	0	0	0	0	0	0	0	0.0582523	0	0	0	0	0	0	0.86311	0	0	0	0	0	0	0	0	0	0	0	0	0	0	0	0	0.307528	0.841619	0	0	0	0
METHGLYUT-PWY	superpathway of methylglyoxal degradation	11.8803	64.6976	1.21574	1.96395	1.55267	1.13423	129.308	629.515	0.226027	0.413567	0.365651	0.225919	78.6206	33.8886	0	0.222083	0	0	2.93272	68.6353	2.20278	1.74238	1.26277	2.04599	130.873	81.3642	2.61481	6.67602	2.49766	3.47966	4.26706	45.3892	8.00663	9.78848	5.10672	8.57667	21.0461	27.0443	1.00213	0.394842	0.639051	0.783313
METHYLGALLATE-DEGRADATION-PWY	methylgallate degradation	18.3867	42.3569	0	0	0	0	236.682	38.0396	0	0	0	0	159.489	65.3295	0	0	0	0	5.919	71.9156	0.0662715	0.17979	0	0	132.897	92.8738	0	0	0	0	9.84401	105.338	0.186579	0	0	0	24.7806	10.6325	0	0	0	0
NAD-BIOSYNTHESIS-II	NAD salvage pathway II	245.216	442.495	13.9366	15.1325	9.73608	12.9307	370.195	756.811	8.12551	7.60002	7.8386	4.6735	237.399	190.477	7.25249	8.36068	7.73994	8.88057	74.0836	229.25	11.5495	10.4599	14.1269	12.5512	320.333	164.75	12.5614	18.5756	16.6587	13.7455	67.7677	193.73	20.4924	22.4728	13.7438	20.3207	151.93	66.9818	16.517	11.8425	13.544	13.13
NADSYN-PWY	NAD biosynthesis II (from tryptophan)	24.153	42.0891	5.06287	4.16297	3.9822	3.50553	241.212	70.726	17.8723	23.3157	13.3157	12.9877	160.923	71.678	9.39236	15.4327	12.1259	12.8959	6.09122	78.3219	3.81679	3.65264	1.06602	2.5791	233.91	68.943	5.96554	8.15428	1.19357	0.735983	13.93	141.437	0.453578	0	0	0	31.309	14.9405	53.9546	52.45	42.1546	47.6628
NAGLIPASYN-PWY	lipid IVA biosynthesis	177.489	284.67	768.006	797.972	760.677	777.925	649.341	694.338	771.718	764.363	754.071	733.986	645.95	539.479	699.717	761.966	802.994	735.028	548.271	564.94	787.857	818.03	798.966	816.91	889.963	497.865	813.849	803.564	681.111	738.284	199.952	485.22	707.96	704.983	732.462	764.76	453.331	144.505	737.837	756.549	716.396	747.788
NONMEVIPP-PWY	methylerythritol phosphate pathway I	1728.37	1667.82	1646.44	1647.2	1660.62	1649.49	1057.63	1000.71	1628.3	1626.74	1627.7	1642.48	1281.42	1532.28	1641.76	1650.51	1652.94	1665.33	1813.82	1513.4	1640.75	1638.56	1657.07	1649.61	1105.72	1452.43	1623.74	1615.51	1630.33	1642.64	1615.16	1422.46	1657.88	1656.57	1656.13	1654.09	1626.18	1672.29	1663.24	1667.81	1667.09	1670.21
NONOXIPENT-PWY	pentose phosphate pathway (non-oxidative branch)	2470.85	2350.5	2237.39	2242.44	2206.88	2229.94	1357.07	1661.01	2288	2300.01	2298.18	2287.62	1701.57	2165.53	2282.26	2264.48	2261.02	2269.89	2512.61	2155.39	2206.98	2191.99	2221.42	2163.58	1518.16	2108.2	2130.89	2143.82	2197.57	2139.37	2442.74	1941.15	2193.54	2209.61	2184.08	2180.71	2176.27	2355.93	2223.39	2232.69	2216.21	2218.74
OANTIGEN-PWY	O-antigen building blocks biosynthesis (E. coli)	1304.59	1307.99	1162.5	1198.81	1162.87	1160.22	1009.99	824.95	1192.62	1210.24	1187.5	1216.52	1139.82	1308.11	1269.18	1253.77	1257.28	1283.14	1434.66	1299.34	1204.94	1180.57	1210.89	1187	1171.79	1305.5	1182.27	1170.89	1242.76	1183.08	1415.82	1285.9	1242.96	1228.43	1226.89	1201.04	1296.94	1248.49	1199.37	1213.97	1204.59	1200.83
ORNARGDEG-PWY	superpathway of L-arginine and L-ornithine degradation	1.36153	72.9092	1.55121	2.04773	1.96954	1.49006	30.9528	753.53	0.285765	0.511494	0.410364	0.307955	5.97323	10.9401	0	0	0	0	1.19458	34.4201	3.19519	2.54281	1.78293	2.8194	31.7435	91.1402	3.52555	9.92086	3.11649	4.63852	5.65789	20.549	9.88097	13.8275	6.44575	9.79103	15.5933	36.1317	0.594686	0.348096	0.533497	0.888474
ORNDEG-PWY	superpathway of ornithine degradation	12.8822	65.9876	1.36459	2.64916	1.72806	1.3125	124.448	634.878	0.245362	0.456963	0.351684	0.263709	74.059	40.0374	0	0	0	0	4.61344	111.525	3.46138	2.22716	1.55243	2.49538	164.47	99.9817	2.96156	7.90642	2.63446	3.96768	7.51084	40.1405	8.29835	11.1011	5.48475	8.27141	56.4544	35.4067	0.509592	0.298578	1.48076	1.76904
P101-PWY	ectoine biosynthesis	6.46487	11.0761	0	0	0	0	22.4449	19.1493	0	0	0	0	16.6699	3.47603	0	0	0	0	0	5.66488	0	0	0	0	18.6306	7.42257	0	0	0	0	3.198	12.9967	0	0	0	0.356711	13.9956	4.92035	0	0	0	0.85954
P105-PWY	TCA cycle IV (2-oxoglutarate decarboxylase)	423.596	764.619	24.309	28.1341	38.3118	15.429	1321.23	1154.27	35.0995	43.6324	40.0799	40.3153	1234.16	1018.9	10.7888	19.9789	11.4833	39.9141	240.427	1099.18	48.7231	27.9191	52.5947	64.8932	1454.66	1058.97	62.3878	73.5404	54.4977	64.8993	468.278	1085	90.3909	99.7928	49.1997	86.7067	733.203	353.98	27.5401	24.0706	24.6473	26.8654
P108-PWY	pyruvate fermentation to propanoate I	194.472	262.578	980.219	946.811	972.944	991.858	680.409	727.069	997.922	959.73	983.824	954.309	635.229	349.234	921.771	934.176	933.569	849.562	362.323	448.504	988.057	994.202	948.67	985.883	1058.58	360.885	1012.99	1000.27	874.691	971.093	134.529	492.205	935.431	943.664	975.374	1011.58	659.952	393.281	946.11	943.746	919.031	956.661
P122-PWY	heterolactic fermentation	495.596	580.204	191.547	187.042	205.914	203.099	278.92	185.732	170.588	174.05	174.365	177.108	353.305	540.379	189.374	190.401	189.993	194.187	467.86	663.93	206.392	185.84	181.782	170.685	309.694	686.309	172.686	174.506	164.391	149.218	898.423	515.24	143.178	146.211	147.464	131.942	754.415	370.652	164.696	169.588	151.138	150.304
P124-PWY	Bifidobacterium shunt	710.066	784.535	248.277	238.382	268.626	263.056	312.929	207.575	222.894	225.891	228.089	229.903	410.864	683.141	270.209	258.029	251.14	255.937	691.542	826.947	285.812	250.228	239.331	226.537	351.926	836.382	233.893	239.986	221.086	205.01	1254.15	614.137	190.012	192.374	193.925	169.482	964.823	541.005	216.098	225.218	196.925	194.918
P125-PWY	superpathway of (R,R)-butanediol biosynthesis	283.713	143.712	80.37	83.1949	96.8418	83.0418	50.3518	33.1577	145.907	149.905	172.135	184.689	157.352	112.661	191.818	176.532	169.163	192.716	214.687	120.765	106.035	75.0748	118.17	122.411	176.243	90.5375	109.078	104.242	145.845	171.415	119.6	101.783	167.979	160.13	160.849	144.627	134.658	53.793	118.862	110.314	131.806	141.837
P161-PWY	acetylene degradation	1316.14	1200.11	814.833	827.172	792.095	792.341	970.093	1312.19	855.261	885.342	867.232	865.944	1027.73	1071.47	866.17	834.237	811.249	863.135	989.665	1032.93	801.719	785.489	772.589	759.503	630.775	1120.78	821.454	848.412	918.717	844.229	1797.47	1409.35	947.926	941.561	906.521	879.353	1307.78	1672.53	853.219	860.256	867.157	835.895
P162-PWY	L-glutamate degradation V (via hydroxyglutarate)	67.6921	68.0634	45.4305	47.702	60.9962	51.719	87.6435	7.30915	44.5998	43.5384	45.8324	59.9016	183.852	86.4174	56.2836	56.2408	56.2178	67.289	59.2924	206.866	71.8267	55.7209	62.6724	55.548	46.334	80.9883	61.9619	64.1176	61.8446	53.5242	41.4043	102.138	41.2662	33.574	32.8482	31.7658	78.2735	37.0366	39.8558	42.092	38.339	38.9741
P163-PWY	L-lysine fermentation to acetate and butanoate	142.734	68.2649	77.121	80.5741	77.4647	78.1024	50.9355	3.72478	95.0841	76.1703	96.3011	98.386	45.4127	100.798	79.4066	74.9168	74.0764	87.9525	288.294	92.7762	110.342	107.752	111.568	99.6744	33.0603	81.1216	104.471	107.533	123.565	123.172	81.8772	11.4711	69.8971	69.2891	64.2011	69.9634	39.4985	112.659	83.5854	82.1408	94.3685	73.7774
P164-PWY	purine nucleobases degradation I (anaerobic)	313.705	316.063	315.599	290.804	338.503	334.962	516.307	869.553	322.631	319.019	347.445	351.782	509.529	445.576	283.873	280.034	274.069	288.473	267.771	431.186	353.562	317.356	347.249	337.26	718.461	382.768	329.881	305.6	326.077	305.889	217.593	311.574	277.723	265.521	278.904	279.2	385.221	685.603	230.71	235.525	233.892	236.31
P184-PWY	protocatechuate degradation I (meta-cleavage pathway)	16.608	37.3436	0	0	0	0	208.801	33.8719	0	0	0	0	138.143	55.4227	0	0	0	0	4.99867	61.4799	0.067475	0.183055	0	0	115.547	79.9941	0	0	0	0	6.54486	90.4067	0	0	0	0	22.2382	7.61509	0	0	0	0
P221-PWY	octane oxidation	37.3991	84.1883	0	2.31478	0	0	518.395	176.394	0	0.0270245	0	0	309.593	164.772	0	1.25635	0	0.43316	12.0439	318.98	2.22376	0.287614	0	0.389215	470.783	157.844	3.98932	4.26073	3.82825	0.398662	19.6566	196.43	1.93809	1.42418	0	5.3519	129.446	19.9782	0	0	2.7816	2.46808
P23-PWY	reductive TCA cycle I	397.796	676.12	400.532	374.457	409.943	372.748	1034.05	1184.47	410.142	411.898	436.736	483.95	1143.8	958.519	469.516	454.883	485.567	444.027	460.58	1048.28	525.219	463.763	546.71	509.702	1375.57	996.146	487.937	470.264	451.611	446.69	744.053	1084.6	372.094	290.341	325.208	354.003	1020.29	411.718	345.949	463.509	402.531	421.535
P241-PWY	coenzyme B biosynthesis	0.90928	1.30981	0	0	0	0	2.32643	2.29579	0	0	0	0	1.23927	3.03309	0	0	0	0	0.498475	1.60593	0	0	0	0	4.32798	12.6743	0	0	0	0	1.7233	2.8483	0	0	0	0	1.06164	1.43429	0	0	0	0
P261-PWY	coenzyme M biosynthesis I	0	0	0	0	0	0	0.255846	0	0	0.376263	0	0	0	0	0	0	0	0	0	0	0	0	0	0	14.7689	2.75798	3.54893	0	3.31985	0	0	3.82396	0	0	0	4.85044	2.00416	0	0	0	0	0
P281-PWY	3-phenylpropanoate degradation	15.5645	26.9717	0	0.824934	0	0	34.6663	59.551	0.761944	0.969278	0.937607	0.695268	35.2269	12.6445	0	0	0	0.556788	0.455241	11.2908	0.543315	0	0	0	61.6939	15.3861	0	0	0.766723	0	2.92305	15.638	0.872713	0	0.12651	0.240141	16.725	8.2445	0	0	0.865315	0.771187
P341-PWY	glycolysis V (Pyrococcus)	21.1378	2.7773	0	0	0	0	0	0	0	0.472854	0.319137	0	6.4167	1.98321	0	0	0	0	1.43528	0	0	0	0	0	0	0	0	0	0	0	19.8053	1.9377	0	0	0	0	4.27526	2.08434	0.52444	0	0	0.305119
P381-PWY	adenosylcobalamin biosynthesis II (late cobalt incorporation)	39.8871	43.2898	0	0	0	0	75.8793	38.2772	0	0	0	0	123.954	70.4242	0	0	0	0	25.2991	189.455	0	0	0	0	59.0564	34.7584	2.46829	11.8895	0	0	37.0364	58.0829	7.29179	5.51489	0	15.6663	82.9045	41.4336	0	0	0	0
P4-PWY	superpathway of L-lysine, L-threonine and L-methionine biosynthesis I	721.078	942.398	474.842	450.239	547.005	531.758	883.078	1042.63	382.08	362.098	475.55	459.52	1041.07	1010.06	414.298	405.956	401.864	464.887	735.715	1028.12	414.706	405.88	434.371	477.425	841.729	1009.34	495.529	503.628	465.886	402.475	1344.99	1121.06	497.427	435.052	528.231	519.827	1136.28	899.224	341.345	419.359	422.356	447.089
P42-PWY	incomplete reductive TCA cycle	811.356	1028.22	1325.83	1384.5	1352.76	1352.9	852.961	1172.47	1352.7	1338.53	1348.56	1401.13	1287.61	1305.31	1263.9	1353.52	1419.92	1378.84	1334.08	1469.85	1333.83	1362.96	1406.15	1424.64	1366.86	1327.19	1359.64	1328.09	1260.86	1305.29	1395.31	1263.36	1340.9	1315.78	1365.41	1372.1	1235.42	806.468	1333.53	1332.94	1316.6	1347.85
P441-PWY	superpathway of N-acetylneuraminate degradation	656.28	574.906	460.688	423.742	460.03	435.336	206.516	1059.16	445.138	444.438	477.249	494.055	249.015	485.117	402.774	431.069	414.125	422.624	431.921	361.965	478.098	488.834	500.414	504.155	120.805	361.148	504.062	544.349	542.8	498.188	546.308	269.999	403.104	356.758	365.452	396.68	412.201	771.195	398.36	447.277	439.621	430.148
P461-PWY	hexitol fermentation to lactate, formate, ethanol and acetate	6.40286	64.7609	1.3815	1.54482	1.74608	1.32867	13.0769	632.061	2.02883	3.02546	2.29377	3.51619	14.9844	6.70007	1.49893	2.57644	2.05371	2.23788	34.6821	53.476	3.57691	2.51619	2.729	2.55168	10.2611	69.5178	3.0811	8.95566	3.9953	4.38383	14.3357	17.3696	9.24504	13.2001	6.03567	9.1528	20.6	319.624	8.10335	8.3325	2.71185	2.40983
P562-PWY	myo-inositol degradation I	30.9297	52.9418	0	0.565985	0	0.52552	85.8464	72.164	0.363369	0.42588	1.09508	0	76.6526	70.674	0.704962	0.496517	0.417758	0	6.19047	74.1843	0.619358	1.0333	0.550413	0.627091	59.2703	55.273	3.28917	1.41806	3.18979	0.486841	19.0994	61.0299	0.911085	0.950786	0.457786	0.546878	47.2841	30.369	0.867705	0.937771	0.360172	0.872716
P621-PWY	nylon-6 oligomer degradation	3.17897	14.4134	0	0	0	0	44.6368	14.1492	0	0	0	0	54.4299	45.5641	0	0	0	0	3.38826	28.5354	0	0	0	0	52.1577	48.1703	0	0	0	0	2.44887	30.1906	0	0	0	0	5.67087	2.64737	0	0	0	0
PANTO-PWY	phosphopantothenate biosynthesis I	850.6	873.384	1179.55	1204.52	1145.63	1166.02	1064.74	1059.5	1173.76	1170.2	1156.26	1137.2	1059.16	1050.19	1111.58	1155.15	1180.42	1142.8	1101.41	1170.19	1153.12	1191.03	1149.88	1161.1	1151.08	1066.75	1180.36	1181.18	1126.47	1125.35	837.847	986.158	1150.79	1159.22	1166.28	1176.66	1055.46	933.851	1175.67	1179.72	1157.92	1168.76
PANTOSYN-PWY	pantothenate and coenzyme A biosynthesis I	927.529	997.653	1251.24	1266.63	1242.78	1255.27	1013.53	973.466	1268.75	1258.82	1261.47	1245.72	1100.02	1160.85	1199.71	1244.43	1270.67	1236.71	1307.92	1257.47	1237.53	1257.05	1246.34	1262.83	1139.43	1115.78	1253.2	1245.46	1201.43	1222.81	876.497	1055.7	1239.88	1240.69	1259.89	1270.54	1187.81	1011.4	1255.73	1251.4	1242.8	1257.72
PENTOSE-P-PWY	pentose phosphate pathway	679.018	827.122	553.91	604.103	564.025	582.756	549.184	1000.97	502.713	523.712	498.426	522.067	694.604	761.995	396.438	472.951	525.226	530.008	931.053	964.468	453.483	466.09	511.977	467.757	882.325	1001.1	416.998	399.561	401.59	356.053	1422.15	1006.83	417.416	442.995	448.262	468.13	1096.59	564.824	480.166	467.382	463.837	481.954
PEPTIDOGLYCANSYN-PWY	peptidoglycan biosynthesis I (meso-diaminopimelate containing)	1786.26	1710.61	1677.92	1685.86	1672.77	1676.49	1089.09	1075.2	1704.32	1705.99	1696.18	1691.46	1295.72	1550.14	1728.66	1721.04	1720.84	1719.82	1837.01	1524.3	1695.46	1683.23	1707.33	1680.65	1216.28	1511.56	1651.05	1650.42	1669.18	1661.93	1934.8	1503.08	1687.03	1691	1689.11	1683.78	1704.25	1708.52	1693.42	1705.05	1692.86	1703.44
PHOSLIPSYN-PWY	superpathway of phospholipid biosynthesis I (bacteria)	1822.28	1670.84	1674.47	1702.43	1676.05	1672.65	1284.16	1467.42	1668.29	1669.85	1660.12	1691.15	1378.5	1627.91	1670.71	1696.75	1700.11	1729.85	1920.93	1617.88	1639.26	1648.77	1684.62	1670.86	1475.17	1635.69	1649.09	1637.1	1693.53	1671.3	1989.43	1599.71	1714.46	1706.08	1702.15	1682.49	1714.08	1919.46	1704.85	1703.74	1706.24	1695.17
POLYAMINSYN3-PWY	superpathway of polyamine biosynthesis II	136.48	264.812	136.118	156.442	179.526	131.409	255.882	133.932	120.326	107.332	113.882	121.211	257.1	164.065	66.3282	114.698	125.322	133.794	147.876	139.622	126.558	127.381	136.862	137.023	263.671	167.79	101.429	91.3342	87.2719	136.015	65.8072	205.375	107.195	93.5286	82.8933	106.867	203.619	75.309	96.1764	114.232	91.4639	86.063
POLYAMSYN-PWY	superpathway of polyamine biosynthesis I	140.038	270.825	141.707	164.741	196.796	137.529	318.315	905.792	126.735	114.876	124.288	130.329	351.869	178.908	113.252	125.386	152.632	148.788	190.123	304.027	146.664	133.447	200.438	143.654	312.992	380.025	102.058	91.5147	90.0117	139.08	73.6893	279.473	108.921	95.0982	82.9265	109.414	453.318	357.685	95.3817	115.648	90.7297	85.6611
POLYISOPRENSYN-PWY	polyisoprenoid biosynthesis (E. coli)	520.138	714.987	1233.57	1233.93	1232.94	1240.84	958.079	940.185	1251.86	1237.46	1237.51	1222.01	1027.99	978.092	1190.8	1233.63	1252.51	1198.59	1027.99	988.901	1237.36	1258.3	1257.12	1265.33	1159.74	847.482	1252.77	1235.96	1157.29	1214.56	794.845	986.288	1183.28	1184.6	1211.41	1232.55	731.004	551.287	1209.4	1234.85	1201.76	1227.37
PPGPPMET-PWY	ppGpp biosynthesis	96.2248	231.329	4.3344	5.62127	4.31518	4.77927	441.008	954.224	0.614831	0.93472	1.44509	1.88961	317.267	175.186	2.71368	1.67578	1.86116	0.541486	14.0797	299.663	6.99588	4.57652	2.84669	4.37275	457.339	248.584	5.30103	19.0117	6.14972	6.79672	43.3957	225.717	22.0768	23.8889	10.6535	20.6527	198.423	112.323	7.67087	11.0182	10.2253	8.08739
PROTOCATECHUATE-ORTHO-CLEAVAGE-PWY	protocatechuate degradation II (ortho-cleavage pathway)	115.702	237.849	0	1.57216	0	0.673597	1149.92	256.835	0.433961	2.23349	0.888687	0	855.476	507.001	0.83539	1.06351	0.527464	1.8812	45.5552	568.142	0.829449	1.11074	0.624636	1.1898	896.645	486.171	1.68717	3.10796	1.45772	1.23895	72.4583	637.566	3.24824	2.16007	1.02158	4.99486	213.304	86.5296	2.06288	2.1099	0.446655	2.56055
PRPP-PWY	superpathway of histidine, purine, and pyrimidine biosynthesis	655.063	959.661	966.004	943.429	965.426	975.017	906.18	1040.56	929.042	918.251	944.241	937.954	1042.18	1098.91	866.406	871.095	881.445	874.143	691.899	1141.97	863.402	819.485	859.37	840.568	709.27	1099.55	828.492	833.36	795.607	816.841	703.737	1085.51	969.916	977.873	982.912	999.277	1193.52	722.434	987.718	967.263	957.414	960.997
PWY-1269	CMP-3-deoxy-D-manno-octulosonate biosynthesis I	167.665	301.197	725.644	753.407	723.619	737.409	759.006	777.782	721.929	711.72	704.637	689.511	721.89	564.915	656.616	715.119	749.336	691.734	524.361	595.668	740.554	768.234	749.138	770.643	965.162	560.417	771.348	762.337	646.49	697.63	173.478	519.001	681.889	673.247	703.485	731.584	499.977	136.612	702.367	722.678	682.519	714.973
PWY-1361	benzoyl-CoA degradation I (aerobic)	3.50119	7.36388	0	0	0	0	8.42362	16.2546	0	0	0	0	4.67342	0	0	0	0	0	0	0	0	0	0	0	4.32048	0.666457	0	0	0	0	0.424648	0.686216	0	0	0	0	3.43976	2.03832	0	0	0	0
PWY-1422	vitamin E biosynthesis (tocopherols)	0	0	0	0	0	0	0.145048	0	0	0	0	0	0.2132	0	0	0	0	0	0	0	0	0	0	0	0	0	0	0	0	0	0	0	0	0	0	0	0	0	0	0	0	0
PWY-1501	mandelate degradation I	1.46702	3.99604	0	0	0	0	8.63833	4.49888	0	0	0	0	12.9974	4.98309	0	0	0	0	0	3.7551	0	0	0	0	26.9206	4.9852	0	0	0	0	0	6.62015	0	0	0	0	0	0	0	0	0	0
PWY-1541	superpathway of taurine degradation	6.57757	3.82601	0	0	0	0	3.62349	1.49905	0	0	0	0	2.07719	38.5744	0	0.271933	0.263648	0.434019	16.8731	25.7588	0	0	0	0	2.68012	2.85377	2.43062	0	2.20193	0	2.48812	5.88327	0	0	0	3.09056	14.5499	2.95272	0	0	0	0
PWY-1622	formaldehyde assimilation I (serine pathway)	11.3675	32.0639	0	0	0	0	28.3614	34.8349	0	0.62745	0	0	30.9678	16.1038	0	0	0	0	0	8.77806	0	0	0	0	66.0949	18.865	0	0	0	0	17.5289	22.8945	0	0	0	0	25.1002	14.1992	0	0	0	0
PWY-181	photorespiration	143.114	306.137	2.38202	0	1.70721	0	608.077	188.582	0	3.01334	0	0	630.157	602.59	0	0.838951	0.806471	3.06852	141.917	591.903	0	0	0	0	566.897	536.752	29.8729	23.7204	19.3972	0	113.43	576.31	14.7406	2.83821	0	11.464	169.738	91.0824	6.64918	15.451	17.7216	17.604
PWY-1861	formaldehyde assimilation II (RuMP Cycle)	44.3141	51.4684	3.58006	2.57266	4.55419	1.47276	6.43701	247.393	24.3687	26.6402	27.9411	25.4014	43.1514	28.539	0.260711	1.50781	0.724848	3.74955	20.7611	12.9634	6.55682	4.30741	9.42171	3.69307	24.0835	16.3493	3.42338	0.474596	10.8271	8.7426	48.6021	34.9537	0.969856	0	0	1.26644	23.5582	41.9474	1.95675	0	1.17261	3.16955
PWY-1882	superpathway of C1 compounds oxidation to CO2	2.41623	3.5556	0	0	0	0	6.91364	6.91843	0	0	0	0	6.31876	2.84079	0	0	0	0	0	2.03149	0	0	0	0	14.0162	2.35958	0	0	0	0	0.649534	4.03492	0	0	0	0	6.26882	4.38359	0	0	0	0
PWY-2941	L-lysine biosynthesis II	92.5865	133.743	43.4139	34.2678	53.7999	43.0222	75.7141	608.096	28.2004	34.2594	23.5944	28.7054	63.7519	87.6271	21.4479	37.1356	19.4181	42.4946	43.9847	88.9668	40.6491	29.2652	39.4736	41.1335	43.2674	80.3691	26.9709	39.1981	22.5706	26.0327	254.186	145.753	19.0106	20.493	15.5303	17.8959	152.274	669.495	26.6974	23.8037	20.4292	24.766
PWY-2942	L-lysine biosynthesis III	1899	1830.38	1788.45	1787.01	1798.7	1798.69	1309.47	1246.42	1790.48	1791.56	1794.1	1797.02	1509.34	1691.73	1783.93	1787.05	1787.96	1805.81	1853.19	1676.85	1782.41	1777.88	1797.48	1794.58	1401.71	1638.78	1771.83	1764.79	1792.19	1794.84	1981.19	1656.93	1798.36	1797.02	1796.4	1791.66	1741.33	1753.08	1807.14	1799.11	1812.63	1809.87
PWY-3001	superpathway of L-isoleucine biosynthesis I	1853.82	1809.79	1844.9	1848.01	1850.3	1850.3	1294.43	1284.21	1821.36	1826.23	1815.58	1822.53	1470.6	1678.48	1838.81	1840.18	1841.89	1851.39	1884.78	1670.74	1827.24	1824.96	1846.5	1839.39	1441.44	1670.38	1829.92	1818.71	1846.11	1838.46	1877.6	1614.96	1849.04	1854.6	1853.72	1851.1	1725.29	1699.43	1861.71	1865.26	1866.63	1865.83
PWY-3081	L-lysine biosynthesis V	0	0	0	0	0	0	0	0	0	0	0	0	0	0	0	0	0	0	0	0	0	0	0	0	0.627022	0	0	0	0	0	0	0.36824	0	0	0	0	0	0	0	0	0	0
PWY-3661	glycine betaine degradation I	12.7183	31.5702	0	0	0	0	44.3829	39.2899	0	0	0	0	30.7198	130.51	0	0	0	0	3.22441	69.4189	0	0	0	0	40.1892	12.6446	7.03139	2.6142	6.75758	0	13.6252	36.8104	1.19541	0.875944	0	14.877	32.5885	16.8783	0	0	0	0
PWY-3781	aerobic respiration I (cytochrome c)	790.815	1429.26	722.576	663.737	831.417	799.928	2584.46	1838.94	923.59	944.025	1102.46	1250.6	2624.98	2194.17	799.094	748.965	829.254	833.271	735.285	2288.74	868.47	604.227	914.552	854.63	3361.72	2163.03	834.804	582.47	790.181	597.483	829.117	2213.67	707.545	647.923	736.731	744.562	1696.43	644.594	928.384	865.584	862.647	863.114
PWY-3801	sucrose degradation II (sucrose synthase)	0	0	0	0	0	0	8.41909	0	0	0	0	0	1.77943	0	0	0	0	0	0	0	0	0	0	0	59.9211	4.83328	0	0	0	0	0	2.90253	0	0	0	0	0	0	0	0	0	0
PWY-3941	&beta;-alanine biosynthesis II	0	0	0	0	0	0	3.55959	4.34243	0	0	0	0	0	0	0	0	0	0	0	1.2089	0	0	0	0	4.09639	1.23184	1.52303	0.778715	0.510206	0	0	0.385839	0.618139	0	0	0	2.16295	0.679273	0	0	0.248136	0.541616
PWY-4361	S-methyl-5-thio-&alpha;-D-ribose 1-phosphate degradation	0	3.05626	0.822948	0.503799	1.36826	0.241122	1.42793	77.214	0.442743	0.836988	0.517135	0.704273	5.58971	5.06267	0	0.390153	0	1.05333	0	1.40134	1.75976	0.392237	2.43425	0.94876	3.15187	5.89314	1.08231	0	1.05513	1.31561	6.84792	12.4742	0	0	0	0	6.5991	18.0299	0	0.263611	0	0
PWY-4722	creatinine degradation II	0	0	0	0	0	0	0	0	0	0	0	0	1.65354	0	0	0	0	0	0	0	0	0	0	0	1.18518	0.552514	0	0	0	0	0	0	0	0	0	0	0	5.01462	0	0	0	0
PWY-4984	urea cycle	107.259	219.592	95.8354	62.0783	139.446	84.1341	618.941	558.744	65.9297	62.6635	74.6044	73.3921	576.739	384.982	51.3096	49.9631	53.0853	46.2747	47.9393	373.632	62.1168	46.4845	95.2096	64.3973	648.6	391.498	58.3682	50.6638	49.4694	83.7605	75.9483	512.908	30.2736	36.0509	27.4324	46.1015	153.088	661.029	44.719	60.7968	52.2162	39.0641
PWY-5005	biotin biosynthesis II	25.3657	9.07884	34.855	28.2167	54.5777	39.1574	8.44587	329.14	39.7598	37.4509	35.3344	36.0779	73.9262	13.4252	46.7042	48.2224	50.3206	53.5624	77.4383	9.76306	56.9692	48.0844	44.9278	39.6261	36.7912	2.51733	30.7295	55.0838	31.7044	30.4737	8.01163	18.1521	46.2287	39.9858	34.9749	41.6222	315.067	353.327	47.5672	44.9144	44.0756	39.5615
PWY-5022	4-aminobutanoate degradation V	69.6674	198.513	29.3334	26.9735	27.9224	34.6705	541.477	589.885	24.3418	21.7283	29.6724	46.6205	436.884	304.439	24.7574	26.6857	27.9413	39.0047	66.5926	365.116	36.2483	25.192	29.9884	26.6314	488.337	369.161	65.6273	55.7351	64.9703	37.8519	90.0359	322.013	30.066	33.9093	19.8531	29.1603	127.777	299.239	29.9956	24.973	29.3004	20.8581
PWY-5028	L-histidine degradation II	71.1755	158.003	2.97655	4.32047	6.01366	4.82845	707.093	159.736	4.36098	7.03785	7.87547	7.45323	552.614	351.168	4.13464	4.22039	6.07022	4.57302	75.3475	405.026	0.397428	1.61462	1.40466	1.61855	590.683	315.48	1.60326	2.6599	0.798503	0	56.7599	397.9	3.01953	1.33399	2.18361	6.28671	83.6855	43.746	1.57057	2.23651	0	0
PWY-5088	L-glutamate degradation VIII (to propanoate)	2.59317	0	0.835899	2.28806	1.8965	2.81768	2.17695	0	1.10151	0	0	0	1.72945	0	3.16807	1.82115	0	0	3.17764	0	0.475469	0	7.4787	4.99996	2.36245	0	3.16301	2.11472	4.54718	15.6535	2.24385	1.66387	1.3579	0.533629	1.35817	1.13636	6.88022	0	0	0.804512	0	0.411305
PWY-5097	L-lysine biosynthesis VI	1740.57	1608.39	1761.87	1762.24	1768.38	1770.83	1224.64	1196.99	1764.92	1767.44	1768.12	1770.03	1423.06	1595.92	1760.38	1765	1764.43	1778.53	1753	1584.55	1755.54	1753.24	1765.95	1766.94	1331.44	1559.75	1744.74	1742.6	1764.25	1763.41	1869.23	1520.32	1771.87	1770.76	1770.91	1764.77	1666.17	1678.72	1780.33	1774.17	1782.74	1781.84
PWY-5100	pyruvate fermentation to acetate and lactate II	1838.98	1753	1711.19	1734.04	1672.96	1681.6	696.146	808.099	1727.22	1746.72	1714.2	1701.34	1084.7	1446.54	1779.43	1766.79	1760.73	1750.24	1851.18	1372.82	1717.09	1723.54	1720.68	1681.79	701.001	1327.05	1672.14	1681.95	1697.12	1671.69	1953.91	1375.35	1700.12	1716.17	1692.36	1687.45	1619.47	1836.04	1688.06	1715.7	1687.93	1701.35
PWY-5101	L-isoleucine biosynthesis II	2073.54	2088.56	2131.62	2127.32	2146.02	2142.31	1900.63	1433.32	2088.51	2091.63	2099.21	2109.55	2099.64	2300.48	2068.38	2080.91	2074.52	2094.4	2109.33	2318.74	2066.9	2078.25	2089.55	2106.11	2262.29	2270.78	2111.03	2103.36	2130.15	2114.97	2138.95	2176.4	2132.34	2133.05	2140.51	2135.21	2034.82	1676.43	2144.7	2148.74	2150.45	2151.75
PWY-5103	L-isoleucine biosynthesis III	1736.22	1620.63	1825.78	1834.34	1833.08	1835.58	1407.13	1126.61	1790.17	1794.4	1784.4	1794.87	1591.54	1755	1799.21	1808.45	1808.9	1820.98	1811.43	1772.37	1787.53	1799.55	1809.57	1819.24	1615.59	1776.37	1822.9	1813.03	1834.6	1826.37	1838.87	1616.58	1853.42	1853.82	1859.52	1853.74	1719.13	1335.19	1853.9	1857.86	1855.43	1859.01
PWY-5104	L-isoleucine biosynthesis IV	2033.27	2019.56	2018.14	2032.56	1989.65	1993.04	852.684	1062.51	1980.04	1996.77	1973.97	1979.11	1632.65	2104.44	1981.2	1990.28	1978.26	1984.85	2079.69	2144.52	1958.8	1982.85	1959.99	1963.32	1396.38	2127.65	1983.6	1993.99	1999.93	1974.01	1988.52	1911.69	2018.39	2021.41	2009.43	1997.42	1920.43	1740.93	2025.45	2046.72	2023.28	2025.82
PWY-5121	superpathway of geranylgeranyl diphosphate biosynthesis II (via MEP)	1707.41	1622	1626.81	1633.18	1625.29	1626.8	791.756	901.049	1619.95	1619.58	1614.2	1625.38	1138.13	1454.88	1635.13	1643.14	1645.15	1654.19	1792.05	1429.85	1629.7	1629.45	1638	1634.14	978.935	1393.15	1613.15	1608.75	1620.14	1625.19	1656.86	1348.02	1644.77	1643.93	1642.78	1638.22	1595.5	1629.97	1651.95	1654.1	1651.58	1656.5
PWY-5154	L-arginine biosynthesis III (via N-acetyl-L-citrulline)	127.437	365.899	806.737	774.04	800.806	823.209	1043.52	885.955	737.845	742.208	754.829	710.856	948.914	742.224	731.389	702.975	718.768	691.107	268.462	707.216	766.403	761.26	714.799	734.584	1079.5	715.667	774.693	790.297	695.306	744.834	116.611	799.929	770.841	798.955	796.865	842.688	277.901	151.486	809.779	793.675	792.173	804.7
PWY-5177	glutaryl-CoA degradation	168.686	132.897	196.111	177.178	231.061	215.483	58.9554	3.91273	193.337	184.514	190.541	200.208	353.94	127.394	193.298	183.397	185.422	195.214	165.805	246.834	187.612	154.072	177.795	164.98	26.1185	111.234	163.538	166.47	158.851	152.129	92.8147	92.1762	176.723	155.399	170.743	162.495	430.18	79.458	183.344	180.255	178.035	189.005
PWY-5178	toluene degradation IV (aerobic) (via catechol)	14.8756	41.2271	0	0	0	0	222.242	55.5371	0	0.604096	0	0	149.503	71.1473	0	0	0	0.509893	5.22648	70.6707	0	0	0	0	269.896	96.9336	0	0	0	0	14.0549	106.817	0.351929	0	0	0.0849314	26.8126	15.3657	0	0	0	0.108383
PWY-5180	toluene degradation I (aerobic) (via o-cresol)	96.8716	162.604	9.23657	7.04007	7.76665	9.65017	500.614	306.019	8.48023	5.86804	4.45765	3.32602	396.042	257.614	6.00106	3.72201	5.12635	8.33197	30.051	232.375	4.46	4.83587	8.13417	12.2787	298.448	256.75	8.6117	7.7313	7.05505	8.57261	49.9871	319.725	5.40552	4.36568	2.75365	4.69404	103.706	57.9848	7.34091	5.90296	8.37923	5.96686
PWY-5181	toluene degradation III (aerobic) (via p-cresol)	7.61833	51.8343	0	0.349869	0	0	130.264	182.264	0.220271	0.876887	0.418624	0	62.3523	34.9472	0	0.329019	0	0.480344	0.228422	31.5763	0.435139	0	0.3491	0.416681	253.422	58.6195	0.838702	0	0.55381	0.688041	10.2207	51.2912	1.53902	1.15063	0	1.83251	32.6314	30.8048	0	0	0	0.0585216
PWY-5182	toluene degradation II (aerobic) (via 4-methylcatechol)	96.8716	162.604	9.23657	7.04007	7.76665	9.65017	500.614	306.019	8.48023	5.86804	4.45765	3.32602	396.042	257.614	6.00106	3.72201	5.12635	8.33197	30.051	232.375	4.46	4.83587	8.13417	12.2787	298.448	256.75	8.6117	7.7313	7.05505	8.57261	49.9871	319.725	5.40552	4.36568	2.75365	4.69404	103.706	57.9848	7.34091	5.90296	8.37923	5.96686
PWY-5183	superpathway of aerobic toluene degradation	1.13435	11.6898	0	0	0	0	107.115	69.0887	0	0.108325	0	0	13.8949	20.5764	0	0	0	0.521303	0.450916	15.6195	0	0	0	0	33.8068	46.0058	0	0	0	0	8.82031	19.8905	0	0	0	0.119003	4.90817	4.24732	0	0	0	0.0708252
PWY-5188	tetrapyrrole biosynthesis I (from glutamate)	1229.92	1071.86	913.375	974.715	914.025	909.745	916.862	966.37	936.064	938.464	920.717	970.86	1096.83	1214.78	915.122	953.433	996.401	1024.12	1379.58	1166.42	914.263	909.724	958.48	944.052	1159	1207.82	955.503	921.038	989.192	953.972	931.618	979.68	1015.65	982.283	980.631	962.534	1249.51	1075.94	954.22	951.034	942.485	923.979
PWY-5189	tetrapyrrole biosynthesis II (from glycine)	1163.33	992.815	817.094	874.062	817.309	812.579	877.06	991.049	835.439	834.875	825.936	873.048	1061.71	1159.41	799.833	841.679	887.02	913.704	1319.1	1107.82	809.841	804.957	853.379	839.848	1110.08	1136.41	858.223	821.332	886.283	852.7	826.737	902.179	917.671	882.911	878.278	865.498	1175.15	1046.43	848.157	843.728	836.105	816.722
PWY-5198	factor 420 biosynthesis	4.60815	5.05599	0	0	0	0	8.42039	1.7705	0	0	0	0	6.98809	2.3857	0	0	0	0	1.94237	2.5016	0	0	0	0	16.9867	4.45616	0	0	0	0	2.66049	14.0017	0	0	0	0.1462	5.87226	2.56105	0	0	0	0
PWY-5265	peptidoglycan biosynthesis II (staphylococci)	21.3069	32.6713	0	0	0	0	2.3307	10.3221	0	0	0	0	7.67085	8.88057	0	0	0	0	20.732	4.08319	0	3.2805	1.90483	0.964715	10.228	14.8466	0	0	0	0	9.79822	8.57433	0	0	0	0	6.05702	0.832091	0	0	0	0
PWY-5304	superpathway of sulfur oxidation (Acidianus ambivalens)	27.9275	48.7352	57.5112	47.3848	48.3319	45.8424	344.65	78.177	53.4817	57.8974	56.8921	48.8538	252.035	147.132	75.9398	67.4948	78.0448	58.8764	57.4386	138.9	88.0934	97.0867	87.7132	82.3525	172.565	137.872	179.831	170.572	153.183	101.368	11.339	177.382	40.3854	27.7333	37.9995	40.3941	57.5429	27.7558	44.8165	71.765	54.6394	60.737
PWY-5345	superpathway of L-methionine biosynthesis (by sulfhydrylation)	260.264	478.407	531.976	561.223	555.656	530.625	1098.39	957.277	465.744	390.823	367.258	458.13	978.739	725.448	268.976	403.078	378.27	394.471	360.112	803.047	441.31	527.746	452.979	581.992	1085.8	821.469	600.321	572.01	462.323	610.865	223.205	846.468	543.997	489.423	549.551	524.615	603.423	276.561	522.682	514.937	517.326	487.859
PWY-5347	superpathway of L-methionine biosynthesis (transsulfuration)	870.712	1136.4	286.606	267.995	348.98	332.907	672.346	1111.49	212.18	198.111	281.086	269.764	915.456	938.679	235.994	232.025	229.179	279.086	880.702	942.61	240.513	238.069	255.754	295.884	630.089	933.445	323.583	329.143	293.838	237.553	1334.67	1033.05	306.481	255.58	332.284	325.919	1134.6	642.46	187.034	243.83	247.557	266.723
PWY-5384	sucrose degradation IV (sucrose phosphorylase)	125.415	136.84	125.453	167.854	131.617	107.416	94.1886	800.574	92.1364	76.5892	53.5134	80.3674	59.2198	60.5017	22.7731	86.9141	97.9651	98.0356	128.369	140.671	94.5309	149.953	111.735	154.492	114.781	283.225	165.547	165.963	102.768	189.752	582.919	203.698	140.938	115.451	127.383	113.895	340.793	312.518	133.639	119.571	121.232	97.9373
PWY-5392	reductive TCA cycle II	0	0	0	0	0	0	0	0	0	0	0	0	0	0	0	0	0	0	0	0	0	0	0	0	2.63452	0	0	0	0	0	0	0	0	0	0	0	0	0	0	0	0	0
PWY-5415	catechol degradation I (meta-cleavage pathway)	54.5785	131.286	5.34833	2.10447	4.96409	1.31551	303.939	270.926	6.07902	4.74556	2.54881	2.10298	243.953	117.273	1.10287	1.89714	0.665273	5.6422	9.79725	121.673	2.10704	2.04276	4.55951	8.35995	275.268	148.407	5.72581	2.51413	5.30968	5.61637	33.1185	216.173	1.4355	1.44996	0.702647	3.16359	61.1552	31.8494	1.39036	1.81487	0.593533	1.37768
PWY-5417	catechol degradation III (ortho-cleavage pathway)	40.5739	109.865	0	0.698817	0	0	792.051	149.057	0	0.753131	0	0	557.146	317.479	0	0.392114	0	0.649805	25.2474	358.859	0.670249	0	0	0	586.063	302.857	0.629167	0	1.04281	1.03084	26.9872	385.209	1.16821	0.71298	0.341861	1.84024	82.6755	23.1889	1.49832	1.19014	0.721934	0.818106
PWY-5419	catechol degradation to 2-oxopent-4-enoate II	23.5668	70.3272	0	0	0	0	275.256	72.1606	0	0.409422	0	0	216.095	98.5145	0	0	0	1.66711	7.54461	103.032	0	0	0	1.46605	271.834	123.645	0.410534	0	0.309428	0.383778	19.9284	184.453	0	0	0	0	30.5084	15.6797	0.249093	0	0	0
PWY-5420	catechol degradation II (meta-cleavage pathway)	33.2244	95.6836	0	0	0	0	344.282	106.263	0	0.691034	0	0	272.565	136.96	0	0	0	2.5478	11.6345	137.873	0	0	0	2.34076	280.913	162.451	0.69945	0	0.528154	0.654664	26.3327	230.549	0	0	0	0	40.692	20.6582	0.428079	0	0	0
PWY-5430	meta cleavage pathway of aromatic compounds	17.9637	39.3636	0	0	0	0	231.905	68.3296	0	0.560116	0	0	157.241	77.944	0	0	0	0.943869	6.66012	78.4912	0	0	0	0	206.548	88.4724	0	0	0	0.548979	13.059	131.751	0	0	0	0	25.9686	12.1244	0	0	0	0
PWY-5431	aromatic compounds degradation via &beta;-ketoadipate	40.5739	109.865	0	0.698817	0	0	792.051	149.057	0	0.753131	0	0	557.146	317.479	0	0.392114	0	0.649805	25.2474	358.859	0.670249	0	0	0	586.063	302.857	0.629167	0	1.04281	1.03084	26.9872	385.209	1.16821	0.71298	0.341861	1.84024	82.6755	23.1889	1.49832	1.19014	0.721934	0.818106
PWY-5484	glycolysis II (from fructose 6-phosphate)	1110.01	1533.77	989.037	931.388	996.847	960.511	1028.07	1204.36	988.516	959.519	957.516	910.635	1092.03	1096.24	862.249	882.554	876.554	784.144	609.17	1093.45	924.171	943.13	908.504	906.272	1072.87	1099.89	888.033	894.512	764.752	905.86	1811.72	1387.3	819.793	821.215	816.933	851.304	1442.15	1196.39	810.122	834.892	819.085	803.956
PWY-5499	vitamin B6 degradation	0.336098	0.538507	0	0	0	0	1.36245	0.695952	0	0	0	0	0.434791	0	0	0	0	0	0	0	0	0	0	0	0.517311	0.277325	0	0	0	0	0	0	0	0	0	0	0.542319	0	0	0	0	0
PWY-5505	L-glutamate and L-glutamine biosynthesis	1129.81	1168.38	899.561	886.559	830.507	823.479	940.041	334.604	798.831	789.381	784.98	778.889	979.418	992.196	620.411	685.579	655.937	650.202	1064.58	1129.5	702.544	805.655	669.415	724.406	776.333	1090.68	757.137	809.366	721.261	748.865	855.157	835.476	803.488	795.188	747.365	745.595	1255.17	996.02	826.783	821.05	830.146	776.841
PWY-5507	adenosylcobalamin biosynthesis I (early cobalt insertion)	46.7161	39.3156	11.8769	10.3439	8.46317	11.5581	65.0066	44.5158	8.7061	12.5585	11.3108	9.28718	95.2536	59.8192	7.4191	8.19827	8.55731	14.6174	110.641	205.871	17.6773	13.2657	16.9939	14.5443	14.6098	30.1074	18.5307	27.9688	20.817	5.78325	61.5751	55.8193	34.4022	30.5497	18.7491	36.2102	102.208	129.005	23.6877	24.7498	2.56661	9.9967
PWY-5509	adenosylcobalamin biosynthesis from cobyrinate a,c-diamide I	1179.6	904.467	1192.88	1175.09	1174.95	1194.51	865.823	739.815	1167.9	1166.57	1164.88	1169.72	931.168	947.531	1244.52	1200.33	1169.05	1193.55	1120.38	1019.99	1196.98	1201.11	1159.4	1181.64	667.476	963.368	1228.46	1247.77	1285.23	1263.15	810.106	847.313	1244.13	1261	1243.96	1232.05	961.281	1041.15	1236.29	1217.01	1251.27	1242.74
PWY-5519	D-arabinose degradation III	0	0	0	0	0	0	0	0	0	0	0	0	0.162278	0	0	0	0	0	0	0	0	0	0	0	0	0	0	0	0	0	0	0	0	0	0	0	0	0	0	0	0	0
PWY-5529	superpathway of bacteriochlorophyll a biosynthesis	16.9647	26.1401	0	0	0	0	18.8388	3.15209	0	0	0	0	26.4983	9.8316	0	0	0	0	0	5.03818	0	0	0	0	20.5534	9.8588	3.35358	4.7518	0	0	8.43691	27.4776	2.40957	0	0	0	46.1847	21.6041	2.20302	5.60042	3.3675	3.90356
PWY-5531	chlorophyllide a biosynthesis II (anaerobic)	21.2697	27.0114	0	0	0	0	21.5715	15.562	0	0	0	0.263731	29.9839	11.3161	0	0	0	0	7.97554	6.04369	0.367817	0	0	0	27.2351	13.132	3.98979	4.09662	2.6786	0	41.9033	42.1036	2.11176	0	0	0.731857	77.1939	31.7343	2.05669	5.52675	5.23225	4.71059
PWY-5532	adenosine nucleotides degradation IV	0	0	0	0	0	0	0	0	0	0	0	0	0	0	0	0	0	0	0	0	0.15349	0.855621	0.46272	0	1.01321	0.687164	0.207449	0	0	0	0	0	0	0	0	0	0	0	0	0	0	0
PWY-5647	2-nitrobenzoate degradation I	7.22797	14.3235	0	0	0	0	95.7218	26.0327	0	0	0	0	60.8315	26.3342	0	0	0	0.682734	2.109	27.9387	0	0	0	0.48664	95.6062	26.5415	0	0	0.159899	0.199386	5.33956	52.6908	0	0	0	0	10.401	5.38851	0	0	0	0
PWY-5651	L-tryptophan degradation to 2-amino-3-carboxymuconate semialdehyde	15.1916	26.6211	3.16832	2.60454	2.49139	2.19289	166.017	47.3763	11.2198	14.6567	8.35022	8.14376	106.011	45.6902	5.8836	9.68159	7.60083	8.0851	3.81253	50.0083	2.38772	2.28492	0.666436	1.61295	159.006	43.9303	3.73392	5.1067	0.7462	0.460073	8.74048	92.2832	0.283517	0	0	0	19.7468	9.38469	34.1723	33.2052	26.6204	30.1396
PWY-5654	2-amino-3-carboxymuconate semialdehyde degradation to 2-oxopentenoate	7.18758	14.8928	0	0	0	0	101.159	27.3232	0	0	0	0	65.0594	29.7303	0	0	0	0.715251	2.28514	29.9909	0	0	0	0.519083	102.583	31.1401	0	0	0.159899	0.199386	5.77564	55.4545	0	0	0	0	10.6298	5.69421	0	0	0	0
PWY-5655	L-tryptophan degradation IX	10.8747	22.9882	0	0	0	0	156.978	34.2255	0	0	0	0	103.321	45.6061	0	0	0	1.48632	3.80543	48.1644	0	0	0	0.980761	143.527	44.891	0	0	0.3412	0.384625	6.73035	87.2291	0	0	0	0	13.5612	5.82914	0	0	0	0
PWY-5656	mannosylglycerate biosynthesis I	0	0	0	0	0	0	0	0	0	0	0	0	0	0	0	0	0	0	0	0	0	0	0	0	0.672645	0	0	0	0	0	0	0	0	0	0	0	0	0	0	0	0	0
PWY-5659	GDP-mannose biosynthesis	1288.28	1412.87	1437.98	1446.15	1446.92	1416.54	1185.16	731.132	1453.42	1449.14	1440.37	1437.44	1337.59	1396.48	1428.68	1438.71	1460.71	1424.81	1419.59	1425.23	1422.47	1428.88	1431.94	1417.7	1346.35	1469.1	1433.89	1418.98	1372.33	1416.3	1464.84	1414.63	1445.65	1442.11	1442.13	1445.14	1370.43	1197.95	1411.83	1442.02	1400.5	1417.75
PWY-5667	CDP-diacylglycerol biosynthesis I	1926.64	1811.7	1830.2	1852.01	1831.03	1827.39	1365.34	1594.33	1826.43	1828.83	1825.93	1845.49	1531.84	1743.56	1821.39	1840.47	1850.51	1871.55	2029.31	1715.82	1814.37	1816.35	1850.19	1836.1	1598.35	1754.72	1811.06	1800.5	1841.82	1827.35	1941.3	1670.94	1859.54	1853.42	1847.44	1838.81	1806.5	2007.2	1869.91	1864.84	1866.93	1858.66
PWY-5676	acetyl-CoA fermentation to butanoate II	341.854	483.833	338.658	384.548	335.702	341.988	783.237	587.012	362.574	321.939	345.882	383.422	666.671	633.174	351.742	341.991	322.074	320.708	336.836	622.182	422.013	410.528	422.189	401.835	521.168	631.959	417.891	455.445	436.556	455.324	248.02	578.864	257.28	246.227	234.34	269.274	294.05	260.282	318.669	310.071	309.254	289.647
PWY-5677	succinate fermentation to butanoate	0.149107	24.8497	41.0993	38.5889	41.9962	49.7652	2.81018	17.4484	34.4882	24.9584	24.2502	20.1592	7.33323	2.76599	35.0024	22.8095	29.8509	25.966	0.343971	34.3228	20.472	31.8372	30.0279	38.2517	10.6845	22.9902	34.9351	42.0247	35.8016	42.4654	1.00006	10.2862	19.1582	17.6779	19.2763	25.0039	6.01171	10.6582	40.3605	36.6896	43.073	31.7566
PWY-5686	UMP biosynthesis	1923.59	1841.52	1866.5	1871.21	1868.15	1864.29	1272.36	1134.49	1872.84	1866.98	1861.39	1863.5	1458.1	1722.34	1859.07	1873.79	1874.45	1875.3	1985.26	1704.13	1852.94	1858.08	1869.77	1864.39	1421.06	1680.01	1835.23	1836.08	1834.35	1853.15	2112.41	1661.37	1866.95	1862.6	1867.02	1861.35	1842.96	1785.3	1876.64	1883.61	1876.51	1880.72
PWY-5695	urate biosynthesis/inosine 5'-phosphate degradation	1260.47	1418.25	1483.82	1440.23	1485.69	1490.66	1357.56	1221.23	1541.4	1531.7	1570.63	1526.13	1402.01	1231.5	1526.36	1502.98	1510.76	1447.35	1397.85	1278.68	1491.81	1447.91	1484.56	1464.35	1409.66	1185.04	1449.72	1448.1	1395.43	1444.05	1042.94	1310.8	1465.17	1490.44	1494.44	1532.2	1226.04	1309.78	1449.56	1456.96	1444.35	1494.63
PWY-5705	allantoin degradation to glyoxylate III	89.0027	110.467	4.24146	5.55424	2.70371	4.55102	182.594	260.174	10.0064	10.0268	10.8083	10.0835	151.425	153.511	2.21777	3.79264	4.98844	6.73656	81.2716	91.0922	5.17894	5.7457	6.42209	5.17642	158.822	132.43	5.04914	6.75423	8.59247	6.40862	44.2056	116.652	9.14139	8.24063	5.98626	8.76656	51.2475	78.1431	3.67517	5.52504	4.33903	4.22946
PWY-5741	ethylmalonyl-CoA pathway	7.27323	19.6231	5.62271	9.54014	6.07706	7.80289	27.624	21.3009	1.30332	3.25186	3.47923	4.607	25.7238	46.4231	2.17344	2.33995	3.63229	3.4974	1.3715	25.2603	2.84815	1.2251	3.35235	3.68478	92.2142	22.9171	3.55611	2.91986	3.52311	0	8.65734	26.6001	4.0034	2.20279	1.63704	5.76158	18.5066	11.4897	1.43086	2.56545	0	1.04156
PWY-5743	3-hydroxypropanoate cycle	0	0	0	0	0	0	0.81997	0.45402	0	0	0	0	0	0	0	0	0	0	0	0	0	0	0	0	0.674733	0	0	0	0	0	0	0	0	0	0	0	0	0	0	0	0	0
PWY-5744	glyoxylate assimilation	0	0	0	0	0	0	0.819999	0.556245	0	0	0	0	0	0	0	0	0	0	0	0	0	0	0	0	0.689085	0	0	0	0	0	0	0	0	0	0	0	0	0	0	0	0	0
PWY-5747	2-methylcitrate cycle II	40.486	96.9564	2.47294	8.00939	4.76032	3.07257	519.818	269.671	1.06929	1.37116	1.31091	2.95472	355.909	208.794	1.12921	2.38809	2.90287	5.49476	23.7143	253.654	3.96846	4.44938	4.65449	3.95812	404.101	202.151	4.61885	6.23064	5.70854	4.20646	35.8105	253.616	4.83041	4.32076	2.58089	7.28773	119.981	44.3555	2.18348	2.86134	1.86422	1.90487
PWY-5823	superpathway of CDP-glucose-derived O-antigen building blocks biosynthesis	86.0727	191.872	0	0	0	0.630025	77.4493	19.9854	0.625082	1.25253	0	0	73.7898	117.114	0	0.800869	0	1.3078	41.3279	27.6095	0.198581	0.469554	0	0	10.2675	40.7283	1.13694	0	0	0.568011	32.8757	69.5144	0.387045	0	0	0.630891	45.1248	17.6457	0.934524	0	0	0
PWY-5837	1,4-dihydroxy-2-naphthoate biosynthesis I	31.14	70.4669	120.129	120.133	127.734	105.205	28.5493	644.852	99.0677	68.7663	60.9948	88.1259	25.6438	28.9374	16.0238	66.8054	57.9056	64.6485	33.8906	32.712	86.661	127.024	88.6104	150.302	47.7277	70.9288	156.682	155.09	95.9182	178.97	61.9429	42.3983	139.652	120.336	129.144	118.955	95.7255	58.8074	124.387	113.805	122.867	103.293
PWY-5838	superpathway of menaquinol-8 biosynthesis I	63.3335	115.195	287.93	285.209	298.603	262.43	70.2678	716.416	252.634	188.961	171.952	227.61	57.9283	59.849	51.7285	183.101	163.631	175.405	88.3072	86.2186	226.412	301.823	229.081	337.666	117.814	132.645	346.401	344.998	234.322	370.44	158.867	106.604	315.309	285.655	302.872	289.605	222.092	110.394	293.906	277.114	289.388	258.894
PWY-5840	superpathway of menaquinol-7 biosynthesis	64.2168	116.743	289.322	286.6	300.09	263.538	69.8081	700.654	253.717	189.624	172.467	228.631	57.8604	59.9643	51.8023	183.793	164.094	176.211	88.7268	86.3849	227.386	303.198	229.957	339.28	115.453	133.6	348.131	346.914	236.015	373.457	164.417	106.942	318.103	287.895	305.033	291.246	227.779	114.535	295.735	278.467	291.271	260.153
PWY-5845	superpathway of menaquinol-9 biosynthesis	53.1441	106.69	83.0992	63.9646	85.8145	79.6536	47.0227	700.654	117.972	76.8799	88.5278	103.639	43.6072	52.9882	36.4216	41.6743	54.4543	75.8691	70.6568	70.1918	83.7603	85.7149	79.8009	96.529	95.8369	120.037	71.2283	106.871	61.5834	56.6796	133.604	80.3568	146.258	138.272	135.657	144.769	218.816	103.477	172	149.791	168.761	155.687
PWY-5850	superpathway of menaquinol-6 biosynthesis I	53.1441	106.69	83.0992	63.9646	85.8145	79.6536	47.0227	700.654	117.972	76.8799	88.5278	103.639	40.5929	52.9882	36.4216	41.6743	54.4543	75.8691	70.6568	70.1918	83.7603	85.7149	79.8009	96.529	95.8369	120.037	71.2283	106.871	61.5834	56.6796	117.252	80.3568	146.258	138.272	135.657	144.769	130.018	103.477	172	149.791	168.761	155.687
PWY-5855	ubiquinol-7 biosynthesis (prokaryotic)	158.019	353.012	14.5857	30.3863	20.5676	19.1221	1064.3	869.777	11.9478	15.5747	25.0603	57.9774	870.696	561.909	9.75599	13.2513	15.8999	14.749	76.2258	586.221	31.1736	20.478	28.6918	25.4869	1041.66	578.414	106.787	59.4275	107.183	40.4831	106.445	651.097	28.2512	24.4394	16.4335	30.2499	268.847	138.904	8.618	9.68661	7.51517	9.71607
PWY-5856	ubiquinol-9 biosynthesis (prokaryotic)	158.019	353.012	14.5857	30.3863	20.5676	19.1221	1064.3	869.777	11.9478	15.5747	25.0603	57.9774	870.696	561.909	9.75599	13.2513	15.8999	14.749	76.2258	586.221	31.1736	20.478	28.6918	25.4869	1041.66	578.414	106.787	59.4275	107.183	40.4831	106.445	651.097	28.2512	24.4394	16.4335	30.2499	268.847	138.904	8.618	9.68661	7.51517	9.71607
PWY-5857	ubiquinol-10 biosynthesis (prokaryotic)	158.019	353.012	14.5857	30.3863	20.5676	19.1221	1064.3	869.777	11.9478	15.5747	25.0603	57.9774	870.696	561.909	9.75599	13.2513	15.8999	14.749	76.2258	586.221	31.1736	20.478	28.6918	25.4869	1041.66	578.414	106.787	59.4275	107.183	40.4831	106.445	651.097	28.2512	24.4394	16.4335	30.2499	268.847	138.904	8.618	9.68661	7.51517	9.71607
PWY-5860	superpathway of demethylmenaquinol-6 biosynthesis I	36.9597	75.5834	57.5713	43.9144	59.5421	55.0599	31.923	615.072	82.9184	53.0813	61.4029	72.4756	27.4956	36.0857	24.7179	28.3208	37.18	52.4504	48.6881	48.0451	58.0282	59.3516	55.1266	67.0817	65.6009	84.2693	48.9792	74.6798	42.3455	38.7895	86.1528	55.6226	104.522	98.499	96.2531	102.894	91.5947	72.1663	124.441	107.03	122.112	111.567
PWY-5861	superpathway of demethylmenaquinol-8 biosynthesis	44.4139	82.0182	220.817	218.32	230.485	198.165	48.1398	633.423	189.3	137.623	123.986	169.072	39.508	40.8719	35.3735	133.18	117.411	127.448	61.3659	59.3776	168.071	231.552	169.746	262.462	81.1422	93.6417	271.148	270.069	176.695	297.189	121.122	74.7258	245.775	219.527	233.398	220.415	163.006	77.2285	226.312	210.874	223.005	195.222
PWY-5862	superpathway of demethylmenaquinol-9 biosynthesis	36.9597	75.5834	57.5713	43.9144	59.5421	55.0599	31.923	615.072	82.9184	53.0813	61.4029	72.4756	29.5725	36.0857	24.7179	28.3208	37.18	52.4504	48.6881	48.0451	58.0282	59.3516	55.1266	67.0817	65.6009	84.2693	48.9792	74.6798	42.3455	38.7895	99.5862	55.6226	104.522	98.499	96.2531	102.894	160.363	72.1663	124.441	107.03	122.112	111.567
PWY-5863	superpathway of phylloquinol biosynthesis	35.4924	79.9845	135.823	135.838	144.293	119.1	32.2723	614.109	112.242	78.1174	69.3316	99.9299	29.167	32.9589	18.2873	75.9065	65.8454	73.4689	38.6249	37.2356	98.2863	143.558	100.474	169.495	53.9456	80.3641	176.582	174.819	108.69	201.304	70.441	48.1862	157.649	136.077	145.917	134.518	108.405	66.8414	140.625	128.773	138.915	116.989
PWY-5896	superpathway of menaquinol-10 biosynthesis	53.1441	106.69	83.0992	63.9646	85.8145	79.6536	47.0227	700.654	117.972	76.8799	88.5278	103.639	40.5929	52.9882	36.4216	41.6743	54.4543	75.8691	70.6568	70.1918	83.7603	85.7149	79.8009	96.529	95.8369	120.037	71.2283	106.871	61.5834	56.6796	117.252	80.3568	146.258	138.272	135.657	144.769	130.018	103.477	172	149.791	168.761	155.687
PWY-5897	superpathway of menaquinol-11 biosynthesis	59.2406	109.702	265.8	263.539	276.375	240.979	63.9638	713.592	231.38	171.25	155.256	208.033	53.123	55.3647	45.7298	165.966	147.644	159.19	80.2435	78.203	206.639	278.932	209.228	314.105	107.291	124.765	322.859	321.588	215.738	348.127	148.763	97.2605	293.676	264.376	280.666	267.054	209.16	106.241	272.073	255.393	267.94	237.754
PWY-5898	superpathway of menaquinol-12 biosynthesis	59.2406	109.702	265.8	263.539	276.375	240.979	63.9638	713.592	231.38	171.25	155.256	208.033	53.123	55.3647	45.7298	165.966	147.644	159.19	80.2435	78.203	206.639	278.932	209.228	314.105	107.291	124.765	322.859	321.588	215.738	348.127	148.763	97.2605	293.676	264.376	280.666	267.054	209.16	106.241	272.073	255.393	267.94	237.754
PWY-5899	superpathway of menaquinol-13 biosynthesis	59.2406	109.702	265.8	263.539	276.375	240.979	63.9638	713.592	231.38	171.25	155.256	208.033	53.123	55.3647	45.7298	165.966	147.644	159.19	80.2435	78.203	206.639	278.932	209.228	314.105	107.291	124.765	322.859	321.588	215.738	348.127	148.763	97.2605	293.676	264.376	280.666	267.054	209.16	106.241	272.073	255.393	267.94	237.754
PWY-5910	superpathway of geranylgeranyldiphosphate biosynthesis I (via mevalonate)	8.59302	6.19944	0	1.35917	0	0	36.8599	5.80104	0.800854	1.0553	0.783257	0	8.41929	6.12577	0	0	0	0	28.2756	16.0553	1.93487	1.05152	0.69417	1.7872	41.0182	19.4942	1.35013	3.54468	1.39113	0	126.613	21.6959	0.976551	0	0	0.727537	17.9072	33.2175	0	1.02784	0	0
PWY-5913	TCA cycle VI (obligate autotrophs)	566.747	749.517	1143.96	1137.68	1130.85	1166.21	1079.29	1013.58	1175.92	1141.27	1149.13	1122.94	1077.82	967.524	1046.99	1147.76	1166.59	1076.88	1034.27	1097.67	1146.2	1139.01	1145.53	1185.22	973.577	954.71	1156.78	1113.15	1014.76	1110.77	1054.17	986.236	1091.42	1104.34	1138.98	1175.65	955.857	430.508	1094.06	1115	1072.67	1116.33
PWY-5918	superpathay of heme biosynthesis from glutamate	264.961	466.407	402.123	389.059	420.946	425.544	810.601	871.286	397.09	392.679	418.099	427.986	825.226	626.698	354.785	344.594	360.786	372.108	218.805	674.382	303.558	265.281	317.319	297.184	970.886	666.373	281.668	275.163	284.805	268.671	238.472	671.039	412.684	410.991	431.988	424.176	673.968	257.913	452.207	433.628	430.169	437.965
PWY-5920	superpathway of heme biosynthesis from glycine	104.23	192.97	55.7422	44.992	73.9712	52.3937	408.936	316.366	50.2654	51.3734	46.1406	40.2698	376.185	205.573	28.0797	30.4998	23.0688	37.7576	108.905	229.544	24.9047	18.2384	30.0435	43.0055	593.81	207.869	21.342	20.8061	23.6087	34.3544	70.7889	259.757	39.3839	39.6741	47.2772	45.5869	176.197	105.159	64.0685	50.6581	67.0386	61.5689
PWY-5941	glycogen degradation II (eukaryotic)	29.8841	53.7346	0	0	0	0	130.453	54.3	0	0	0	0	143.685	106.46	0	0	0	0	7.55414	74.9742	0	0	0	0	115.309	123.588	0	0	0	0	13.6651	84.5678	0	0	0	0	38.8971	14.1402	0	0	0	0
PWY-5971	palmitate biosynthesis II (bacteria and plants)	220.798	451.572	4.8759	70.7906	38.2644	4.37401	1182.47	765.608	42.4647	65.6513	88.6181	38.6496	996.446	679.367	76.5659	0	71.8878	74.7744	309.375	880.011	96.9641	51.7833	47.7102	105.223	1208.77	821.252	48.3676	0	0	45.3451	150.126	805.21	25.9469	14.9237	56.386	52.5933	405.02	246.822	4.53518	50.6082	9.43402	3.96585
PWY-5973	cis-vaccenate biosynthesis	1814.39	1782.57	2009.85	2026.26	2010.44	2005.92	1485.97	1502.86	2017.56	2019.18	2008.02	1996.04	1605.24	1685.88	2015.81	2026.26	2045.09	2027.75	1921.57	1623.33	1980.89	1986.96	2012.63	1988.16	1676.9	1664.57	1971.72	1957.23	1959.11	1970.56	1410.68	1557.14	1992.09	1992.86	2003.81	2002.54	1678.8	1752.14	2007.82	2016.07	1999.33	2012.12
PWY-5989	stearate biosynthesis II (bacteria and plants)	177.602	415.866	304.637	371.417	250.839	279.173	1148.47	1086.71	537.693	534.134	482.234	370.74	915.138	607.439	450.083	456.22	468.757	375.982	236.75	836.443	345.693	357.178	363.304	298.423	1137.82	800.957	209.538	245.393	187.137	202.879	100.818	696.218	210.524	177.386	230.444	205.342	382.29	177.664	170.206	219.985	155.095	168.824
PWY-6071	superpathway of phenylethylamine degradation	5.93995	30.0028	0	0	0	0	61.7878	256.809	0	0	0	0	23.6043	13.5009	0	0	0	0	0.20262	14.4454	0.0569511	0	0	0	158.846	34.8926	0	0	0	0	5.54053	17.8062	1.86401	2.22453	0	1.82191	13.5284	17.9654	0	0	0	0
PWY-6107	chlorosalicylate degradation	1.26347	5.56641	0	0	0	0	5.93177	10.4009	0	0	0	0	11.4546	4.1312	0	0	0	0	0.0859511	3.6669	0	0	0	0	19.8953	4.59837	0	0	0	0	0.812847	5.36062	0	0	0	0	1.03351	1.72268	0	0	0	0
PWY-6121	5-aminoimidazole ribonucleotide biosynthesis I	1867.06	1830.99	1785.56	1795.49	1784.93	1785.14	1233.06	1176.09	1792.92	1789.64	1778.46	1778.27	1432.13	1666.66	1789.38	1806.22	1811.82	1805.68	1939.75	1638.85	1791.54	1798.57	1803.77	1799.06	1369.44	1614.63	1778.18	1774.96	1771.36	1782.5	1931.95	1575.72	1783.03	1777.35	1782.95	1779.79	1763.8	1676.2	1779.15	1792.98	1781.49	1785.27
PWY-6122	5-aminoimidazole ribonucleotide biosynthesis II	1906.86	1859.61	1802.48	1823.04	1800.01	1800.77	1181.37	1104.98	1807.22	1805.34	1792.44	1795.07	1403	1665.37	1804.96	1828.25	1836.97	1834.27	1982.2	1634.09	1813.63	1823.04	1832.08	1825.73	1338.14	1630.08	1806.64	1802.96	1800.23	1808.67	1961.16	1565.13	1800.14	1792.28	1800.41	1795.71	1789.87	1693.35	1802.93	1816.07	1802.98	1805.97
PWY-6123	inosine-5'-phosphate biosynthesis I	1715.86	1652.62	1706.56	1707.62	1706.52	1704.77	1048.9	995.898	1716.81	1712.39	1702.12	1695.92	1268.97	1515.92	1732.09	1735.45	1736.46	1727.4	1820.98	1532.78	1727.75	1728.3	1728.92	1724.79	1180.16	1451.3	1709.7	1713.02	1697.2	1714.31	1815.23	1423.71	1706.64	1708.47	1711.55	1711.49	1678.52	1598.17	1715.51	1727.62	1717.4	1728.73
PWY-6125	superpathway of guanosine nucleotides de novo biosynthesis II	932.829	1104.31	1217.87	1217	1230.7	1225.02	1048.18	1031.31	1232.65	1215.02	1216.66	1217.61	1117.05	1251.6	1171.66	1213.26	1240.56	1192.44	1262.72	1219.94	1217.43	1227.32	1238.64	1246.55	1288.06	1193.88	1220.19	1210.1	1128.12	1187.5	924.959	1098.18	1163.01	1159.82	1182.63	1202.86	1279.72	1002.48	1188.52	1214.99	1186.75	1212.41
PWY-6126	superpathway of adenosine nucleotides de novo biosynthesis II	1883.39	1802.39	1825.68	1832.67	1812.1	1813.56	1142.24	1186.74	1798.81	1798.8	1781.22	1777.41	1260.76	1562.48	1801.33	1804.78	1786.23	1787.61	1848.92	1432.2	1787.98	1812.45	1781.99	1790.96	1376.84	1533.79	1787.24	1800.87	1800.27	1809.14	2096.14	1560.72	1831.59	1833.11	1817.89	1816.64	1746.74	1953.45	1836.49	1848.88	1836.4	1834.83
PWY-6142	gluconeogenesis II (Methanobacterium thermoautotrophicum)	0	0	0	0	0	0	0	0	0	0	0	0	1.29953	0	0	0	0	0	0	0	0	0	0	0	0	0	0	0	0	0	0	0	0	0	0	0	0	0	0	0	0	0
PWY-6143	CMP-pseudaminate biosynthesis	0	0	5.35149	9.26127	8.68892	13.9383	0	0	0.420549	0.818633	0.512111	0	0	0	2.85691	6.94425	5.14044	8.4285	0	0	2.46207	4.29333	5.62467	15.076	0	0	2.17725	2.34151	2.18596	2.19743	0	0	12.8943	6.90749	20.6874	13.769	0.532089	0.282943	2.76316	9.58835	8.00798	10.2158
PWY-6147	6-hydroxymethyl-dihydropterin diphosphate biosynthesis I	942.354	1070.15	1011.48	1042.15	972.015	994.699	1080.21	1005.86	1035.44	1042.29	1034.08	979.466	1104.33	1158.05	966.22	994.191	1042.28	969.725	1180.55	1212.91	968.608	1012.54	980.086	960.974	1062.33	1222.71	938.026	983.172	869.179	888.862	1016.67	982.738	978.239	995.956	980.471	1023.51	1112.7	1036.33	1004.31	1023.04	987.876	1013.7
PWY-6151	S-adenosyl-L-methionine cycle I	775.959	664.94	749.423	675.556	778.281	758.469	812.579	886.334	651.092	638.706	687.142	648.838	656.587	490.716	617.82	606.593	603.561	637.431	624.765	548.205	730.353	722.13	716.105	728.242	705.274	509.144	751.321	745.125	734.298	734.119	1208.58	703.472	707.102	722.499	713.795	741.64	645.648	1219.2	701.845	690.421	725.695	709.828
PWY-6163	chorismate biosynthesis from 3-dehydroquinate	1708	1577.92	1707.5	1711.77	1695.37	1696.29	1209.71	1112.96	1711.41	1711.44	1704.2	1699.13	1378.53	1576.13	1703.15	1712.64	1713.27	1707.9	1794.86	1544.83	1686.5	1697.85	1703.32	1689.48	1313.81	1551.74	1669.06	1670.64	1674.67	1676.32	1778.12	1435.9	1698.32	1699.76	1695.16	1692.03	1596.75	1630.77	1706.56	1715.63	1704.14	1710.04
PWY-6165	chorismate biosynthesis II (archaea)	0.0891198	12.9098	0	0	0	0	9.81326	14.5624	0	0	0	0	5.93147	1.47418	0	0	0	0	0	4.41367	0	0	0	0	6.0498	1.56772	0	0	0	0	0	5.21814	0	0	0	0	0.851005	2.19919	0	0	0	0
PWY-6174	mevalonate pathway II (archaea)	0.44568	0	0	0	0	0	0	0	0	0	0	0	0.429227	0.662212	0	0	0	0	1.38603	0	0	0	0	0	5.75772	1.91087	0	0	0	0	0	0.528632	0.469095	0	0	0	1.10583	1.08445	0	0	0	0
PWY-6182	superpathway of salicylate degradation	40.3783	106.527	0	0.406621	0	0	617.796	143.278	0	0.758568	0	0	454.227	257.518	0	0.378725	0	0.561583	20.1103	262.867	0.645872	0	0	0	482.274	247.342	0.686059	0	1.06552	0.884924	26.5623	315.122	1.12689	0.710076	0.263349	1.80993	76.9608	24.3049	0.911339	0.692873	0.305151	0.569586
PWY-6185	4-methylcatechol degradation (ortho cleavage)	4.86349	36.0538	0	0.363279	0	0	87.3442	153.07	0	0.782215	0	0	40.7359	22.8152	0	0.412539	0	0.433218	0.143229	20.4817	0.707647	0	0	0	188.683	39.4333	0.694179	0	1.11039	0.925489	6.81387	33.6461	1.23865	0.792294	0	1.38284	21.8519	19.647	0	0	0	0.0373991
PWY-621	sucrose degradation III (sucrose invertase)	735.648	710.02	363.423	301.547	361.137	377.584	238.763	916.732	302.078	301.773	367.378	343.839	275.739	451.746	169.224	206.898	185.972	218.817	549.06	335.568	286.159	306.14	319.297	328.682	114.781	331.134	286.831	318.079	345.69	313.448	1123.32	551.176	270.113	301.12	238.144	283.878	620.746	1362.81	329.94	281.393	348.098	312.342
PWY-6210	2-aminophenol degradation	5.46645	12.1285	0	0	0	0	96.7635	16.6513	0	0	0	0	61.9863	26.6923	0	0	0	0.352036	2.23406	28.6592	0	0	0	0	90.3351	26.4002	0	0	0	0.199386	3.19596	52.1539	0	0	0	0	6.54148	2.59001	0	0	0	0
PWY-622	starch biosynthesis	0	0	0	0	0	0	0	0	0	0	0	0	0	0	0	0	0	0	0	0	0	0	0	0	26.6373	0	0	0	0	0	0	0	0	0	0	0	0	0	0	0	0	0
PWY-6263	superpathway of menaquinol-8 biosynthesis II	101.418	64.286	176.065	171.147	166.652	188.207	33.621	37.9341	160.541	153.629	178.086	180.447	52.4244	38.8754	184.837	185.128	182.805	163.576	121.429	110.151	203.182	209.659	195.108	223.839	393.391	46.8625	308.773	267.635	289.377	249.136	59.2217	125.377	233.317	212.025	240.339	250.367	87.6764	28.9765	154.117	187.405	177.784	180.451
PWY-6269	adenosylcobalamin salvage from cobinamide II	1182.86	914.763	1203.08	1185.59	1185.46	1203.93	876.561	772.408	1175.93	1173.94	1171.47	1177.12	942.06	957.626	1249.27	1207.57	1176.9	1200.95	1133.15	1046.62	1201.96	1209.01	1165.56	1189.78	678.441	984.565	1233.08	1253.34	1288.96	1268.87	812.72	855.581	1254.06	1270.59	1253.92	1241.6	964.931	1044.14	1246.82	1227.45	1261.08	1252.15
PWY-6277	superpathway of 5-aminoimidazole ribonucleotide biosynthesis	1906.86	1859.61	1802.48	1823.04	1800.01	1800.77	1181.37	1104.98	1807.22	1805.34	1792.44	1795.07	1403	1665.37	1804.96	1828.25	1836.97	1834.27	1982.2	1634.09	1813.63	1823.04	1832.08	1825.73	1338.14	1630.08	1806.64	1802.96	1800.23	1808.67	1961.16	1565.13	1800.14	1792.28	1800.41	1795.71	1789.87	1693.35	1802.93	1816.07	1802.98	1805.97
PWY-6282	palmitoleate biosynthesis I (from (5Z)-dodec-5-enoate)	178.607	416.106	304.567	371.716	250.787	279.109	1092.41	1116.06	536.928	533.674	481.374	370.78	890.514	600.945	450.359	456.834	468.953	377.031	236.92	822.556	345.208	356.784	362.97	298.476	1096.24	788.463	209.491	245.432	187.351	203.035	100.459	683.103	210.919	177.613	230.842	205.466	382.739	180.713	170.507	220.331	155.333	169.042
PWY-6317	galactose degradation I (Leloir pathway)	975.371	1030.24	1016.43	993.22	966.133	973.235	397.191	863.714	946.296	948.298	960.921	935.267	462.091	696.569	895.74	883.359	890.457	896.941	813.209	636.107	928.899	955.893	901.928	874.461	519.526	693.83	915.772	932.344	941	900.282	1358.33	876.006	972.419	977.548	931.525	950.647	874.05	1270.7	956.931	960.801	946.691	913.212
PWY-6338	superpathway of vanillin and vanillate degradation	12.0188	28.3949	0	0	0	0	169.511	22.461	0	0	0	0	113.354	43.9479	0	0	0	0	3.89473	46.9099	0	0	0	0	90.4215	67.2222	0	0	0	0	5.86199	73.0078	0	0	0	0	15.7597	6.86398	0	0	0	0
PWY-6339	syringate degradation	0	0	0	0	0	0	268.586	0	0	0	0	0	199.734	0	0	0	0	0	0	0	0	0	0	0	141.896	0	0	0	0	0	0	0	0	0	0	0	26.6587	14.8756	0	0	0	0
PWY-6353	purine nucleotides degradation II (aerobic)	660.498	971.566	399.737	328.926	454.848	394.005	722.792	1170.58	334.081	308.765	399.913	387.485	891.869	911.818	209.897	250.486	207.775	238.355	377.98	824.709	322.618	333.71	347.975	349.462	834.878	799.221	323.926	363.441	373.005	346.121	414.796	909.895	288.146	288.424	271.113	289.625	679.636	774.143	318.758	301.805	325.591	309.83
PWY-6383	mono-trans, poly-cis decaprenyl phosphate biosynthesis	9.60507	12.5933	0	0	0	0	17.2852	20.7678	0	0	0	0	13.4618	5.99114	0	0	0	0	5.09944	6.36839	0	0	0	0.389117	14.3358	22.8056	0	2.67986	2.54914	0	25.9734	11.3466	0	0	0	0	9.68615	8.78828	0	0	0	0
PWY-6385	peptidoglycan biosynthesis III (mycobacteria)	1768.53	1694.75	1639.61	1640.61	1631.68	1639.19	1085.05	1073.4	1652.23	1654.8	1644.94	1639.4	1264.27	1510.26	1692.48	1673.81	1663.77	1667.48	1749.22	1501.97	1652.78	1639.39	1652.29	1632.49	1178.37	1483.88	1621.8	1623.04	1644.68	1632.49	1906.8	1480.13	1664.04	1671.38	1665.76	1661.26	1676.14	1698.36	1669.79	1680.47	1671.32	1681.75
PWY-6386	UDP-N-acetylmuramoyl-pentapeptide biosynthesis II (lysine-containing)	1788.69	1704.01	1661.68	1661.68	1654.36	1662.34	1093.48	1065.62	1676.29	1681.03	1671.4	1663.5	1277.72	1525.34	1728.64	1701.24	1690.36	1696.04	1765.93	1515.28	1677.39	1660.05	1674.84	1650.43	1179.06	1499.59	1640.39	1641.53	1672.27	1650.11	1911.4	1483.49	1688.93	1699.24	1691.72	1687.36	1692.25	1693.72	1694.66	1705.43	1696.53	1709.88
PWY-6387	UDP-N-acetylmuramoyl-pentapeptide biosynthesis I (meso-diaminopimelate containing)	1810.91	1733.76	1688.91	1695.78	1683.52	1687.91	1100.35	1098.32	1716.71	1719.78	1710.44	1704.67	1310.12	1567.26	1746.02	1734.56	1733.98	1733.51	1854.27	1537.04	1708.51	1692.63	1719.62	1689.42	1224.61	1526.36	1659.41	1659.35	1682	1669.36	1968.89	1526	1698.05	1703.7	1700.57	1695.49	1734.61	1741.56	1705.73	1717.56	1705.08	1716.54
PWY-6396	superpathway of 2,3-butanediol biosynthesis	20.4754	27.6515	0.594875	0.25705	0.42659	0	57.8982	35.2218	0	0.0270191	0.469904	0	53.3796	23.8327	0	0	0	0.720523	18.4755	45.4433	0.633937	0.572704	0.337161	1.80084	136.347	29.8595	5.80841	1.56809	3.77831	0.79534	76.0996	39.505	4.41701	0.94695	0.537929	2.67907	51.3147	18.5309	2.07628	2.47809	1.74582	3.63589
PWY-6397	mycolyl-arabinogalactan-peptidoglycan complex biosynthesis	0	2.1035	0	0	0	0	1.28857	1.50552	0	0	0	0	0.161727	0	0	0	0	0	0	0	0	0	0	0	0	0	0	0	0	0	0.280659	0	0	0	0	0	1.28965	0.712413	0	0	0	0
PWY-6467	Kdo transfer to lipid IVA III (Chlamydia)	149.466	262.946	706.979	738.594	695.175	715.255	635.161	687.947	699.833	692.845	682.585	665.949	603.071	511.719	630.425	688.732	726.709	664.92	498.32	550.825	711.054	745.603	724.45	744.613	919.24	485.113	751.361	738.656	629.156	678.784	155.728	464.86	661.806	658.793	683.705	715.21	287.777	122.726	688.864	703.883	666.275	693.52
PWY-6470	peptidoglycan biosynthesis V (&beta;-lactam resistance)	15.5461	9.71164	2.84256	1.23148	0	0	1.59713	54.6094	5.22157	2.57036	0	0	29.4488	4.14909	0	0	0	6.7892	73.584	10.3245	3.0302	2.7403	6.3728	22.0913	8.33138	14.3372	2.7216	0	0	0	60.8765	40.4035	0	0	0	0	26.8451	72.6647	0	2.56442	0	0
PWY-6471	peptidoglycan biosynthesis IV (Enterococcus faecium)	569.301	476.496	265.265	272.318	248.669	288.991	299.994	670.52	250.176	229.244	221.078	228.55	138.968	345.686	261.163	267.747	237.509	272.477	428.032	282.552	328.399	296.429	308.855	275.477	170.998	435.286	298.841	383.696	312.301	285.097	1452.75	590.953	242.49	261.73	242.947	238.329	695.046	717.805	294.023	288.079	286.132	247.712
PWY-6478	GDP-D-glycero-&alpha;-D-manno-heptose biosynthesis	106.264	39.368	110.527	85.6032	125.051	110.734	23.1519	13.5015	99.3953	106.435	141.289	146.994	54.7673	74.6448	70.5122	68.5195	58.7436	68.1633	97.8555	64.8219	107.403	77.281	105.813	109.128	356.02	32.8115	94.8245	81.7377	99.4924	89.2767	66.3549	81.6428	58.7532	61.181	62.7969	62.2847	36.5528	27.1718	62.5428	61.8217	66.1237	63.697
PWY-6486	D-galacturonate degradation II	0	0	0	0	0	0	0	0	0	0	0	0	0.237488	0	0	0	0	0	0	0	0	0	0	0	2.3991	0.0462115	0	0	0	0	0	0	0	0	0	0	0	0	0	0	0	0
PWY-6505	L-tryptophan degradation XII (Geobacillus)	10.8747	22.9882	0	0	0	0	156.978	34.2255	0	0	0	0	103.321	45.6061	0	0	0	1.02868	3.80543	48.1644	0	0	0	0.89532	143.527	44.891	0	0	0	0.384625	6.73035	87.2291	0	0	0	0	13.5612	5.82914	0	0	0	0
PWY-6507	4-deoxy-L-threo-hex-4-enopyranuronate degradation	135.769	100.025	462.842	397.787	478.116	467.224	247.337	293.983	374.81	361.52	410.147	381.922	206.641	139.393	377.811	374.711	360.366	350.772	194.788	159.576	458.639	457.807	423.927	461.877	154.204	135.162	497.405	520.607	456.576	490.188	75.5477	140.128	386.473	415.59	414.361	455.826	110.109	57.9449	442.86	433.108	465.658	460.272
PWY-6519	8-amino-7-oxononanoate biosynthesis I	113.209	299.34	376.554	427.476	328.046	356.857	968.693	1011.14	509.864	506.193	467.412	380.267	764.585	530.844	473.113	476.346	492.01	419.486	203.388	688.783	423.769	438.015	423.652	384.255	925.913	683.73	303.058	346.826	266.328	289.667	69.9787	575.95	288.712	256.39	313.768	292.042	264.793	130.29	247.507	301.429	230.245	246.831
PWY-6545	pyrimidine deoxyribonucleotides de novo biosynthesis III	662.777	695.931	720.234	751.656	737.86	694.238	372.776	516.058	764.276	768.995	769.864	786.259	682.324	659.657	772.271	783.145	807.067	787.979	884.203	719.317	714.465	711.094	743.378	718.112	489.549	821.443	733.616	720.193	719.974	729.074	611.358	651.198	749.818	727.282	738.311	727.446	1004.3	673.811	716.873	769.61	727.581	741.414
PWY-6562	norspermidine biosynthesis	20.5163	32.7171	0	1.1582	0	0	146.322	68.8066	0	0.0323538	0	0	89.4277	44.7332	0	0.696089	0	0	3.65983	130.404	1.05982	0	0	0	85.1329	39.696	0	0	0	0	8.30967	50.7636	0	0	0	0.0559916	70.8542	10.7363	0	0	1.90467	1.43665
PWY-6572	chondroitin sulfate degradation I (bacterial)	0	0.0268234	52.9953	45.5816	56.2024	63.9483	0	0	65.8166	58.7606	52.8275	61.9893	0.991264	2.79711	48.7181	51.6881	45.9736	35.0051	0.979896	6.58478	35.9874	38.7668	23.4008	27.9293	0	0	30.6151	37.9133	28.8022	32.9204	0	0	31.2764	30.6017	32.886	36.1612	5.39875	0	22.6284	22.0811	21.1223	23.2658
PWY-6581	spirilloxanthin and 2,2'-diketo-spirilloxanthin biosynthesis	0	0	0	0	0	0	0.362516	0	0	0	0	0	0	0	0	0	0	0	0	0	0	0	0	0	0.571081	1.02347	1.09661	0	0.959394	0	0	0.717212	0	0	0	0	0	0	0	0	0	0
PWY-6588	pyruvate fermentation to acetone	711.605	482.551	862.828	881.687	844.268	859.357	444.06	719.708	909.797	903.251	881.686	924.669	378.795	461.382	1097.66	1031.23	983.286	1018.62	767.91	432.43	967.626	930.716	972.827	935.098	334.422	451.395	902.256	917.233	1047.14	963.79	468.884	324.667	847.261	851.207	885.995	828.089	337.238	630.483	960.899	929.163	958.016	939.714
PWY-6590	superpathway of Clostridium acetobutylicum acidogenic fermentation	76.0912	102.722	427.513	410.846	431.571	442.374	294.818	488.815	433.942	429.868	457.607	470.448	316.956	216.339	399.281	378.233	386.753	384.895	239.405	241.647	382.497	333.841	378.293	356.921	119.79	152.593	413.404	381.321	408.645	354.008	101.434	195.672	409.559	420.852	421.093	435.749	229.295	419.349	451.815	430.136	432.283	440.991
PWY-6608	guanosine nucleotides degradation III	613.909	854.708	594.523	524.447	651.994	619.17	888.869	1186.83	582.687	577.027	663.307	678.4	914.462	1145.48	490.562	471.396	437.986	488.383	332.943	1081.06	638.029	551.648	598.94	596.391	793.412	1080.42	611.548	558.221	650.861	590.839	370.302	1161.74	508.364	497.663	506.705	501.317	539.157	683.115	431.83	411.906	426.94	409.642
PWY-6609	adenine and adenosine salvage III	1646.23	1607.64	1590.84	1551.59	1563.46	1576.16	504.35	1106.67	1617.85	1615.18	1621.84	1604.64	728.145	1182.97	1643.29	1588.64	1548.85	1543.1	1452.64	1206.65	1582.23	1556.36	1542.11	1524.34	618.224	1115.93	1551.94	1562.52	1595.83	1555.55	1374.31	1139.67	1584.89	1610.66	1583.74	1586.92	1100.46	2286.14	1604.59	1598.09	1598.56	1603.48
PWY-6612	superpathway of tetrahydrofolate biosynthesis	709.736	871.365	1102	1106.95	1079.35	1090.55	954.639	1075.55	1096.75	1085.53	1088.45	1064.75	972.535	990.914	1036.95	1064.01	1081.33	1031.05	853.108	1117.42	1059.88	1099.58	1063.91	1080.43	954.141	1063.6	1078.22	1103.28	1003.03	1056.75	674.622	924.255	1081.33	1089.88	1089.16	1115.99	953.221	1133.92	1108.62	1118.5	1098.5	1113.17
PWY-6628	superpathway of L-phenylalanine biosynthesis	467.561	914.759	154.568	139.531	230.576	178.06	1182.48	1135.83	155.638	146.974	147.432	150.198	1283.68	1271.97	165.074	165.319	147.176	179.005	538.923	1293.62	252.448	207.854	200.902	180.259	1174.25	1265.78	162.913	249.745	190.652	149.224	419.514	1251.9	224.429	211.235	166.684	220.947	1203.15	1149.52	189.515	185.911	176.676	168.31
PWY-6629	superpathway of L-tryptophan biosynthesis	0.13443	316.473	8.25319	9.22471	10.4195	7.93887	56.9046	983.762	1.47473	2.59068	2.11553	1.58509	12.0777	8.21459	0	0	0	0	2.52629	93.47	15.0903	13.5591	9.35435	15.1883	44.496	330.971	18.3073	52.2437	16.3255	24.3968	9.66177	48.0487	53.928	76.0904	35.5506	53.3942	1.34457	144.093	3.07496	1.79596	2.04781	3.59621
PWY-6630	superpathway of L-tyrosine biosynthesis	466.532	908.52	154.316	139.312	230.139	177.724	1150.45	1099.44	155.403	146.758	147.233	150.029	1259.89	1255.28	164.766	165.008	146.944	178.708	537.861	1269.46	251.501	207.178	200.435	179.828	1149.48	1253	162.467	248.557	190.172	148.913	418.649	1230.03	223.808	210.643	166.334	220.238	1168.79	1137.22	189	185.419	176.258	167.867
PWY-6641	superpathway of sulfolactate degradation	4.90633	3.70331	0	0	0	0	5.78564	1.50155	0	0	0	0	2.01921	38.6767	0	0.260102	0.248258	0.413417	1.91995	26.7366	0	0	0	0	26.4043	3.45645	3.90264	0	3.45588	0	0.720337	5.58875	0	0	0	3.1426	8.9751	1.06208	0	0	0	0
PWY-6690	cinnamate and 3-hydroxycinnamate degradation to 2-oxopent-4-enoate	0	13.2983	0	0	0	0	30.7683	160.804	0	0.0264192	0	0	2.39195	1.39341	0	0	0	0	0	4.4826	0	0	0	0	4.91759	8.98437	0	0	0	0	1.82288	3.65092	1.1966	1.32826	0	1.08667	1.24254	3.828	0	0	0	0.0300267
PWY-6700	queuosine biosynthesis	695.89	808.814	909.289	937.326	923.508	920.531	900.915	899.426	913.928	923.205	926.517	935.687	941.425	790.143	849.871	903.203	930.262	907.507	898.021	853.631	848.036	859.735	908.476	921.517	1069.18	803.205	853.511	842.718	811.825	915.375	537.864	816.493	944.518	939.487	963.561	961.476	897.701	721.418	964.021	949.309	951.825	993.795
PWY-6703	preQ0 biosynthesis	356.353	536.097	638.634	655.623	650.548	640.489	829.953	820.005	599.08	582.445	586.987	588.517	799.571	733.228	551.9	592.428	614.586	581.881	555.371	811.39	633.48	676.689	612.075	669.945	1115.71	792.013	708.632	712.499	611.883	645.172	358.841	698.76	660.024	645.905	664.708	690.368	832.436	440.133	661.19	671.356	662.613	673.23
PWY-6708	ubiquinol-8 biosynthesis (prokaryotic)	158.019	353.012	14.5857	30.3863	20.5676	19.1221	1064.3	869.777	11.9478	15.5747	25.0603	57.9774	870.696	561.909	9.75599	13.2513	15.8999	14.749	76.2258	586.221	31.1736	20.478	28.6918	25.4869	1041.66	578.414	106.787	59.4275	107.183	40.4831	106.445	651.097	28.2512	24.4394	16.4335	30.2499	268.847	138.904	8.618	9.68661	7.51517	9.71607
PWY-6713	L-rhamnose degradation II	0.0279544	25.9525	0	0	0	0	11.4825	28.6042	0	0	0	0	2.45095	1.66271	0	0	0	0	0.473966	15.092	0	0	0	0	8.73944	40.4818	0	0	0	0	1.34947	9.02402	0	0	0	0	0.659334	2.37108	0	0	0	0
PWY-6728	methylaspartate cycle	12.803	69.0258	25.2792	43.1442	30.6188	31.5566	56.063	116.78	7.60727	13.3431	15.9972	23.2218	50.7471	24.3814	12.0026	15.2014	21.0872	25.1705	4.34217	59.0264	20.4174	21.0336	27.6235	25.2008	52.054	76.9227	22.9865	27.3286	22.3486	17.4538	17.0802	43.0307	16.1133	10.459	8.2857	26.1612	33.8087	36.5042	5.8453	14.9851	5.15118	6.39547
PWY-6731	starch degradation III	0	0	0	0	0	0	0.403381	0	0	0	0	0	1.76081	1.27304	0	0	0	0	0	0	0	0	0	0	0.845245	2.99089	0	0	0	0	0	0	0	0	0	0	1.1198	0	0	0	0	0
PWY-6737	starch degradation V	1337.28	1412.52	1603.73	1577.09	1606.75	1588.05	863.755	1013.12	1563.37	1550.28	1562.48	1562.62	1017.43	1201.67	1536.17	1552.27	1541.01	1538.3	1234.21	1208.38	1569.98	1597.91	1597.93	1593.01	823.119	1104.59	1592.18	1581.38	1590.56	1587.53	1593.22	1299.19	1545.23	1550.66	1537.91	1551.29	1239.37	1429.87	1564.83	1573.11	1577.42	1569.65
PWY-6749	CMP-legionaminate biosynthesis I	42.09	44.7219	42.1292	33.9162	51.1528	50.5698	10.1694	17.0109	52.6647	59.6315	82.2803	86.3984	29.3638	17.9915	56.0061	42.6659	51.8232	40.4087	34.5652	33.3613	95.4723	65.3155	89.9584	77.4613	114.788	9.67395	54.1821	36.3146	49.7269	47.1272	41.7616	45.4727	29.4301	31.3235	37.6924	35.7721	18.4454	5.88621	11.5563	12.6743	11.3867	12.3283
PWY-6876	isopropanol biosynthesis	15.9104	44.0334	0	0	0	0	188.466	51.728	0	0	0	0	162.981	96.4186	0	0	0	0.433218	7.108	80.9198	0	0	0	0	334.422	100.472	2.71141	0.790938	1.1189	0.398722	7.85201	118.918	2.9079	2.13668	0	0	18.9362	229.331	6.00336	5.90959	3.3692	1.22012
PWY-6891	thiazole biosynthesis II (Bacillus)	195.113	228.337	189.796	220.03	188.239	190.189	66.5493	868.163	207.999	233.231	223.022	220.337	113.009	195.631	214.005	227.115	254.115	240.366	389.575	291.133	274.379	264.956	291.692	261.928	37.8862	401.937	312.709	313.822	286.953	245.06	141.792	120.228	208.848	192.548	212.944	202.156	156.308	485.639	185.748	222.004	209.629	200.257
PWY-6892	thiazole biosynthesis I (E. coli)	1189.25	932.802	1054.84	1116.51	1047.54	1040.92	460.39	1041.08	1044.87	1064.17	1010.72	1041.01	766.682	934.683	1079.68	1118.18	1152.17	1163.47	1273.14	890.086	1117.28	1143.74	1110.2	1124.79	232.573	1036.26	1197.49	1201.77	1166.7	1167.22	1030.28	795.32	1186.37	1170.98	1152.61	1150.72	1255.96	983.788	1091.2	1111.67	1099.01	1081.55
PWY-6895	superpathway of thiamin diphosphate biosynthesis II	423.735	521.558	552.21	606.937	547.893	555.173	257.323	870.586	578.941	611.511	597.798	589.871	386.131	553.895	578.987	611.896	659.339	628.283	797.841	708.3	677.93	677.179	698.142	672.947	168.044	798.048	739.753	740.016	674.952	641.069	333.308	376.113	587.388	559.205	596.939	587.132	452.345	395.222	545.099	606.867	580.986	572.005
PWY-6897	thiamin salvage II	1242.54	1045.88	1047.45	1069.89	1040.51	1058.68	905.207	965.858	1031.3	1028.41	1040.47	1060.95	947.466	983.99	1098.4	1059.02	1080.93	1114.23	1134.39	1059.03	1061.15	1096.71	1059.77	1095.4	1180.76	1015.65	1101.76	1101.05	1156.18	1102.38	1105.94	789.634	1104.17	1093.13	1095.98	1096.58	1053.87	1118.28	1075.58	1058.29	1104.8	1085.79
PWY-6901	superpathway of glucose and xylose degradation	291.481	435.33	735.393	751.732	764.429	751.903	495.901	777.281	668.257	674.054	675.743	698.003	484.853	308.985	536.896	619.341	658.113	663.277	637.078	613.997	624.187	646.505	671.244	645.24	648.314	687.913	593.677	587.798	555.844	537.539	329.153	529.11	609.457	638.311	630.329	661.43	525.774	271.314	674.939	652.787	658	656.731
PWY-6906	chitin derivatives degradation	9.88946	6.62987	0	1.24984	0	1.14778	3.23508	1.71814	0.305832	0.53621	0.439351	0	12.7278	8.94277	0	0	0	0	1.17844	13.9148	1.68471	2.36536	1.24722	1.5772	0	5.92794	2.11031	4.81238	2.00082	1.36818	11.5612	12.8564	3.28723	3.35416	0.968159	4.70549	10.7368	13.0347	0.629767	0.367347	0.422268	0.735655
PWY-6942	dTDP-D-desosamine biosynthesis	0	0	0	0	0	0	0	0	0	0	0	0	0	0	0	0	0	0	0	0	0	0	0	0	0	0.0866639	0	0	0	0	0	0	0	0	0	0	0	0	0	0	0	0
PWY-6944	androstenedione degradation	1.48085	2.37214	0	0	0	0	7.11072	5.27079	0	0	0	0	4.52863	1.69906	0	0	0	0	0	1.79199	0	0	0	0	8.25085	3.85293	1.73599	0.507904	0.718018	0	0.753612	3.07594	0.853818	0	0	0	2.34985	1.31283	0	0	0.564212	0.783228
PWY-6957	mandelate degradation to acetyl-CoA	1.56017	9.4853	0	0	0	0	30.4273	16.7	0	0	0	0	17.3325	13.2786	0	0	0	0	0	10.0863	0	0	0	0	39.904	16.6045	0	0	0	0	0	15.6561	0	0	0	0	0	0	0	0	0	0
PWY-6969	TCA cycle V (2-oxoglutarate:ferredoxin oxidoreductase)	849.412	1089.44	1349.7	1358.63	1355.66	1374.06	1379.27	1198.09	1367.8	1341.59	1352.03	1351.32	1414.2	1347.23	1274.07	1340.04	1377.35	1318.4	1287.4	1439.85	1350.71	1367.28	1362.82	1385.53	1630.46	1341.87	1346.86	1314.67	1238.25	1302.06	1397.3	1311.77	1309.84	1310.24	1346.05	1365.08	1224.48	554.877	1293.12	1299.17	1275.33	1299.37
PWY-6975	superpathway of erythromycin biosynthesis (without sugar biosynthesis)	0	0	0	0	0	0	0	0	0	0	0	0	0	0	0	0	0	0	0	0	0	0	0	0	0	0.0666642	0	0	0	0	0	0	0	0	0	0	0	0	0	0	0	0
PWY-6977	superpathway of erythromycin biosynthesis	0	0	0	0	0	0	0	0	0	0	0	0	0	0	0	0	0	0	0	0	0	0	0	0	0	0.0762643	0	0	0	0	0	0	0	0	0	0	0	0	0	0	0	0
PWY-6992	1,5-anhydrofructose degradation	29.1861	51.7705	0	0	0	0	80.8578	66.2893	0	0.302967	0	0	57.7101	21.7019	0	0	0	0	1.90411	32.3668	0	0	0	0	51.267	22.7084	0.389509	1.01392	0	0.293606	9.57959	49.4632	0.606	0.571659	0	0.446001	35.6049	19.2689	0.284062	0	0	0
PWY-7003	glycerol degradation to butanol	126.311	177.425	6.12372	11.7244	3.09129	7.14985	183.261	601.629	5.31827	5.53272	9.69622	5.2475	144.813	74.2584	4.53904	4.09876	3.00845	4.74054	21.5974	97.8319	17.2186	27.1983	22.4967	8.32286	94.2403	91.8039	19.4803	53.0957	28.6825	11.9093	56.9446	128.622	27.6294	27.2315	18.4472	23.1148	164.856	662.867	32.8899	29.1008	29.855	18.8805
PWY-7007	methyl ketone biosynthesis	14.2327	9.80247	0	0	0	0	14.8245	19.7901	0	0	0	0	11.3562	2.77511	0	0	0	0	1.7158	4.26547	0.0848116	0	0.202551	0.0778494	14.8693	6.54471	0	2.6744	2.54608	0	21.5786	8.96757	0	0.21374	0.10778	0.227989	9.07545	7.41685	0.0559437	0	0.0879716	0.195235
PWY-7013	L-1,2-propanediol degradation	26.1917	4.56689	69.2999	71.8388	63.7613	63.817	19.7217	0.952776	80.2486	66.2191	72.477	80.7257	22.3266	33.7027	70.5188	69.1575	61.2775	58.0015	49.3245	24.6768	91.1348	89.1713	92.1389	84.7748	4.51804	21.268	95.2969	107.672	95.4841	105.277	31.6477	2.65845	49.8643	46.7688	45.4807	49.0892	46.9946	7.16509	67.0437	61.4769	64.7294	58.7481
PWY-7024	superpathway of the 3-hydroxypropanoate cycle	0	0	0	0	0	0	1.16175	0.651502	0	0	0	0	0	0	0	0	0	0	0	0	0	0	0	0	0.968676	0	0	0	0	0	0	0	0	0	0	0	0	0	0	0	0	0
PWY-7031	protein N-glycosylation (bacterial)	0	0	5.05175	9.27094	8.24326	13.6643	0	0	0.335437	0.707551	0.385095	0	0	0	2.70219	6.85778	4.87764	8.27163	0	0	2.31348	4.00115	5.34236	14.6523	0	0	2.10359	2.3303	2.09322	2.06637	0	0	13.5163	7.32162	22.2705	14.6519	0.483932	0.303395	2.67037	9.85505	7.99875	10.3196
PWY-7046	4-coumarate degradation (anaerobic)	0	0	0	0	0	0	0	0	0	0	0	0	0.840962	0	0	0	0	0	0	0	0	0	0	0	2.25076	1.10912	0	0	0	0	0	0.518723	0	0	0	0	2.23773	0.934248	0	0	0	0
PWY-7084	nitrifier denitrification	0	0	0	0	0	0	0	0	0	0	0	0	0	0	0	0	0	0	0	0	0	0	0	0	6.09856	0	0	0	0	0	0	0	0	0	0	0	0	0	0	0	0	0
PWY-7090	UDP-2,3-diacetamido-2,3-dideoxy-&alpha;-D-mannuronate biosynthesis	14.3711	27.2509	31.2304	39.2276	32.4978	34.7312	33.8275	11.2932	40.2396	45.2653	43.8591	46.5473	39.5945	49.5545	47.3969	48.5024	55.1326	59.155	30.4829	48.9953	35.0443	35.3106	39.8154	26.7922	37.3776	29.9306	22.2853	30.8499	22.8666	26.2193	11.8511	25.2403	26.3486	24.0969	24.7419	22.0397	22.5023	7.43135	31.4021	34.7502	29.9298	28.7808
PWY-7094	fatty acid salvage	174.178	456.768	24.4819	41.8051	39.2517	31.8019	1857.98	1079.79	23.2143	34.9537	26.8951	30.95	1369.5	816.395	17.5658	22.2048	29.2064	45.0315	153.775	870.973	16.7874	22.3682	30.5772	39.7963	1718.2	913.951	64.9422	40.4389	40.0229	28.3498	134.847	1047.16	37.9924	11.2533	10.9323	38.0418	305.509	165.43	9.34579	14.7945	22.6094	24.9864
PWY-7097	vanillin and vanillate degradation I	12.0188	28.3949	0	0	0	0	169.511	22.461	0	0	0	0	113.354	43.9479	0	0	0	0	3.89473	46.9099	0	0	0	0	90.4215	67.2222	0	0	0	0	5.86199	73.0078	0	0	0	0	15.7597	6.86398	0	0	0	0
PWY-7098	vanillin and vanillate degradation II	13.0893	30.8648	0	0	0	0	184.186	24.81	0	0	0	0	123.487	48.3737	0	0	0	0	4.26622	51.5292	0	0	0	0	100.022	73.069	0	0	0	0	6.31417	79.3631	0	0	0	0	17.2048	7.43123	0	0	0	0
PWY-7106	erythromycin D biosynthesis	0	0	0	0	0	0	0	0	0	0	0	0	0	0	0	0	0	0	0	0	0	0	0	0	0	0.0693311	0	0	0	0	0	0	0	0	0	0	0	0	0	0	0	0
PWY-7110	superpathway of megalomicin A biosynthesis	0	0	0	0	0	0	0	0	0	0	0	0	0	0	0	0	0	0	0	0	0	0	0	0	0	0.0762643	0	0	0	0	0	0	0	0	0	0	0	0	0	0	0	0
PWY-7111	pyruvate fermentation to isobutanol (engineered)	1979.91	1942.73	1898.99	1921.38	1927.12	1892.06	2931.19	1807.28	1848.71	1863.67	1860.11	1882.9	2703.64	2387.5	1871.38	1892.38	1880.14	1930.42	1959.91	2386.95	1898.03	1910.85	1915.41	1945.43	2543.25	2426.48	1988.81	1991.47	2020.32	1995.41	2157.39	2420.12	1960.89	1958.42	1949.93	1945.97	2098.54	1705.12	1931.38	1933	1943.38	1922.38
PWY-7159	chlorophyllide a biosynthesis III (aerobic, light independent)	21.2697	27.0114	0	0	0	0	21.5715	15.562	0	0	0	0.263731	29.9839	11.3161	0	0	0	0	7.97554	6.04369	0.367817	0	0	0	27.2351	13.132	3.98979	4.09662	2.6786	0	41.9033	42.1036	2.11176	0	0	0.731857	77.1939	31.7343	2.05669	5.52675	5.23225	4.71059
PWY-7184	pyrimidine deoxyribonucleotides de novo biosynthesis I	699.947	892.627	964.184	964.07	981.186	973.863	1000.65	1015.49	987.008	967.851	969.444	975.054	1041.96	1103.54	934.559	972.191	1000.38	950.487	1023.29	1151.15	979.334	981.787	1001.3	1006.5	1130.73	1068.97	978.935	964.084	886.717	947.963	682.791	918.854	914.527	911.858	937.822	956.425	1020.93	772.696	940.958	965.564	939.08	963.108
PWY-7187	pyrimidine deoxyribonucleotides de novo biosynthesis II	951.342	1154.63	1071.37	1076.16	1072.99	1069.11	805.392	884.475	1090.14	1077.76	1067.61	1071.67	898.155	1118.54	1075.1	1092.11	1099.65	1067.96	1160.87	1114.76	1091.28	1097.46	1098.84	1099.22	639.383	1108.76	1080.88	1079.78	1032.9	1078.39	1229.52	990.427	1049.67	1049.15	1059.04	1068.28	1064.83	1024.61	1067.79	1087.23	1068.67	1077.87
PWY-7196	superpathway of pyrimidine ribonucleosides salvage	920.098	1062.66	1318.65	1302.28	1341.09	1326.75	714.461	957.483	1340.81	1321.12	1330.4	1322.24	940.85	1127.11	1267.27	1307.18	1340.33	1273.01	1262.07	1144.41	1331.28	1331.34	1350.01	1347.55	764.384	1050.67	1316.64	1297.4	1196.72	1273.08	814.848	985.555	1232.34	1235.23	1260.38	1288.31	1241.28	960.948	1268.19	1300.53	1268.98	1301.37
PWY-7197	pyrimidine deoxyribonucleotide phosphorylation	691.21	870.434	936.657	946.519	965.428	944.726	889.399	879.999	962.07	943.823	941.715	955.521	994.94	1092.03	914.347	958.493	993.85	951.764	1056.05	1085.01	964.182	965.74	998.101	995.426	1130.77	1022.99	968.981	943.017	877.1	936.565	626.986	873.957	900.69	889.671	916.806	930.382	1061.23	717.295	904.833	936.453	907.43	926.717
PWY-7198	pyrimidine deoxyribonucleotides de novo biosynthesis IV	105.508	5.31118	3.38957	6.72544	2.49033	3.74034	8.99279	0	4.71858	4.71231	7.20223	7.30723	23.316	0	0	1.97724	0.422815	2.27072	36.4345	0	2.40793	3.76499	2.36005	2.94594	7.87385	2.42267	0.499743	3.31446	3.34865	0	56.1042	7.35555	2.33025	0	0.235772	0	29.8898	4.6528	5.36278	0.941242	2.30549	2.98365
PWY-7199	pyrimidine deoxyribonucleosides salvage	798.268	812.97	1075.41	1058.46	1010.29	1048.6	410.764	837.398	1086.13	1086.96	1066.08	1011.92	479.229	671.238	1074.36	1040.41	1022.83	958.296	792.838	659.694	1055.57	1060.95	998.436	979.683	474.598	656.661	994.812	1034.96	945.418	963.861	785.778	716.234	1024.75	1063.27	1031.35	1059.25	679.918	1240.09	1082.41	1084.3	1054.9	1072.26
PWY-7200	superpathway of pyrimidine deoxyribonucleoside salvage	683.683	786.274	946.417	948.741	930.004	937.304	562.01	858.769	964.265	955.241	941.974	924.719	621.131	796.271	929.022	941.889	955.02	899.095	857.955	798.51	953.471	959.161	943.537	932.242	681.859	783.109	930.217	935.318	852.368	891.45	656.717	761.965	902.9	912.496	913.549	934.483	794.407	861.955	929.8	951.403	918.491	937.137
PWY-7208	superpathway of pyrimidine nucleobases salvage	2082.4	2065.56	2008.4	2015.84	2014.7	1991.28	1360.34	1087.39	2033.32	2034.74	2016.22	2016.5	1590.33	1843.87	2040.17	2042.6	2041.52	2030.85	2047.68	1840.16	1993.81	1984.97	2011.85	1987.36	1467.47	1800.51	1957.85	1950.45	1963.02	1982.14	2184.77	1815.3	2014.9	2008.84	2007.97	1997.55	2033.95	1840.24	2018.14	2040.78	2018.58	2028.28
PWY-7209	superpathway of pyrimidine ribonucleosides degradation	0	0	0	0	0	0	0	0	0	0	0	0	0	0	0	0	0	0	0	0	0	0	0	0	1.97177	0	0	0	0	0	0	0	0	0	0	0	0	0	0	0	0	0
PWY-7210	pyrimidine deoxyribonucleotides biosynthesis from CTP	140.477	7.56588	4.83439	9.57778	3.55356	5.33387	12.799	0	6.72595	6.7168	10.2535	10.4036	33.0228	0	0	2.82204	0.603909	3.24052	51.2765	2.66576	3.43602	5.36909	3.36796	4.20297	11.2248	3.45756	0.713755	4.7275	4.77556	0	76.9159	10.4728	3.32511	0	0.336774	0	42.2772	6.62717	7.64068	1.34403	3.28978	4.25621
PWY-7211	superpathway of pyrimidine deoxyribonucleotides de novo biosynthesis	457.15	752.874	988.688	982.15	993.108	994.111	1058.02	1018.22	957.609	932.941	949.402	945.594	1063.96	961.69	917.793	949.241	965.343	936.167	483.217	1038.76	981.324	990.601	972.997	1017.85	1173.99	967.386	1008.76	1007.17	898.26	991.686	460.066	945.308	988.345	981.668	1010.8	1028.62	983.163	491.466	977.969	986.002	966.932	967.825
PWY-7219	adenosine ribonucleotides de novo biosynthesis	2044.16	1965.17	1955.13	1964.24	1949.16	1952.25	1267.01	1204.73	1973.77	1971.57	1961.89	1961.5	1498.97	1784.81	1981.29	1987.22	1986.75	1984.31	2101.68	1768.12	1957.73	1956.52	1975.69	1960.96	1430.01	1742.69	1934.38	1927.07	1939.06	1948.56	2147.99	1703.49	1963.9	1963.08	1964.35	1958.08	1903.84	1902.35	1968.28	1977.48	1972.69	1975.83
PWY-722	nicotinate degradation I	0.575445	1.18771	0	0	0	0	9.3273	3.32086	0	0	0	0	4.4915	2.28633	0	0	0	0	0.0860085	1.61333	0	0	0	0	91.0061	3.04777	0	0	0	0	0.307347	1.77023	1.27968	0.909995	1.28035	1.34675	3.693	5.49295	0.275921	0	0	0
PWY-7220	adenosine deoxyribonucleotides de novo biosynthesis II	1706.48	1624.17	1686.4	1684.11	1657.23	1657.16	1010.29	1163.61	1609.78	1612.31	1588.08	1581.37	1041.3	1340.23	1607.43	1608.55	1575.19	1579.39	1593.78	1143.04	1603.06	1650.96	1576.43	1606.02	1313.64	1323.61	1624.48	1671.47	1644.86	1651.96	2073.67	1404.07	1680.65	1687.56	1653.57	1657.69	1575.39	2258.02	1686.14	1707.15	1685.27	1675.71
PWY-7221	guanosine ribonucleotides de novo biosynthesis	1755.74	1712.84	1639.86	1656.81	1619.81	1638.94	1178.68	1037.25	1658.7	1657.19	1643.31	1641.79	1339.32	1570.99	1663.5	1674.12	1674.42	1673.52	1794.06	1552.76	1643.74	1648.57	1648.88	1645.55	1301.68	1532.04	1622.07	1627.47	1629.26	1629.33	1958.41	1521.18	1656.41	1653.63	1653.88	1649.99	1659.89	1657.68	1658.94	1663.2	1656.41	1663.1
PWY-7222	guanosine deoxyribonucleotides de novo biosynthesis II	1706.48	1624.17	1686.4	1684.11	1657.23	1657.16	1010.29	1163.61	1609.78	1612.31	1588.08	1581.37	1041.3	1340.23	1607.43	1608.55	1575.19	1579.39	1593.78	1143.04	1603.06	1650.96	1576.43	1606.02	1313.64	1323.61	1624.48	1671.47	1644.86	1651.96	2073.67	1404.07	1680.65	1687.56	1653.57	1657.69	1575.39	2258.02	1686.14	1707.15	1685.27	1675.71
PWY-7228	superpathway of guanosine nucleotides de novo biosynthesis I	865.026	1054.8	1166.28	1166.04	1183.68	1178.31	1107.74	1062.26	1189.48	1169.66	1174.19	1177.28	1184.93	1267.98	1123.58	1169.01	1202.75	1150.17	1225.96	1284.57	1173.15	1177.82	1199.84	1206.05	1327.73	1207.55	1174.24	1158.02	1073.56	1135.85	851.945	1087.25	1109.17	1105.13	1133.8	1154.81	1257.81	922.451	1136.48	1162.31	1133.68	1162.85
PWY-7229	superpathway of adenosine nucleotides de novo biosynthesis I	1922.08	1855.72	1862.06	1867.96	1849.55	1853.19	1232.93	1260.67	1842.25	1840.5	1825.72	1826.01	1379.54	1657.83	1845.21	1850.97	1837.76	1839.29	1912.94	1570.51	1829.47	1844.54	1830.67	1836.03	1439.35	1635.16	1823.98	1836.24	1834.4	1842.38	2153.98	1653.13	1867.74	1869.58	1861.28	1857.88	1813.95	2031.39	1874.18	1885.57	1872.82	1874.31
PWY-7234	inosine-5'-phosphate biosynthesis III	514.768	779.135	464.864	436.472	469.037	480.938	939.829	919.396	427.669	420.362	449.091	443.324	929.016	872.716	377.963	369.152	375.246	377.715	604.203	1059.19	361.106	317.187	356.844	332.244	999.46	1011.86	324.645	325.034	315.951	315.707	1177.78	916.941	473.763	485.84	489.385	502.068	988.232	835.634	498.815	461.496	460.859	462.498
PWY-7237	myo-, chiro- and scillo-inositol degradation	272.386	183.089	80.8144	82.3118	89.4283	82.2652	122.197	107.976	125.147	126.835	143.495	148.349	213.848	173.515	152.054	141.641	130.107	139.37	190.304	135.018	105.425	83.8541	109.501	112.76	89.6706	151.877	114.055	109.957	145.335	170.392	117.765	147.213	169.839	163.669	162.126	154.835	148.923	70.3107	103.322	96.0458	113.881	122.487
PWY-7242	D-fructuronate degradation	519.118	640.065	645.933	579.232	653.89	640.315	458.551	872.741	596.133	581.375	634.573	606.279	401.531	426.921	506.687	515.196	490.065	478.341	380.837	387.501	597.193	611.241	558.25	603.936	363.158	387.175	634.521	673.882	610.188	631.161	302.562	360.211	505.942	543.766	518.206	571.606	312.829	324.206	590.376	576.123	601.085	584.821
PWY-7254	TCA cycle VII (acetate-producers)	141.536	280.688	87.9813	87.7977	117.732	117.496	999.391	965.393	74.8246	68.0515	62.6438	59.4906	837.312	520.737	85.3569	91.2785	92.3717	108.228	160.762	630.481	89.4003	78.9099	93.2625	117.422	738.782	523.199	69.0581	86.8303	69.7979	75.3959	86.0052	576.649	89.3772	60.679	103.417	89.4231	634.65	270.197	75.4976	90.9016	94.7231	90.2224
PWY-7255	ergothioneine biosynthesis I (bacteria)	4.65191	7.02884	0	0	0	0	11.2963	10.7185	1.78502	1.94982	2.9898	3.12885	8.93114	1.46629	0.879318	0.984127	1.10524	0.481607	0	2.49916	0	0	0	0	14.6897	4.89488	0	0	0	0	1.19084	7.56849	0	0	0	0	5.89997	3.2961	0	0	0	0
PWY-7274	D-cycloserine biosynthesis	0	0	0	0	0	0	0	0	0	0	0	0	0	0	0	0	0	0	0.131287	0	0	0	0	0	0	0.324937	0	0	0	0	0	0	0	0	0	0	0	0	0	0	0	0
PWY-7295	L-arabinose degradation IV	12.2723	24.5232	0	0	0	0	149.459	30.6737	0	0	0	0	99.5988	50.5896	0	0	0	0	4.32988	49.2956	0.10526	0.281659	0	0	153.29	56.9418	0	0	0	0	5.40721	84.8312	0	0	0	0	15.85	7.57301	0	0	0	0
PWY-7315	dTDP-N-acetylthomosamine biosynthesis	123.648	125.115	60.2261	39.088	82.0424	72.2711	51.9635	666.988	73.0468	87.6473	115.562	128.151	52.5082	40.2435	73.7902	60.5886	79.8856	74.3272	82.7865	41.0605	101.214	67.5306	111.132	95.1053	28.8464	90.8599	58.8976	39.7096	55.7267	55.8191	118.678	62.2381	41.5754	49.1418	40.113	53.1519	364.147	94.735	39.7683	31.0498	50.4634	44.3221
PWY-7316	dTDP-N-acetylviosamine biosynthesis	0	0	0	0	0	0	0	0	0	0	0	0	0	0	0	0	0	0	0	0	0	0	0	0	0	0.115547	0	0	0	0	0	0	0	0	0	0	0	0	0	0	0	0
PWY-7323	superpathway of GDP-mannose-derived O-antigen building blocks biosynthesis	608.537	764.158	1030.38	1040.7	1042.5	1041.86	879.645	490.684	1074.87	1070.1	1073.37	1065.39	920.642	786.024	1000.13	1039.05	1083.05	1020.33	912.957	827.667	1033.8	1045.02	1048.37	1045.36	1062.02	811.273	1045.07	1019.53	937.551	975.989	489.172	800.403	947.349	948.865	977.367	998.505	812.101	288.359	989.145	997.339	975.174	1006.2
PWY-7328	superpathway of UDP-glucose-derived O-antigen building blocks biosynthesis	229.935	202.559	232.904	317.905	259.753	256.191	386.308	321.03	224.171	257.36	245.954	296.362	414.404	346.33	199.988	275.741	346.021	356.603	539.875	351.722	273.175	281.704	371.285	342.865	382.76	402.363	306.088	264.787	302.163	224.881	305.79	388.883	174.283	153.129	184.606	191.277	568.121	188.729	226.486	243.739	232.733	229.336
PWY-7332	superpathway of UDP-N-acetylglucosamine-derived O-antigen building blocks biosynthesis	420.36	355.004	299.621	393.109	263.648	282.634	97.7607	14.8148	335.053	373.397	353.639	360.95	222.621	363.587	325.691	340.38	413.402	406.031	594.063	526.618	384.078	372.996	417.058	322.664	96.0233	672.691	264.999	248.139	253.107	241.08	165.102	118.351	191.891	179.865	179.461	164.267	114.669	319.372	251.883	258.875	213.097	188.626
PWY-7347	sucrose biosynthesis III	3.71645	6.95128	0	0	0	0	5.57147	12.5869	0	0	0	0	12.5084	0.889615	0	0	0	0	0	4.33952	0	0	0	0	12.7178	1.01152	0.428296	3.95744	0	0	0.746024	8.56437	1.8148	0.534092	0	0	6.02133	2.86906	1.04754	2.9469	2.73812	2.46046
PWY-7371	1,4-dihydroxy-6-naphthoate biosynthesis II	46.6337	27.7312	73.1173	69.5787	69.5882	78.4343	13.0811	13.5027	69.3966	64.5238	77.7673	78.2934	22.1813	17.0818	82.1575	82.247	80.2653	71.5912	54.5533	49.1819	86.4262	88.7817	81.6536	95.1926	211.235	22.7857	141.983	118.396	137.782	112.635	26.9076	50.8941	103.279	92.1077	106.385	110.596	35.033	11.7085	62.8603	78.6609	73.5312	76.2629
PWY-7373	superpathway of demethylmenaquinol-6 biosynthesis II	0	0	15.5656	24.8777	22.9603	33.9962	0.338552	0	1.21381	2.51841	1.96248	0	0.467721	0	9.08619	20.6211	15.5009	23.0162	0	0	7.90113	13.8823	16.6016	38.6351	0	0	7.41123	8.10571	7.36735	7.21277	0	2.00677	37.5049	22.1899	52.3637	39.7844	1.576	1.03846	8.76717	27.9128	22.9214	27.7062
PWY-7374	1,4-dihydroxy-6-naphthoate biosynthesis I	17.0647	12.2192	56.4386	53.2617	50.5905	55.8333	9.21503	10.1952	54.1598	50.3047	56.0769	47.6709	12.8033	8.91668	66.72	63.4506	62.7601	54.7185	30.9334	19.5099	64.9927	70.1301	61.3362	69.6052	85.5133	15.0679	103.028	96.5592	92.0744	84.4186	7.29938	27.3284	68.9089	62.4492	66.2532	73.2803	27.0727	5.2262	53.5713	67.8979	56.7712	61.4617
PWY-7376	cob(II)yrinate a,c-diamide biosynthesis II (late cobalt incorporation)	71.4328	151.1	0	0	0	0	322.558	128.965	0	0	0	0	319.588	176.095	0	0	0	0	15.8891	168.516	0	0	0	0	231.791	229.283	1.48444	7.28664	0	0	46.6302	227.896	4.50974	3.35478	0	10.1593	106.411	68.052	0	0	0	0
PWY-7377	cob(II)yrinate a,c-diamide biosynthesis I (early cobalt insertion)	119.993	75.6643	11.2899	8.80738	9.96622	13.7921	115.131	266.455	15.677	16.0817	17.7409	14.6436	119.705	86.4753	9.8748	9.72725	8.57915	16.2693	128.328	193.868	28.1006	32.3012	23.2153	15.6129	33.8325	62.4508	26.8252	73.2262	32.739	15.5857	140.408	130.297	44.3337	61.9297	23.7558	44.9802	189.829	810.779	72.1227	64.6167	52.5283	24.2495
PWY-7391	isoprene biosynthesis II (engineered)	0.514015	0	0	0	0	0	1.91732	0	0	0	0	0	0.59558	0.967066	0	0	0	0	1.7393	0	0	0	0	0	6.82893	3.53592	0.733588	0	0	0	0	0.607094	0	0	0	0	2.6564	3.00074	0	0	0	0
PWY-7392	taxadiene biosynthesis (engineered)	313.831	449.298	883.003	835.688	896.377	894.544	325.748	721.838	957.587	965.851	984.831	962.082	409.302	221.368	927.417	880.485	903.539	855.982	467.212	322.708	876.022	779.782	881.855	796.671	401.729	484.072	761.468	744.427	738.214	728.025	940.693	384.045	744.656	743.869	774.215	773.91	894.108	700.48	794.745	792.839	773.537	801.86
PWY-7398	coumarins biosynthesis (engineered)	0	0	0	0	0	0	0	0	0	0	0	0	0	0	0	0	0	0	0	0	0	0	0	0	1.18725	1.72846	0.46147	0	0	0	0	0	0	0	0	0	0	0	0	0	0	0
PWY-7400	L-arginine biosynthesis IV (archaebacteria)	1496.64	1471.64	1392.64	1422.17	1414.07	1391.9	1055.79	958.498	1387.01	1394.73	1376.87	1406.78	1119.56	1393.28	1405.53	1418.86	1434.76	1465.9	1561.72	1334.57	1389.26	1394.01	1421.87	1416.65	1107.72	1399.91	1398.31	1380.65	1431.65	1414.89	1627.17	1258.93	1415.1	1390.41	1397.76	1371.06	1485.57	1226.11	1401.61	1408.69	1412.92	1385.51
PWY-7401	crotonate fermentation (to acetate and cyclohexane carboxylate)	0	0	0	0	0	0	0	0	0	0	0	0	0	0	0	0	0	0	0	0	0	0	0	0	0.22559	0	0	0	0	0	0	0	0	0	0	0	0	0	0	0	0	0
PWY-7431	aromatic biogenic amine degradation (bacteria)	24.8788	55.9474	0.144913	0.454366	0.640647	0	204.304	86.7839	2.12308	1.91955	1.81312	2.93034	154.164	107.949	1.30292	0.163978	0.281931	2.73292	4.96828	76.7323	2.29482	2.01163	0.535023	0.746318	223.916	94.5471	0.939701	1.68632	0	1.63064	15.1677	110.29	3.30943	3.00476	2.69116	3.33096	35.2872	20.3872	0.305148	1.19547	1.12367	0.610122
PWY-7446	sulfoglycolysis	0.0661486	9.70846	0.0186725	0	0.0178215	0.0167455	1.17875	140.414	0	0	0	0	0.0998634	0.038916	0	0	0	0	0	1.91197	0.0132543	0.035958	0.0140723	0.0648853	2.0611	6.64645	0.0178546	0	0.0399747	0	0.441327	1.83105	1.01009	1.24727	0.0336875	0.823593	0.432502	5.12913	0	0	0	0.0190719
PWY-7456	mannan degradation	7.11389	5.37753	382.526	356.249	376.606	370.27	20.074	1.94805	304.043	303.256	328.717	292.302	23.1929	17.4433	388.648	370.384	380.546	375.001	70.8968	52.3238	474.025	464.679	417.985	443.242	21.1953	8.62063	464.342	477.769	394.371	419.758	10.1332	13.9456	373.172	405.279	402.153	439.915	23.5595	262.422	334.384	321.877	325.086	309.215
PWY-7527	L-methionine salvage cycle III	0	5.07708	1.36915	0.838834	2.27455	0.401664	2.37323	89.5461	0.737364	1.39317	0.861218	1.17266	9.25325	8.38535	0	0.649878	0	1.75292	0	2.33176	2.92361	0.653127	4.0395	1.5786	5.23081	9.76044	1.80066	0	1.756	2.18849	11.295	20.4516	0	0	0	0	10.9365	29.1256	0	0.439139	0	0
PWY-7528	L-methionine salvage cycle I (bacteria and plants)	0	0	0	0	0	0	0	0	0	0	0	0	0	0	0	0	0	0	0	0	0	0	0	0	1.23986	0	0	0	0	0	0	0	0	0	0	0	0	0	0	0	0	0
PWY-7539	6-hydroxymethyl-dihydropterin diphosphate biosynthesis III (Chlamydia)	958.149	1039.43	1034.26	1068.11	990.666	1021.61	1089.58	1019.35	1053.5	1058.01	1047.07	990.846	1107.45	1160.91	983.159	1012.98	1056.08	990.608	1200.56	1230.2	993.298	1037.44	998.32	984.433	1065.73	1230.47	966.759	1011.12	899.472	912.57	1034	978.199	1008.01	1024.96	1010.65	1052.78	1088.19	1041.46	1025.05	1042.34	1007.91	1033.13
PWY-7560	methylerythritol phosphate pathway II	1728.37	1667.82	1646.44	1647.2	1660.62	1649.49	1057.63	1000.71	1628.3	1626.74	1627.7	1642.48	1281.42	1532.28	1641.76	1650.51	1652.94	1665.33	1813.82	1513.4	1640.75	1638.56	1657.07	1649.61	1105.72	1452.43	1623.74	1615.51	1630.33	1642.64	1615.16	1422.46	1657.88	1656.57	1656.13	1654.09	1626.18	1672.29	1663.24	1667.81	1667.09	1670.21
PWY-7616	methanol oxidation to carbon dioxide	14.3718	17.6457	0	0	0	0	42.8347	23.5526	0	0	0	0	16.6762	4.17401	0	0	0	0	4.78014	9.96492	0	0	0	0	24.2108	48.0989	0	0	0	0	20.8922	22.8145	0	0	0	0	18.4307	12.619	0	0	0	0
PWY-7663	gondoate biosynthesis (anaerobic)	1829.95	1762.64	2052.19	2062.27	2045.51	2048.84	1504.72	1502.84	2073.74	2073.09	2061.17	2048.89	1621.03	1698.63	2073.79	2077.95	2087.95	2068.31	1914.48	1600.53	2038.73	2043.75	2061.3	2045.98	1676.94	1610.13	2027.68	2016.14	2015.47	2026.53	1434.79	1567.78	2042.55	2045.56	2052.18	2053.62	1664.81	1789.31	2059.51	2066.94	2051.77	2065.35
PWY-7664	oleate biosynthesis IV (anaerobic)	204.792	465.55	346.052	420.009	286.253	317.81	1121.73	1168.34	598.445	594.963	538.861	418.9	942.568	658.07	505.624	512.656	525.812	425.897	270.373	875.713	390.813	403.558	410.439	339.31	1141.82	843.072	239.935	280.188	214.979	232.68	115.762	737.97	241.582	204.024	263.961	235.459	428.92	207.123	195.997	252.203	178.783	194.346
PWY-841	superpathway of purine nucleotides de novo biosynthesis I	1149.5	1307.5	1409.69	1409.59	1424.58	1418.89	1133.19	1096.95	1429.09	1412.38	1413.5	1414.89	1277.39	1424.46	1378.63	1417.57	1445.08	1400.8	1489.51	1436.62	1419.42	1423.5	1442.24	1445.65	1325.19	1365.46	1416.64	1403	1331.07	1386.75	1143.58	1262.14	1362.06	1358.69	1383.4	1399.98	1465.25	1170.73	1385.41	1410.13	1384.43	1409.83
PWY-922	mevalonate pathway I	6.02435	4.34473	0	0.951662	0	0	26.2443	4.07252	0.560682	0.738856	0.548358	0	5.90788	4.29374	0	0	0	0	19.8889	11.2787	1.35489	0.736212	0.485984	1.25145	29.1035	13.7052	0.945329	2.48293	0.97404	0	90.5405	15.2639	0.683708	0	0	0.509348	12.5782	23.4007	0	0.719623	0	0
PWY0-1061	superpathway of L-alanine biosynthesis	322.166	515.256	205.25	210.117	208.396	185.803	929.2	1312.4	148.998	109.502	93.2402	130.037	800.703	631.652	42.7127	117.198	95.4414	112.158	212.068	686.905	178.596	239.28	169.718	252.432	842.014	679.922	265.516	274.497	178.119	311.788	277.991	663.319	253.654	223.674	227.772	221.556	669.102	316.659	203.181	195.536	213.458	181.115
PWY0-1241	ADP-L-glycero-&beta;-D-manno-heptose biosynthesis	218.261	294.255	120.758	180.144	148.776	130.43	240.026	561.4	116.477	133.521	113.212	148.204	404.899	389.579	90.3943	159.822	203.958	206.878	536.156	527.754	162.623	159.178	216.668	183.787	529.075	526.084	144.644	125.152	141.373	105.177	168.63	269.209	74.8467	67.296	65.4879	73.5475	471.123	137.327	93.3947	103.474	85.8674	90.7696
PWY0-1261	anhydromuropeptides recycling	588.908	952.431	1120.49	1108.46	1122.4	1123.85	824.804	1448.02	1144.89	1166.32	1165.87	1159.44	931.604	965.609	1096.99	1054.28	1073.23	1055.41	565.132	1034.76	1025.86	937.368	1004.25	938.246	835	989.741	864.956	878.819	865.526	857.35	614.23	1132.64	1045.08	1042.56	1049.32	1036.53	1346.06	856.583	1081	1056.72	1034.45	1042.36
PWY0-1277	3-phenylpropanoate and 3-(3-hydroxyphenyl)propanoate degradation	0	43.7262	0	0	0	0	104.435	240.075	0	0.104671	0	0	9.40645	5.49321	0	0	0	0	0	17.0189	0	0	0	0	18.7305	32.7752	0	0	0	0	6.51793	14.1553	3.26582	3.24733	0	2.93009	4.72972	11.5951	0	0	0	0.11885
PWY0-1296	purine ribonucleosides degradation	1226.67	993.222	755.561	763.288	699.272	713.438	294.446	1016.42	758.561	795.766	784.455	777.591	528.693	798.436	747.911	741.559	713.779	733.413	1018.09	752.96	678.255	677.754	666.609	648.586	315.41	732.66	664.4	721.058	756.088	713.512	992.838	764.319	809.215	830.376	749.63	751.597	893.505	1783.36	799.779	799.951	800.314	784.776
PWY0-1297	superpathway of purine deoxyribonucleosides degradation	1148.96	930.843	731.028	736.104	683.812	695.025	410.223	991.555	743.306	777.211	766.907	759.4	596.001	776.143	732.509	719.124	692.162	717.404	902.463	710.795	664.261	660.074	648.244	632.468	447.179	709.606	654.122	703.245	744.969	698.226	1030.86	785.713	796.842	812.118	744.336	739.087	899.215	1559.1	769.659	771.89	774.091	756.159
PWY0-1298	superpathway of pyrimidine deoxyribonucleosides degradation	1111.64	963.159	818.096	811.895	793.697	799.273	369.846	949.337	849.707	869.867	873.246	861.128	574.908	773.737	842.69	805.369	779.424	821.144	918.219	704.99	772.229	756.448	748.541	736.183	365.515	695.508	775.7	792.437	870.247	809.111	1011.62	875.444	919.333	920.351	888.201	863.133	891.503	1363.33	821.358	816.399	837.339	811.071
PWY0-1319	CDP-diacylglycerol biosynthesis II	1926.64	1811.7	1830.2	1852.01	1831.03	1827.39	1365.34	1594.33	1826.43	1828.83	1825.93	1845.49	1531.84	1743.56	1821.39	1840.47	1850.51	1871.55	2029.31	1715.82	1814.37	1816.35	1850.19	1836.1	1598.35	1754.72	1811.06	1800.5	1841.82	1827.35	1941.3	1670.94	1859.54	1853.42	1847.44	1838.81	1806.5	2007.2	1869.91	1864.84	1866.93	1858.66
PWY0-1338	polymyxin resistance	1.62384	41.0638	9.64551	27.9214	8.17347	5.91185	11.1809	513.856	3.3219	8.09679	1.50857	0.250596	7.49376	8.55012	4.06498	11.3604	24.373	23.6415	47.8545	73.0051	11.8146	16.4386	21.0484	12.9848	9.75669	167.859	9.26415	13.9452	9.57423	8.01267	2.98552	10.8102	10.9848	11.6756	7.24552	9.02802	6.16754	20.0178	12.543	9.49166	7.15449	5.44726
PWY0-1415	superpathway of heme biosynthesis from uroporphyrinogen-III	30.0898	93.473	42.7188	34.2979	57.1033	44.5704	237.345	744.872	60.3351	68.2896	87.1317	96.3606	180.537	77.0822	57.3979	43.6201	54.8051	43.3546	83.8481	184.082	84.5665	53.8496	88.1976	74.5599	530.407	105.045	62.8023	41.6439	55.3938	53.9575	54.6461	212.433	38.3329	48.03	37.1822	41.0541	72.9819	65.1755	49.2265	38.731	51.5846	47.3041
PWY0-1479	tRNA processing	197.944	382.7	71.5752	90.0131	80.1871	70.3886	826.919	813.111	56.153	64.6897	76.2114	109.011	742.504	543.321	69.707	70.7939	78.0471	65.6685	139.329	592.414	110.226	101.075	114.752	107.509	798.733	629.137	226.642	191.869	210.205	130.731	422.148	712.877	71.6533	64.1894	54.3367	73.7523	696.707	221.297	57.1602	84.2896	65.2892	67.3112
PWY0-1533	methylphosphonate degradation I	69.5544	195.598	43.4439	50.048	44.6026	43.6078	475.956	752.735	31.8574	41.3569	45.1718	41.2321	401.094	317.7	41.678	41.6913	43.5114	44.1095	62.8651	327.355	32.6988	32.6672	36.595	34.6435	335.63	320.184	36.0598	40.2002	53.6636	40.3923	59.1509	264.686	51.6877	50.7275	52.5832	54.6854	99.803	83.9317	39.5606	39.425	32.7997	39.2753
PWY0-1586	peptidoglycan maturation (meso-diaminopimelate containing)	1600.1	1014.12	1123.74	1165.92	1045.93	1087.96	1027.03	1403.03	1204.16	1240.88	1178.53	1199.57	852.603	862.666	1357.87	1288.64	1255.13	1294.22	1466.66	874.596	1143.12	1157.78	1145.85	1116.6	994.889	918.321	1071.42	1131.94	1245.75	1191.12	1821.85	832.415	1245.09	1262.17	1207.66	1158.27	1015.53	892.381	1269.45	1250.55	1289.59	1275.3
PWY0-162	superpathway of pyrimidine ribonucleotides de novo biosynthesis	1113.31	1286.7	1444.69	1439.85	1469.98	1454.81	1160.38	1058.8	1469.11	1447.91	1454.73	1456.44	1298.11	1454.1	1395.99	1444.08	1479.4	1425.33	1500.48	1465.22	1450.16	1454.14	1483.22	1483.57	1386.88	1381.5	1446.6	1425.64	1340.92	1412.86	1083.96	1260.13	1378.59	1373.37	1403.64	1424.23	1486.36	1108.74	1406.82	1435.66	1407.39	1435.94
PWY0-166	superpathway of pyrimidine deoxyribonucleotides de novo biosynthesis (E. coli)	948.884	1122.39	1074.9	1080.5	1078.36	1075.57	966.951	955.384	1094.93	1081.71	1072.36	1078.64	1016.77	1163.33	1079.37	1097.63	1106.65	1075.05	1169.84	1191.38	1095.43	1098.78	1104.8	1105.76	1076.58	1162.5	1084.94	1081.56	1035.52	1080.84	975.403	1034.51	1054.45	1053.67	1066.59	1075.35	1087.4	1035.88	1073.68	1092.04	1072.99	1083.88
PWY0-321	phenylacetate degradation I (aerobic)	7.59438	43.6454	0	0	0	0	101.386	303.89	0	0	0	0	47.7922	24.6553	0	0	0	0	0.245751	25.316	0.21296	0	0	0	212.256	46.2255	0	0	0	0	6.73794	40.257	2.34382	2.70937	0	2.51765	26.8575	23.9023	0	0	0	0
PWY0-41	allantoin degradation IV (anaerobic)	83.5753	87.3689	2.53026	3.23218	0	2.17839	17.5567	199.318	2.26861	2.8223	3.31232	1.90629	47.5743	92.124	0	3.46885	3.99621	7.09108	89.2695	26.5989	3.98475	4.56486	6.0104	2.55994	17.6467	80.3542	1.489	4.2731	2.84293	3.83128	36.8551	28.7611	9.39351	6.26148	6.51942	6.76099	13.1741	74.5607	3.60392	3.65169	5.01283	4.91317
PWY0-42	2-methylcitrate cycle I	33.3328	89.1239	0.0462853	1.33088	0.546992	0.0416092	491.276	257.232	0.385944	0.743737	0.327026	0	345.847	204.848	0	0.67552	0	0.984705	20.4505	221.873	1.24995	0.534768	0.0350457	0.311969	377.29	194.655	0.998557	2.62154	3.54382	1.5914	27.6224	250.953	4.29414	3.67242	2.06968	5.37319	99.1679	32.1817	1.91435	1.71347	1.44007	1.72463
PWY0-781	aspartate superpathway	684.759	920.323	382.574	360.816	449.592	434.503	789.266	1020.68	298.705	281.448	380.873	366.967	858.659	900.559	326.721	320.452	316.992	373.493	647.036	976.144	328.963	322.836	346.524	387.511	840.422	960.415	408.329	415.235	379.252	320.384	1232.42	933.863	403.382	346.665	431.727	424.31	1065.97	791.779	264.976	332.874	335.967	357.974
PWY0-845	superpathway of pyridoxal 5'-phosphate biosynthesis and salvage	125.734	298.608	645.738	647.466	648.949	658.079	540.357	910.412	592.7	586.601	578.487	578.237	438.49	346.882	524.389	571.282	589.372	566.62	381.613	498.225	596.008	620.277	614.921	625.078	430.317	485.446	574.661	571.845	502.888	557.71	85.4204	339.773	587.226	595.143	603.207	618.836	388.611	166.481	628.117	626.922	613.683	630.17
PWY0-862	(5Z)-dodec-5-enoate biosynthesis	177.734	410.498	302.063	368.064	249.107	277.009	1029.88	1113.13	529.332	526.142	475.14	367.126	854.036	585.879	445.1	451.436	463.253	373.409	235.328	790.327	342.053	353.464	359.536	296.167	1049.46	759.65	208.312	243.815	186.425	201.962	100.149	663.702	209.764	176.786	229.429	204.34	378.595	179.941	169.734	219.052	154.697	168.283
PWY1G-0	mycothiol biosynthesis	5.03477	7.17794	0	0	0	0	9.45728	11.2916	0	0	0	0	7.84662	1.86178	0	0	0	0	0.920959	3.15068	0	0	0	0.243262	18.6197	4.66907	0.624604	0	0.299723	0.871655	14.7759	8.97664	0	0	0	0	5.77895	4.78345	0	0	0.549599	0.228807
PWY490-3	nitrate reduction VI (assimilatory)	38.4962	66.5134	21.1247	46.182	16.9966	16.2222	22.4705	251.392	9.49116	17.3323	9.45495	5.91137	36.4495	35.6243	12.0107	22.2453	37.072	38.2359	75.1531	99.0022	22.3502	33.823	33.0578	23.7328	63.3949	199.829	27.0461	41.4875	26.9916	24.6801	73.8525	58.835	21.7087	21.5079	14.7811	19.131	285.795	715.749	40.623	39.1189	28.3144	17.9528
PWY4FS-7	phosphatidylglycerol biosynthesis I (plastidic)	1766.77	1607.39	1585.04	1616.09	1586.81	1583.56	1132.18	1357.12	1577.48	1578.71	1565.6	1601.96	1305.99	1581.84	1583.41	1613.29	1613.2	1647.54	1873.48	1572.44	1540.76	1554	1590.58	1576.83	1408.09	1585.07	1556.66	1545.06	1607.56	1581.94	1948.18	1558.97	1631.31	1621.81	1618.33	1593.47	1667.36	1846.01	1610.69	1611.58	1614.24	1602.11
PWY4FS-8	phosphatidylglycerol biosynthesis II (non-plastidic)	1766.77	1607.39	1585.04	1616.09	1586.81	1583.56	1132.18	1357.12	1577.48	1578.71	1565.6	1601.96	1305.99	1581.84	1583.41	1613.29	1613.2	1647.54	1873.48	1572.44	1540.76	1554	1590.58	1576.83	1408.09	1585.07	1556.66	1545.06	1607.56	1581.94	1948.18	1558.97	1631.31	1621.81	1618.33	1593.47	1667.36	1846.01	1610.69	1611.58	1614.24	1602.11
PWY5F9-12	biphenyl degradation	0	0	0	0	0	0	0	0	0	0	0	0	0	0.453647	0	0	0	0	0	0	0	0	0	0	0	0	0	0	0	0	0	0	0	0	0	0	0	0	0	0	0	0
PWYG-321	mycolate biosynthesis	211.028	480.244	355.957	431.091	294.924	327.076	1159.63	1210.04	611.992	608.601	552.255	430.462	966.706	667.532	517.625	524.624	538.434	436.636	270.931	886.912	402.257	415.093	422.107	349.638	1190.52	848.882	247.781	289.037	221.862	240.251	120.202	760.164	248.832	210.417	271.751	242.712	440.783	211.493	202.457	260.018	184.744	200.689
PYRIDNUCSAL-PWY	NAD salvage pathway I	1020.29	1127.97	979.487	906.859	1012.8	988.285	807.879	791.033	907.843	894.917	966.08	943.526	790.347	840.95	837.501	850.017	842.124	831.582	867.273	992.218	934.417	937.893	923.644	943.439	812.681	715.078	989.292	983.622	975.573	959.358	1388.97	947.975	872.249	912.761	888.905	938.68	1030.21	1037.06	920.773	893.389	952.499	940.645
PYRIDNUCSYN-PWY	NAD biosynthesis I (from aspartate)	1307.64	1178.25	1390.65	1418.02	1366.1	1386.6	930.886	913.301	1394.12	1395.7	1383.67	1386.53	1105.26	1287.92	1405.79	1418.01	1437.59	1428.66	1497.98	1311.37	1412.18	1429.08	1421.85	1423.91	1089.14	1277.8	1441.1	1424.48	1434.86	1438.06	1080.11	1099.6	1457.22	1454.81	1451.36	1453.79	1138.79	956.636	1427.45	1427.94	1428.1	1431.6
PYRIDOXSYN-PWY	pyridoxal 5'-phosphate biosynthesis I	66.7849	197.883	551.166	562.716	552.261	565.634	495.818	734.858	499.733	493.002	488.541	482.435	325.58	220.185	432.082	483.223	507.334	475.297	272.26	422.522	510.52	537.387	527.879	544.348	531.426	401.368	497.113	489.615	417.376	476.273	40.6425	201.431	497.949	504.33	514.984	538.976	244.078	98.3318	533.232	533.76	515.976	538.892
REDCITCYC	TCA cycle VIII (helicobacter)	361.295	698.359	891.229	827.898	907.844	914.952	1399.5	1062.86	897.841	904.044	977.602	985.414	1492.12	1131.6	842.051	790.45	825.98	827.503	404.806	1257.14	782.822	659.689	813.721	738.311	1559.71	1120.83	682.048	623.219	689.365	677.438	324.143	1261.44	821.1	831.955	874.715	866.142	762.544	281.604	905.582	854.603	848.287	868.989
RHAMCAT-PWY	L-rhamnose degradation I	166.413	157.311	315.216	306.195	322.016	315.262	69.4935	547.543	307.563	308.502	335.86	328.075	188.881	135.247	329.447	326.81	318.918	319.832	148.917	154.054	343.571	330.599	320.143	346.774	82.7192	187.081	361.21	383.649	353.126	385.839	129.719	133.374	342.967	361.184	354.14	362.401	136.416	224.95	325.712	305.164	332.779	331.977
RIBOSYN2-PWY	flavin biosynthesis I (bacteria and plants)	1392.6	1225.41	1330.49	1357.12	1302.6	1322.13	1042.42	1011.48	1363.82	1352.8	1346.46	1327.9	1221.83	1348.66	1301.32	1340.2	1356.79	1342.09	1600.5	1392.23	1315.2	1337.81	1318.63	1327.2	1213.29	1340.14	1357.46	1354.75	1328.75	1335.83	1083.76	1107.32	1383.89	1373.87	1368	1383.91	1345.78	1258.66	1336.65	1342.42	1332.4	1341.39
RUMP-PWY	formaldehyde oxidation I	32.3376	37.8524	2.67815	1.92632	3.40477	1.10348	4.81797	177.646	17.9058	19.5634	20.464	18.6633	31.9021	21.1526	0.195475	1.12925	0.543313	2.80365	15.4576	9.69175	4.88571	3.21741	7.01065	2.76013	18.024	12.218	2.55738	0.355749	8.01198	6.47639	36.3378	26.0901	0.726598	0	0	0.94869	17.5839	30.386	1.46505	0	0.878498	2.37062
SALVADEHYPOX-PWY	adenosine nucleotides degradation II	557.559	802.688	531.146	465.775	586.678	554.713	1174.37	1136.21	518.449	513.296	594.676	610.847	1008.95	1137.85	432.01	414.818	383.959	431.816	289.655	1051.59	572.975	491.4	535.886	534.043	992.017	1076.88	548.665	497.496	588.323	528.918	329.953	1186.1	449.938	439.317	447.826	442.096	535.284	619.317	378.818	360.411	374.383	357.86
SER-GLYSYN-PWY	superpathway of L-serine and glycine biosynthesis I	1445.91	1349.79	1632.13	1619.56	1620.43	1638.34	1242.65	1008.63	1636.13	1631.72	1627.96	1599.49	1325.83	1389.64	1664.42	1620.81	1609.51	1597.09	1584.74	1377.73	1635.38	1625.83	1617.76	1583.76	1381.34	1285.92	1577.22	1563.95	1588.37	1555.6	1447.06	1306.75	1581.9	1600.76	1610.69	1604.97	1467.73	866.745	1623.2	1624.62	1614.4	1626.52
SO4ASSIM-PWY	sulfate reduction I (assimilatory)	150.009	287.206	420.287	435.007	421.762	424.537	965.125	1013.93	457.067	450.532	451.398	459.298	706.949	433.81	387.39	406.777	438.698	399.753	211.909	536.208	427.697	418.216	441.835	433.753	968.079	564.014	462.139	420.499	394.98	412.353	138.214	557.263	356.106	341.97	374.127	371.858	409.183	149.296	398.188	391.127	387.152	386.108
SUCSYN-PWY	sucrose biosynthesis I (from photosynthesis)	11.7218	22.2511	0	0	0	0	17.8932	40.9417	0	0	0	0	37.166	2.92873	0	0	0	0	0	14.1792	0	0	0	0	39.5405	3.36181	1.42502	12.9699	0	0	2.4725	26.8269	5.99685	1.77498	0	0	19.7607	9.36905	3.47345	9.6672	8.99353	8.07427
SULFATE-CYS-PWY	superpathway of sulfate assimilation and cysteine biosynthesis	298.338	510.186	713.566	733.446	716.102	718.97	1127.43	1044.96	755.688	748.779	748.416	757.762	945.32	696.307	668.05	693.911	735.647	685.701	405.937	806.818	717.523	706.558	737.653	724.932	1143.27	826.829	760.919	707.331	675.268	697.244	275.548	822.411	626.592	607.225	652.02	648.493	677.329	282.547	684.716	676.261	670.329	669.356
TCA	TCA cycle I (prokaryotic)	817.995	1067.98	1202.68	1229.29	1221.1	1228.6	1466.8	1192.57	1210.16	1191.3	1203.91	1229.92	1427.56	1356.55	1102.28	1188.17	1241.64	1197.78	1253.01	1447.29	1182.76	1191.89	1229.48	1242.9	1669.46	1368.61	1190.8	1147.89	1094.77	1144.43	1385.42	1316.93	1172.34	1166.1	1201.41	1216.46	1149.04	541.827	1163.47	1159.74	1143.62	1162.66
TCA-GLYOX-BYPASS	superpathway of glyoxylate bypass and TCA	183.06	456.713	24.2514	37.1012	35.7089	43.032	1155.32	1080.28	10.0197	12.4947	11.5124	11.4959	960.959	669.071	10.3755	25.9531	18.0749	33.8208	74.7201	731.641	21.4099	21.6868	32.0244	59.3005	1121.88	748.885	36.9952	39.1553	22.9508	23.462	142.015	767.83	58.0774	46.7357	50.3867	59.3352	311.465	188.164	14.5199	39.1847	32.1517	37.9127
TEICHOICACID-PWY	teichoic acid (poly-glycerol) biosynthesis	64.5905	91.0101	12.5528	14.9191	17.4608	15.7139	38.7495	103.756	18.0931	16.9678	23.897	24.615	39.1372	87.8669	16.3872	14.5144	16.8849	25.086	61.2499	50.9488	17.7544	15.8921	18.9969	10.9027	29.9476	64.2177	10.9043	6.06565	11.0372	7.3252	89.4966	55.6522	24.6012	21.2038	20.5841	23.0135	82.5557	70.7854	18.8405	15.8355	20.4763	18.8774
THISYN-PWY	superpathway of thiamin diphosphate biosynthesis I	636.754	782.792	1056.25	1089.58	1048.64	1061.81	760.289	892.444	1044.76	1035.5	1026.79	1020.71	925.168	1002.97	1020.62	1071.25	1106.22	1067.79	1098.13	1053.12	1080.34	1115.14	1078.9	1110.81	652.821	1054.33	1133.71	1131.95	1037.14	1088.52	538.978	802.087	1088.78	1081.04	1096.62	1126.18	894.746	552.567	1061.73	1077.93	1051.09	1070.16
THREOCAT-PWY	superpathway of L-threonine metabolism	0.0724583	20.328	0	0	0	0	20.2645	389.269	0	0	0	0	6.43316	6.06753	0	0	0	0	0.340519	19.4401	0	0	0	0	2.09438	7.42924	0	0	0	0	4.3902	13.6508	5.15864	6.50793	0	4.52598	2.47713	32.8278	0	0	0	0
THRESYN-PWY	superpathway of L-threonine biosynthesis	1872.07	1755.6	1798.35	1797.25	1809.91	1800.93	1142.51	1252.66	1783.81	1792.8	1783.82	1789.53	1346.87	1587.56	1815.35	1806.74	1815.56	1827.22	1929.07	1562.1	1804.94	1783.64	1826.97	1793.88	1284.64	1556.37	1775.61	1764.83	1798.09	1789.63	1837.87	1507.72	1793.07	1801.53	1796.13	1795.01	1696.65	1787.61	1808.36	1812	1815.38	1811.9
TRNA-CHARGING-PWY	tRNA charging	1742.75	1634.76	1681.72	1694.79	1675.95	1678.31	1085.5	1059.01	1703.13	1700.83	1687.96	1686.96	1267.38	1495.68	1707.34	1713.62	1715.16	1711.73	1812.19	1469.09	1692.43	1695.41	1708.19	1693.42	1198.77	1466.77	1673.39	1669.46	1676.93	1683.49	1749.63	1396.86	1688.86	1687.89	1688.46	1681.89	1552.83	1693.43	1695.52	1702.88	1692.97	1699.81
TRPSYN-PWY	L-tryptophan biosynthesis	1396.85	1391.07	1549.85	1570.77	1569.28	1556.29	1105.43	911.89	1512.78	1523.99	1508.28	1535.26	1273.74	1392.7	1529.74	1554.59	1568.81	1585.23	1589.16	1444.6	1497.63	1517.64	1526.83	1548.01	1283	1380.15	1547.1	1540.29	1557.06	1549.57	1203.07	1183.45	1589.18	1591.75	1603.4	1592.69	1429.29	934.916	1567.94	1551.76	1579.73	1582.92
TYRFUMCAT-PWY	L-tyrosine degradation I	51.1626	127.937	36.3679	32.4649	53.0425	41.9595	736.959	149.985	36.755	34.8256	35.4587	36.1581	560.265	310.306	38.0152	37.3615	34.0243	40.547	61.1225	315.529	54.7597	43.4469	44.9798	39.6577	635.225	319.202	35.4714	48.7574	40.1892	32.4928	36.2975	399.636	50.6745	48.1713	39.168	50.7996	116.605	44.1923	44.6617	43.2052	41.2496	39.61
UBISYN-PWY	superpathway of ubiquinol-8 biosynthesis (prokaryotic)	147.651	328.011	14.0372	29.3151	19.8119	18.4099	967.049	837.199	11.4923	14.993	24.1537	56.1642	805.257	541.719	9.37926	12.747	15.3006	14.189	73.9242	565.514	30.0488	19.7143	27.6515	24.5492	1024.09	530.246	103.61	57.4524	103.9	39.0449	101.413	622.638	27.2082	23.5358	15.807	29.1437	266.668	127.921	8.28836	9.3164	7.22552	9.34557
UDPNAGSYN-PWY	UDP-N-acetyl-D-glucosamine biosynthesis I	1609.74	1621.1	1103.84	1166.67	1105.76	1103.83	1057.76	1001.89	1125.25	1153.52	1117.39	1159.48	1220.03	1414.99	1229.33	1226.03	1236.79	1289.43	1591.47	1360.13	1153.41	1131.62	1182.75	1147.23	1218.49	1424.06	1113.59	1109.57	1203.63	1122.24	1770.27	1441.95	1196.42	1177.67	1170.01	1134.11	1562.46	1627.75	1161.53	1172.41	1168.92	1156.43
VALDEG-PWY	L-valine degradation I	40.8379	67.1948	0	0.576575	0	0.533658	86.4298	98.8253	0.36728	0.430944	0.757782	0	89.1977	26.0815	0.713176	1.79459	1.66777	0	2.15924	41.6593	3.66384	2.30906	3.79935	1.21704	59.7275	25.3961	2.69412	3.06366	0.792067	1.37262	4.29148	49.0765	0.955982	0.99349	1.63704	0.565948	53.0623	22.9699	1.30006	0.973223	0.365055	0.901138
VALSYN-PWY	L-valine biosynthesis	1925.31	1934.43	1980.93	1973.32	1993.71	1990.59	1675.74	1362.91	1939.79	1942.56	1953.51	1961.74	1883.35	2110.05	1915.59	1926.46	1919.01	1936.31	1948.61	2142.71	1917.6	1926.28	1937.99	1952.49	2084.26	2084.51	1959.37	1952.31	1978.78	1960.12	1976.36	1988.59	1969.76	1971.04	1978.66	1973.98	1883.66	1618.76	1987.29	1990.37	1991.82	1992.98
