# Supplementary material for: Characteristics of Bacterial Microbiota in Different Intestinal Segments of Aohan Fine-Wool Sheep
Source: Front Microbiol. 2022 Apr 28;13:874536. doi: 10.3389/fmicb.2022.874536 (PMC9097873; doi:10.3389/fmicb.2022.874536)
Supplement: Supplementary file 5 [file Data_Sheet_3.zip]

Archive with 17 entries (17 files):
- Supplementary files 3 ANOSIM similarity analysis results/anosim.Co_Duo.pdf
- Supplementary files 3 ANOSIM similarity analysis results/anosim.Duo_Jej.pdf
- Supplementary files 3 ANOSIM similarity analysis results/anosim.Ce_Duo.pdf
- Supplementary files 3 ANOSIM similarity analysis results/anosim.Ce_Jej.pdf
- Supplementary files 3 ANOSIM similarity analysis results/anosim.Duo_Ile.pdf
- Supplementary files 3 ANOSIM similarity analysis results/anosim.Ce_Ile.pdf
- Supplementary files 3 ANOSIM similarity analysis results/anosim.Ce_Re.pdf
- Supplementary files 3 ANOSIM similarity analysis results/anosim.Co_Ile.pdf
- Supplementary files 3 ANOSIM similarity analysis results/anosim.Co_Re.pdf
- Supplementary files 3 ANOSIM similarity analysis results/anosim.Ile_Re.pdf
- Supplementary files 3 ANOSIM similarity analysis results/anosim.Ile_Jej.pdf
- Supplementary files 3 ANOSIM similarity analysis results/anosim.Co_Jej.pdf
- Supplementary files 3 ANOSIM similarity analysis results/all group  ANOSIM.pdf
- Supplementary files 3 ANOSIM similarity analysis results/anosim.Duo_Re.pdf
- Supplementary files 3 ANOSIM similarity analysis results/anosim.Ce_Co.pdf
- Supplementary files 3 ANOSIM similarity analysis results/anosim.Jej_Re.pdf
- Supplementary files 3 ANOSIM similarity analysis results/all group  ANOSIM.csv
