# Supplementary material for: Characteristics of Bacterial Microbiota in Different Intestinal Segments of Aohan Fine-Wool Sheep
Source: Front Microbiol. 2022 Apr 28;13:874536. doi: 10.3389/fmicb.2022.874536 (PMC9097873; doi:10.3389/fmicb.2022.874536)
Supplement: Supplementary file 5 [file Data_Sheet_3.zip › Supplementary files 3 ANOSIM similarity analysis results/all group ANOSIM.csv]

group	distance	R	P_value	P_adj_BH
Ce/Co	Bray-Curtis	-0.112730806608358	0.895	0.996
Ce/Duo	Bray-Curtis	1	0.001	0.003
Ce/Ile	Bray-Curtis	-0.144800777453839	0.974	0.996
Ce/Jej	Bray-Curtis	1	0.001	0.003
Ce/Re	Bray-Curtis	-0.116618075801749	0.914	0.996
Co/Duo	Bray-Curtis	1	0.002	0.00375
Co/Ile	Bray-Curtis	-0.155490767735666	0.993	0.996
Co/Jej	Bray-Curtis	1	0.002	0.00375
Co/Re	Bray-Curtis	-0.131195335276968	0.944	0.996
Duo/Ile	Bray-Curtis	1	0.001	0.003
Duo/Jej	Bray-Curtis	-0.0136054421768708	0.452	0.753333333333333
Duo/Re	Bray-Curtis	1	0.001	0.003
Ile/Jej	Bray-Curtis	1	0.002	0.00375
Ile/Re	Bray-Curtis	-0.15354713313897	0.996	0.996
Jej/Re	Bray-Curtis	1	0.001	0.003
