# Supplementary material for: Characteristics of Bacterial Microbiota in Different Intestinal Segments of Aohan Fine-Wool Sheep
Source: Front Microbiol. 2022 Apr 28;13:874536. doi: 10.3389/fmicb.2022.874536 (PMC9097873; doi:10.3389/fmicb.2022.874536)
Supplement: Supplementary file 6 [file Data_Sheet_4.zip]

Archive with 7 entries (6 files):
- Supplementary files 4 adonis analysis/
- Supplementary files 4 adonis analysis/63731647337524.os
- Supplementary files 4 adonis analysis/3301647337524.os
- Supplementary files 4 adonis analysis/bray.dist.txt
- Supplementary files 4 adonis analysis/permanova.all_groups.xls
- Supplementary files 4 adonis analysis/permanova.two_groups.xls
- Supplementary files 4 adonis analysis/shell.ok
