# Supplementary material for: Characteristics of Bacterial Microbiota in Different Intestinal Segments of Aohan Fine-Wool Sheep
Source: Front Microbiol. 2022 Apr 28;13:874536. doi: 10.3389/fmicb.2022.874536 (PMC9097873; doi:10.3389/fmicb.2022.874536)
Supplement: Supplementary file 6 [file Data_Sheet_4.zip › Supplementary files 4 adonis analysis/63731647337524.os]

otu_number	Duo1	Jej1	Ile1	Ce1	Co1	Re1	Duo2	Jej2	Ile2	Ce2	Co2	Re2	Duo3	Jej3	Ile3	Ce3	Co3	Re3	Duo4	Jej4	Ile4	Ce4	Co4	Re4	Duo5	Jej5	Ile5	Ce5	Co5	Re5	Duo6	Jej6	Ile6	Ce6	Co6	Re6	Duo7	Jej7	Ile7	Ce7	Co7	Re7
Duo1	0	0.50876407	0.991599933	0.987007896	0.993671949	0.990423923	0.852662821	0.935599485	0.990311922	0.993839951	0.991991936	0.991487932	0.734501876	0.725933807	0.977767822	0.975639805	0.971831775	0.96376771	0.704653637	0.834910679	0.97379179	0.987119897	0.969423755	0.982919863	0.912191298	0.758302066	0.985943888	0.982247858	0.985327883	0.991151929	0.746989976	0.764518116	0.989807918	0.988519908	0.994623957	0.989359915	0.770902167	0.845494764	0.990983928	0.99120793	0.991879935	0.988519908
Jej1	0.50876407	0	0.989919919	0.985831887	0.991599933	0.98874391	0.809430475	0.854678837	0.98997592	0.993055944	0.991487932	0.990367923	0.707565661	0.635437083	0.97754382	0.976871815	0.972279778	0.962199698	0.762894103	0.760318083	0.973175785	0.985271882	0.967855743	0.979783838	0.848014784	0.640085121	0.982583861	0.974631797	0.982415859	0.987175897	0.790222322	0.717869743	0.981967856	0.979055832	0.990255922	0.981071849	0.794702358	0.835582685	0.991151929	0.992775942	0.992103937	0.988295906
Ile1	0.991599933	0.989919919	0	0.385843087	0.407571261	0.383043064	0.993279946	0.994903959	0.647589181	0.633981072	0.64876519	0.664221314	0.991711934	0.981071849	0.677829423	0.641989136	0.65374923	0.650557204	0.99249594	0.940135521	0.658173265	0.643277146	0.677717422	0.658565269	0.992831943	0.990479924	0.645461164	0.656773254	0.642437139	0.655261242	0.992271938	0.993615949	0.71753374	0.729181833	0.721005768	0.711653693	0.992943944	0.98868791	0.713557708	0.722797782	0.698493588	0.709693678
Ce1	0.987007896	0.985831887	0.385843087	0	0.471019768	0.419163353	0.991487932	0.993335947	0.665117321	0.65626925	0.68505348	0.699109593	0.988295906	0.97748782	0.68622949	0.653245226	0.655093241	0.668141345	0.988855911	0.939575517	0.66752534	0.642717142	0.683317467	0.670997368	0.989695918	0.985719886	0.68247746	0.660189282	0.676373411	0.688413507	0.990143921	0.991599933	0.714341715	0.725933807	0.727837823	0.715797726	0.990199922	0.986783894	0.71876575	0.723525788	0.700453604	0.710925687
Co1	0.993671949	0.991599933	0.407571261	0.471019768	0	0.382315059	0.995071961	0.995911967	0.631573053	0.643445148	0.624404995	0.627093017	0.992327939	0.982863863	0.66998936	0.652909223	0.652909223	0.649213194	0.99372795	0.94119953	0.650333203	0.650613205	0.65744526	0.641877135	0.992887943	0.990367923	0.671837375	0.686061488	0.664557316	0.657837263	0.993111945	0.994007952	0.709245674	0.723413787	0.706165649	0.704709638	0.993167945	0.991599933	0.730581845	0.73377387	0.704373635	0.709749678
Re1	0.990423923	0.98874391	0.383043064	0.419163353	0.382315059	0	0.993335947	0.995575965	0.632805062	0.63504508	0.632133057	0.644117153	0.990423923	0.979055832	0.65873327	0.631181049	0.644397155	0.644005152	0.990759926	0.936887495	0.646805174	0.648373187	0.661757294	0.648149185	0.991151929	0.988183905	0.667245338	0.674805398	0.656549252	0.670549364	0.991599933	0.992831943	0.695413563	0.712773702	0.705717646	0.698213586	0.991767934	0.988967912	0.713221706	0.722797782	0.680629445	0.695189562
Duo2	0.852662821	0.809430475	0.993279946	0.991487932	0.995071961	0.993335947	0	0.879879039	0.994399955	0.995127961	0.995407963	0.995575965	0.544716358	0.765470124	0.991543932	0.989415915	0.989807918	0.986391891	0.917175337	0.769838159	0.9875119	0.989471916	0.987399899	0.988575909	0.655933247	0.763566109	0.991599933	0.984487876	0.994847959	0.992047936	0.914095313	0.716917735	0.986335891	0.984431875	0.991431931	0.987679901	0.873998992	0.926751414	0.994735958	0.996695974	0.995407963	0.993055944
Jej2	0.935599485	0.854678837	0.994903959	0.993335947	0.995911967	0.995575965	0.879879039	0	0.994847959	0.995463964	0.996415971	0.996639973	0.895559164	0.93879151	0.996639973	0.995575965	0.996359971	0.994735958	0.980399843	0.915831327	0.989303914	0.987959904	0.989863919	0.991151929	0.896455172	0.88379907	0.987903903	0.973679789	0.986335891	0.991319931	0.980119841	0.918407347	0.98627989	0.982975864	0.991879935	0.986111889	0.931455452	0.86128689	0.988519908	0.992215938	0.992327939	0.993895951
Ile2	0.990311922	0.98997592	0.647589181	0.665117321	0.631573053	0.632805062	0.994399955	0.994847959	0	0.365122921	0.38505908	0.409531276	0.991095929	0.980455844	0.644341155	0.638013104	0.641485132	0.639693118	0.990087921	0.949879599	0.669317355	0.669541356	0.656325251	0.64495716	0.991095929	0.987623901	0.683989472	0.707397659	0.678613429	0.688357507	0.993167945	0.995575965	0.712885703	0.715797726	0.711485692	0.715181721	0.99120793	0.988631909	0.738197906	0.750126001	0.733269866	0.734669877
Ce2	0.993839951	0.993055944	0.633981072	0.65626925	0.643445148	0.63504508	0.995127961	0.995463964	0.365122921	0	0.386179089	0.425099401	0.994063953	0.982639861	0.647813183	0.634765078	0.642101137	0.655317243	0.993615949	0.953295626	0.667637341	0.674301394	0.673125385	0.662317299	0.993447948	0.990703926	0.695805566	0.710141681	0.686173489	0.706557652	0.994343955	0.995687966	0.725373803	0.728565829	0.736629893	0.732653861	0.993671949	0.991879935	0.740269922	0.753206026	0.735229882	0.739317915
Co2	0.991991936	0.991487932	0.64876519	0.68505348	0.624404995	0.632133057	0.995407963	0.996415971	0.38505908	0.386179089	0	0.349498796	0.992159937	0.981743854	0.640141121	0.656381251	0.647701182	0.66494932	0.991767934	0.951839615	0.694573557	0.707229658	0.682757462	0.666741334	0.992159937	0.98874391	0.708965672	0.739205914	0.687573501	0.694349555	0.993391947	0.994903959	0.736741894	0.739037912	0.73248586	0.735173881	0.993167945	0.990759926	0.760430083	0.775830207	0.744525956	0.748221986
Re2	0.991487932	0.990367923	0.664221314	0.699109593	0.627093017	0.644117153	0.995575965	0.996639973	0.409531276	0.425099401	0.349498796	0	0.990367923	0.980399843	0.649045192	0.660413283	0.644677157	0.649045192	0.99126393	0.951167609	0.69630957	0.712717702	0.676821415	0.662877303	0.992159937	0.988631909	0.726773814	0.741053928	0.703141625	0.702693622	0.992887943	0.995631965	0.728901831	0.735565885	0.726493812	0.724533796	0.992159937	0.990759926	0.758974072	0.775774206	0.74502996	0.748053984
Duo3	0.734501876	0.707565661	0.991711934	0.988295906	0.992327939	0.990423923	0.544716358	0.895559164	0.991095929	0.994063953	0.992159937	0.990367923	0	0.595284762	0.973175785	0.974855799	0.969871759	0.967127737	0.769334155	0.725205802	0.975415803	0.986783894	0.978551828	0.98252786	0.67127737	0.692165537	0.987287898	0.986335891	0.987623901	0.990759926	0.872206978	0.675645405	0.988855911	0.98997592	0.994399955	0.988575909	0.81620653	0.913983312	0.992383939	0.991431931	0.993111945	0.99120793
Jej3	0.725933807	0.635437083	0.981071849	0.97748782	0.982863863	0.979055832	0.765470124	0.93879151	0.980455844	0.982639861	0.981743854	0.980399843	0.595284762	0	0.963431707	0.962871703	0.957215658	0.950663605	0.741165929	0.678557428	0.962423699	0.973903791	0.960799686	0.972223778	0.784230274	0.563644509	0.972895783	0.971327771	0.972167777	0.982247858	0.862126897	0.725821807	0.979055832	0.98000784	0.986335891	0.979111833	0.848966792	0.8874391	0.981351851	0.981463852	0.983591869	0.981575853
Ile3	0.977767822	0.97754382	0.677829423	0.68622949	0.66998936	0.65873327	0.991543932	0.996639973	0.644341155	0.647813183	0.640141121	0.649045192	0.973175785	0.963431707	0	0.401411211	0.397267178	0.4374755	0.975247802	0.946743574	0.656829255	0.692613541	0.659461276	0.663493308	0.989191914	0.982135857	0.710085681	0.715069721	0.686341491	0.707957664	0.987063897	0.992831943	0.736013888	0.730581845	0.731085849	0.729685837	0.981351851	0.985159881	0.759814079	0.760094081	0.736181889	0.740717926
Ce3	0.975639805	0.976871815	0.641989136	0.653245226	0.652909223	0.631181049	0.989415915	0.995575965	0.638013104	0.634765078	0.656381251	0.660413283	0.974855799	0.962871703	0.401411211	0	0.391891135	0.425211402	0.9750238	0.947303578	0.627149017	0.656101249	0.638349107	0.647589181	0.990143921	0.980399843	0.686733494	0.690317523	0.678333427	0.695749566	0.983479868	0.988911911	0.710701686	0.710533684	0.709133673	0.70745366	0.981967856	0.983367867	0.741613933	0.74374195	0.719605757	0.718485748
Co3	0.971831775	0.972279778	0.65374923	0.655093241	0.652909223	0.644397155	0.989807918	0.996359971	0.641485132	0.642101137	0.647701182	0.644677157	0.969871759	0.957215658	0.397267178	0.391891135	0	0.40751526	0.967407739	0.942991544	0.64372515	0.662709302	0.634541076	0.644565157	0.988183905	0.979615837	0.690653525	0.700621605	0.677437419	0.697821583	0.980343843	0.987567901	0.720613765	0.718373747	0.718373747	0.714677717	0.975919807	0.980959848	0.747213978	0.762054096	0.737301898	0.740157921
Re3	0.96376771	0.962199698	0.650557204	0.668141345	0.649213194	0.644005152	0.986391891	0.994735958	0.639693118	0.655317243	0.66494932	0.649045192	0.967127737	0.950663605	0.4374755	0.425211402	0.40751526	0	0.963487708	0.940135521	0.663045304	0.681861455	0.649213194	0.648149185	0.987175897	0.97244778	0.705885647	0.717197738	0.689197514	0.707285658	0.976927815	0.985215882	0.711429691	0.720557764	0.710309682	0.707621661	0.970543764	0.975695806	0.75124601	0.751638013	0.720557764	0.734725878
Duo4	0.704653637	0.762894103	0.99249594	0.988855911	0.99372795	0.990759926	0.917175337	0.980399843	0.990087921	0.993615949	0.991767934	0.99126393	0.769334155	0.741165929	0.975247802	0.9750238	0.967407739	0.963487708	0	0.778238226	0.972167777	0.98504788	0.972279778	0.981071849	0.950327603	0.797278378	0.986895895	0.983423867	0.986895895	0.992383939	0.838046704	0.883463068	0.990815927	0.99120793	0.996415971	0.989415915	0.83995072	0.908607269	0.992887943	0.990983928	0.994623957	0.990143921
Jej4	0.834910679	0.760318083	0.940135521	0.939575517	0.94119953	0.936887495	0.769838159	0.915831327	0.949879599	0.953295626	0.951839615	0.951167609	0.725205802	0.678557428	0.946743574	0.947303578	0.942991544	0.940135521	0.778238226	0	0.942319539	0.950495604	0.944447556	0.946351571	0.788150305	0.690485524	0.950775606	0.947415579	0.954135633	0.956319651	0.926359411	0.785126281	0.953463628	0.953911631	0.963599709	0.953407627	0.87131097	0.913311306	0.96746374	0.968471748	0.964047712	0.963935711
Ile4	0.97379179	0.973175785	0.658173265	0.66752534	0.650333203	0.646805174	0.9875119	0.989303914	0.669317355	0.667637341	0.694573557	0.69630957	0.975415803	0.962423699	0.656829255	0.627149017	0.64372515	0.663045304	0.972167777	0.942319539	0	0.417987344	0.398611189	0.449291594	0.986391891	0.977991824	0.663549308	0.670941368	0.661813295	0.675925407	0.984599877	0.987791902	0.741557932	0.738029904	0.738421907	0.731645853	0.981967856	0.976423811	0.758414067	0.769558156	0.744805958	0.75247802
Ce4	0.987119897	0.985271882	0.643277146	0.642717142	0.650613205	0.648373187	0.989471916	0.987959904	0.669541356	0.674301394	0.707229658	0.712717702	0.986783894	0.973903791	0.692613541	0.656101249	0.662709302	0.681861455	0.98504788	0.950495604	0.417987344	0	0.465419723	0.460155681	0.98997592	0.98504788	0.632413059	0.636445092	0.647309178	0.645405163	0.98879991	0.989919919	0.726549812	0.732765862	0.737581901	0.737581901	0.989415915	0.979615837	0.741557932	0.74749398	0.728173825	0.739093913
Co4	0.969423755	0.967855743	0.677717422	0.683317467	0.65744526	0.661757294	0.987399899	0.989863919	0.656325251	0.673125385	0.682757462	0.676821415	0.978551828	0.960799686	0.659461276	0.638349107	0.634541076	0.649213194	0.972279778	0.944447556	0.398611189	0.465419723	0	0.408579269	0.988015904	0.975695806	0.665621325	0.690877527	0.663829311	0.660245282	0.983927871	0.987399899	0.740437924	0.740717926	0.738981912	0.737917903	0.97995184	0.973567789	0.772694182	0.779918239	0.753878031	0.753654029
Re4	0.982919863	0.979783838	0.658565269	0.670997368	0.641877135	0.648149185	0.988575909	0.991151929	0.64495716	0.662317299	0.666741334	0.662877303	0.98252786	0.972223778	0.663493308	0.647589181	0.644565157	0.648149185	0.981071849	0.946351571	0.449291594	0.460155681	0.408579269	0	0.988127905	0.983143865	0.642213138	0.660805286	0.632973064	0.615164921	0.988239906	0.990983928	0.720613765	0.727725822	0.722405779	0.721005768	0.987623901	0.982919863	0.759086073	0.758470068	0.735957888	0.739429915
Duo5	0.912191298	0.848014784	0.992831943	0.989695918	0.992887943	0.991151929	0.655933247	0.896455172	0.991095929	0.993447948	0.992159937	0.992159937	0.67127737	0.784230274	0.989191914	0.990143921	0.988183905	0.987175897	0.950327603	0.788150305	0.986391891	0.98997592	0.988015904	0.988127905	0	0.754550036	0.987399899	0.981351851	0.98868791	0.987959904	0.956767654	0.733381867	0.987175897	0.986895895	0.991095929	0.986503892	0.905639245	0.943663549	0.995743966	0.996415971	0.996023968	0.993503948
Jej5	0.758302066	0.640085121	0.990479924	0.985719886	0.990367923	0.988183905	0.763566109	0.88379907	0.987623901	0.990703926	0.98874391	0.988631909	0.692165537	0.563644509	0.982135857	0.980399843	0.979615837	0.97244778	0.797278378	0.690485524	0.977991824	0.98504788	0.975695806	0.983143865	0.754550036	0	0.979279834	0.972335779	0.978271826	0.985831887	0.842246738	0.723973792	0.981575853	0.977823823	0.989023912	0.980847847	0.850254802	0.850982808	0.99249594	0.992383939	0.992271938	0.988911911
Ile5	0.985943888	0.982583861	0.645461164	0.68247746	0.671837375	0.667245338	0.991599933	0.987903903	0.683989472	0.695805566	0.708965672	0.726773814	0.987287898	0.972895783	0.710085681	0.686733494	0.690653525	0.705885647	0.986895895	0.950775606	0.663549308	0.632413059	0.665621325	0.642213138	0.987399899	0.979279834	0	0.394579157	0.376379011	0.403931231	0.99120793	0.992047936	0.726885815	0.744693958	0.74374195	0.734165873	0.988575909	0.978103825	0.73870191	0.750798006	0.733325867	0.737077897
Ce5	0.982247858	0.974631797	0.656773254	0.660189282	0.686061488	0.674805398	0.984487876	0.973679789	0.707397659	0.710141681	0.739205914	0.741053928	0.986335891	0.971327771	0.715069721	0.690317523	0.700621605	0.717197738	0.983423867	0.947415579	0.670941368	0.636445092	0.690877527	0.660805286	0.981351851	0.972335779	0.394579157	0	0.420171361	0.43501148	0.986951896	0.985159881	0.721061768	0.734669877	0.744749958	0.741501932	0.985719886	0.961359691	0.716413731	0.737973904	0.719885759	0.726493812
Co5	0.985327883	0.982415859	0.642437139	0.676373411	0.664557316	0.656549252	0.994847959	0.986335891	0.678613429	0.686173489	0.687573501	0.703141625	0.987623901	0.972167777	0.686341491	0.678333427	0.677437419	0.689197514	0.986895895	0.954135633	0.661813295	0.647309178	0.663829311	0.632973064	0.98868791	0.978271826	0.376379011	0.420171361	0	0.400235202	0.992831943	0.994567957	0.72374979	0.732597861	0.72878983	0.720333763	0.988015904	0.977767822	0.730637845	0.739709918	0.721341771	0.728341827
Re5	0.991151929	0.987175897	0.655261242	0.688413507	0.657837263	0.670549364	0.992047936	0.991319931	0.688357507	0.706557652	0.694349555	0.702693622	0.990759926	0.982247858	0.707957664	0.695749566	0.697821583	0.707285658	0.992383939	0.956319651	0.675925407	0.645405163	0.660245282	0.615164921	0.987959904	0.985831887	0.403931231	0.43501148	0.400235202	0	0.992383939	0.992159937	0.722405779	0.741557932	0.732429859	0.733997872	0.99249594	0.984655877	0.745757966	0.747381979	0.731981856	0.735733886
Duo6	0.746989976	0.790222322	0.992271938	0.990143921	0.993111945	0.991599933	0.914095313	0.980119841	0.993167945	0.994343955	0.993391947	0.992887943	0.872206978	0.862126897	0.987063897	0.983479868	0.980343843	0.976927815	0.838046704	0.926359411	0.984599877	0.98879991	0.983927871	0.988239906	0.956767654	0.842246738	0.99120793	0.986951896	0.992831943	0.992383939	0	0.565380523	0.986559892	0.983143865	0.991599933	0.984655877	0.744637957	0.818054544	0.989639917	0.991935935	0.991935935	0.987231898
Jej6	0.764518116	0.717869743	0.993615949	0.991599933	0.994007952	0.992831943	0.716917735	0.918407347	0.995575965	0.995687966	0.994903959	0.995631965	0.675645405	0.725821807	0.992831943	0.988911911	0.987567901	0.985215882	0.883463068	0.785126281	0.987791902	0.989919919	0.987399899	0.990983928	0.733381867	0.723973792	0.992047936	0.985159881	0.994567957	0.992159937	0.565380523	0	0.981071849	0.977935823	0.988183905	0.980231842	0.718877751	0.834238674	0.991543932	0.993335947	0.993671949	0.987959904
Ile6	0.989807918	0.981967856	0.71753374	0.714341715	0.709245674	0.695413563	0.986335891	0.98627989	0.712885703	0.725373803	0.736741894	0.728901831	0.988855911	0.979055832	0.736013888	0.710701686	0.720613765	0.711429691	0.990815927	0.953463628	0.741557932	0.726549812	0.740437924	0.720613765	0.987175897	0.981575853	0.726885815	0.721061768	0.72374979	0.722405779	0.986559892	0.981071849	0	0.358962872	0.377667021	0.358626869	0.990479924	0.974351795	0.698437588	0.714117713	0.680349443	0.687853503
Ce6	0.988519908	0.979055832	0.729181833	0.725933807	0.723413787	0.712773702	0.984431875	0.982975864	0.715797726	0.728565829	0.739037912	0.735565885	0.98997592	0.98000784	0.730581845	0.710533684	0.718373747	0.720557764	0.99120793	0.953911631	0.738029904	0.732765862	0.740717926	0.727725822	0.986895895	0.977823823	0.744693958	0.734669877	0.732597861	0.741557932	0.983143865	0.977935823	0.358962872	0	0.386851095	0.357002856	0.990367923	0.969591757	0.696981576	0.719773758	0.68874951	0.692613541
Co6	0.994623957	0.990255922	0.721005768	0.727837823	0.706165649	0.705717646	0.991431931	0.991879935	0.711485692	0.736629893	0.73248586	0.726493812	0.994399955	0.986335891	0.731085849	0.709133673	0.718373747	0.710309682	0.996415971	0.963599709	0.738421907	0.737581901	0.738981912	0.722405779	0.991095929	0.989023912	0.74374195	0.744749958	0.72878983	0.732429859	0.991599933	0.988183905	0.377667021	0.386851095	0	0.350730806	0.994343955	0.985439884	0.712213698	0.731365851	0.701181609	0.697205578
Re6	0.989359915	0.981071849	0.711653693	0.715797726	0.704709638	0.698213586	0.987679901	0.986111889	0.715181721	0.732653861	0.735173881	0.724533796	0.988575909	0.979111833	0.729685837	0.70745366	0.714677717	0.707621661	0.989415915	0.953407627	0.731645853	0.737581901	0.737917903	0.721005768	0.986503892	0.980847847	0.734165873	0.741501932	0.720333763	0.733997872	0.984655877	0.980231842	0.358626869	0.357002856	0.350730806	0	0.987623901	0.972671781	0.708125665	0.7249818	0.695693566	0.692389539
Duo7	0.770902167	0.794702358	0.992943944	0.990199922	0.993167945	0.991767934	0.873998992	0.931455452	0.99120793	0.993671949	0.993167945	0.992159937	0.81620653	0.848966792	0.981351851	0.981967856	0.975919807	0.970543764	0.83995072	0.87131097	0.981967856	0.989415915	0.97995184	0.987623901	0.905639245	0.850254802	0.988575909	0.985719886	0.988015904	0.99249594	0.744637957	0.718877751	0.990479924	0.990367923	0.994343955	0.987623901	0	0.755670045	0.988071905	0.986055888	0.99126393	0.988015904
Jej7	0.845494764	0.835582685	0.98868791	0.986783894	0.991599933	0.988967912	0.926751414	0.86128689	0.988631909	0.991879935	0.990759926	0.990759926	0.913983312	0.8874391	0.985159881	0.983367867	0.980959848	0.975695806	0.908607269	0.913311306	0.976423811	0.979615837	0.973567789	0.982919863	0.943663549	0.850982808	0.978103825	0.961359691	0.977767822	0.984655877	0.818054544	0.834238674	0.974351795	0.969591757	0.985439884	0.972671781	0.755670045	0	0.973007784	0.973903791	0.98375987	0.98370387
Ile7	0.990983928	0.991151929	0.713557708	0.71876575	0.730581845	0.713221706	0.994735958	0.988519908	0.738197906	0.740269922	0.760430083	0.758974072	0.992383939	0.981351851	0.759814079	0.741613933	0.747213978	0.75124601	0.992887943	0.96746374	0.758414067	0.741557932	0.772694182	0.759086073	0.995743966	0.99249594	0.73870191	0.716413731	0.730637845	0.745757966	0.989639917	0.991543932	0.698437588	0.696981576	0.712213698	0.708125665	0.988071905	0.973007784	0	0.41753934	0.395139161	0.404603237
Ce7	0.99120793	0.992775942	0.722797782	0.723525788	0.73377387	0.722797782	0.996695974	0.992215938	0.750126001	0.753206026	0.775830207	0.775774206	0.991431931	0.981463852	0.760094081	0.74374195	0.762054096	0.751638013	0.990983928	0.968471748	0.769558156	0.74749398	0.779918239	0.758470068	0.996415971	0.992383939	0.750798006	0.737973904	0.739709918	0.747381979	0.991935935	0.993335947	0.714117713	0.719773758	0.731365851	0.7249818	0.986055888	0.973903791	0.41753934	0	0.426163409	0.426331411
Co7	0.991879935	0.992103937	0.698493588	0.700453604	0.704373635	0.680629445	0.995407963	0.992327939	0.733269866	0.735229882	0.744525956	0.74502996	0.993111945	0.983591869	0.736181889	0.719605757	0.737301898	0.720557764	0.994623957	0.964047712	0.744805958	0.728173825	0.753878031	0.735957888	0.996023968	0.992271938	0.733325867	0.719885759	0.721341771	0.731981856	0.991935935	0.993671949	0.680349443	0.68874951	0.701181609	0.695693566	0.99126393	0.98375987	0.395139161	0.426163409	0	0.38119505
Re7	0.988519908	0.988295906	0.709693678	0.710925687	0.709749678	0.695189562	0.993055944	0.993895951	0.734669877	0.739317915	0.748221986	0.748053984	0.99120793	0.981575853	0.740717926	0.718485748	0.740157921	0.734725878	0.990143921	0.963935711	0.75247802	0.739093913	0.753654029	0.739429915	0.993503948	0.988911911	0.737077897	0.726493812	0.728341827	0.735733886	0.987231898	0.987959904	0.687853503	0.692613541	0.697205578	0.692389539	0.988015904	0.98370387	0.404603237	0.426331411	0.38119505	0
