# Supplementary material for: Characteristics of Bacterial Microbiota in Different Intestinal Segments of Aohan Fine-Wool Sheep
Source: Front Microbiol. 2022 Apr 28;13:874536. doi: 10.3389/fmicb.2022.874536 (PMC9097873; doi:10.3389/fmicb.2022.874536)
Supplement: Supplementary file 6 [file Data_Sheet_4.zip › Supplementary files 4 adonis analysis/3301647337524.os]

name	site
Ce1	ce
Ce2	ce
Ce3	ce
Ce4	ce
Ce5	ce
Ce6	ce
Ce7	ce
Co1	co
Co2	co
Co3	co
Co4	co
Co5	co
Co6	co
Co7	co
Duo1	duo
Duo2	duo
Duo3	duo
Duo4	duo
Duo5	duo
Duo6	duo
Duo7	duo
Ile1	ile
Ile2	ile
Ile3	ile
Ile4	ile
Ile5	ile
Ile6	ile
Ile7	ile
Jej1	jej
Jej2	jej
Jej3	jej
Jej4	jej
Jej5	jej
Jej6	jej
Jej7	jej
Re1	re
Re2	re
Re3	re
Re4	re
Re5	re
Re6	re
Re7	re
