# Supplementary material for: Characteristics of Bacterial Microbiota in Different Intestinal Segments of Aohan Fine-Wool Sheep
Source: Front Microbiol. 2022 Apr 28;13:874536. doi: 10.3389/fmicb.2022.874536 (PMC9097873; doi:10.3389/fmicb.2022.874536)
Supplement: Supplementary file 6 [file Data_Sheet_4.zip › Supplementary files 4 adonis analysis/bray.dist.txt]

lable	Duo1	Jej1	Ile1	Ce1	Co1	Re1	Duo2	Jej2	Ile2	Ce2	Co2	Re2	Duo3	Jej3	Ile3	Ce3	Co3	Re3	Duo4	Jej4	Ile4	Ce4	Co4	Re4	Duo5	Jej5	Ile5	Ce5	Co5	Re5	Duo6	Jej6	Ile6	Ce6	Co6	Re6	Duo7	Jej7	Ile7	Ce7	Co7	Re7
Duo1	0	0.0236031029875009	0.202902450861204	0.195542772685833	0.202065435772526	0.205367897964091	0.0449401450608916	0.0502749764047835	0.200251788041193	0.197472450976367	0.19416646295862	0.192143065438422	0.0400370686006382	0.038785579505	0.191802117569222	0.199551166584924	0.196924618914843	0.193211030911717	0.0306644378102871	0.0494233801271122	0.192472258002271	0.193892219347781	0.191164928024933	0.19749131901214	0.0451598872425467	0.0364006654275737	0.191651891647585	0.187455799385048	0.195336965720749	0.191690377337443	0.0378124348337907	0.0376111781082538	0.185543263332217	0.182480641034045	0.183847443828353	0.18500276442782	0.0334604562198643	0.0429428173985325	0.17708713673544	0.172255056826544	0.183723460650744	0.181094189689853
Jej1	0.0236031029875009	0	0.209732402338559	0.20228449841327	0.208881995961615	0.212232454078242	0.0434309555676483	0.0539207754802497	0.207047133648613	0.204226688485076	0.200880731512768	0.198832487215154	0.0346943872834711	0.0323069613755412	0.198506679583581	0.206357759892726	0.203704839893679	0.199953933665025	0.0373484508643572	0.0459084605376542	0.199193367682892	0.200615573391569	0.19787123694257	0.204264751704833	0.0447999160132135	0.0280113601456111	0.198347563951513	0.194111796672557	0.202078694093176	0.198377360945654	0.0444164163381801	0.0376132984285132	0.192161699892594	0.189063659518736	0.190429748037733	0.191616016391898	0.0401909118872088	0.0466472711395753	0.183586918767906	0.178692606726308	0.19030301075776	0.187646183290866
Ile1	0.202902450861204	0.209732402338559	0	0.0194948916673986	0.0196515264236789	0.0185430118130396	0.199558973219469	0.174474835745579	0.052699369298804	0.0528423352969705	0.0568936322971579	0.0564850489427022	0.211588878993288	0.205415888084357	0.0566878266644112	0.053432454675058	0.0558294315361874	0.0563557224480806	0.189595506775984	0.185417996783058	0.0556893115696052	0.0515040598961942	0.0566606411825646	0.0504924245201228	0.192096831765798	0.207373708630237	0.0575545524736085	0.0582734381806582	0.0538004301587568	0.0560070541479844	0.190698974450719	0.210109801241332	0.0751255958420641	0.0771406287882451	0.0745957288748799	0.0753664593503551	0.192698069248078	0.180813846489706	0.0777011034581698	0.0787134418210003	0.0739272309323004	0.0755508771147796
Ce1	0.195542772685833	0.20228449841327	0.0194948916673986	0	0.0238764495053438	0.0232865429837462	0.192263896077534	0.167457714656514	0.0517222184957149	0.0519049753159259	0.0548965902758682	0.0551600291038908	0.204134510000117	0.197973985805689	0.0545655328306367	0.0517610101717578	0.0541463505869905	0.0535720645410365	0.182386154620936	0.178080894608012	0.0516861236722379	0.0484218405991821	0.0543872770605407	0.0508618234139639	0.184878846161423	0.199955790806293	0.054467013952169	0.0548367711460643	0.0509338479188031	0.0534277062394511	0.183490138617694	0.202690259192057	0.0685056434584156	0.0705576702862721	0.0685801814225375	0.0686498070141585	0.1854624206599	0.173678563878273	0.071791898923656	0.0725472843668866	0.0681784912886639	0.0693744873655761
Co1	0.202065435772526	0.208881995961615	0.0196515264236789	0.0238764495053438	0	0.0177431249230372	0.19873093637906	0.173690264404553	0.0479787790624714	0.0493680873853649	0.0533793715596513	0.0530038598226724	0.210736834831366	0.2045682599161	0.0544213993177864	0.0503365066121522	0.0526143208212767	0.0530685984856803	0.188781999776066	0.18459206649331	0.0546203158314792	0.0519397337299522	0.0549373182773552	0.0506340887643246	0.191281143775586	0.20652787706277	0.0586562673220087	0.0607236701397493	0.0546335832832909	0.056819533724018	0.189884995465849	0.209262465000594	0.0742695859478006	0.0762842104069902	0.073192426989531	0.0744414042872062	0.191880087889554	0.180012939354059	0.0770238381601317	0.0785767815818567	0.0728438571326087	0.074681738179728
Re1	0.205367897964091	0.212232454078242	0.0185430118130396	0.0232865429837462	0.0177431249230372	0	0.202000286669956	0.176805294036522	0.0506668917767222	0.0527504768779146	0.0572109793189191	0.0565173842074314	0.214092421126637	0.207910870721698	0.0562042367722152	0.0514632321277505	0.054262980222799	0.054782614939007	0.192000992779119	0.187863451956256	0.0560491839487566	0.0549195831265534	0.0573717034819979	0.052940141385093	0.19450696982682	0.209861964667311	0.0616206045991417	0.0630513899638607	0.057728039154147	0.0600665584527541	0.193105058523696	0.212600523747984	0.0744067643482824	0.0767281094284849	0.0748013293739912	0.0751258576349053	0.195114570389302	0.18318831142658	0.0779400559808257	0.0800245621995988	0.073598957888561	0.0749997133055735
Duo2	0.0449401450608916	0.0434309555676483	0.199558973219469	0.192263896077534	0.19873093637906	0.202000286669956	0	0.0444641727067197	0.196932966256681	0.194181762084654	0.190904893784211	0.188899479567899	0.0277478762706951	0.0414632747885888	0.188552318151538	0.196229036706686	0.193623095790934	0.18993862914588	0.0416607289513958	0.0463468755644337	0.18921252008365	0.190627122468554	0.187916218185905	0.194191348051533	0.0233631684872172	0.0373282807593316	0.188406795988225	0.184242306866919	0.192058707683709	0.188449320125915	0.0464317609726918	0.0348398981200954	0.182353424355981	0.17931687067875	0.180679887671611	0.181817022117595	0.0422917791776007	0.0459980836917241	0.173979028010606	0.169190836029798	0.180557585607482	0.177949307778202
Jej2	0.0502749764047835	0.0539207754802497	0.174474835745579	0.167457714656514	0.173690264404553	0.176805294036522	0.0444641727067197	0	0.171958901539399	0.169340278388255	0.166189599767289	0.164262830602144	0.0567080536432836	0.0587743000518459	0.164004918305352	0.171363739546602	0.169053599172845	0.165683731594362	0.0443401880495144	0.0587659708396159	0.16469639201163	0.165878327146594	0.163443111130205	0.169281959369529	0.0400604198803426	0.0524282464157643	0.163745664025348	0.159702259894297	0.167251552227478	0.163819197940243	0.0423706836575556	0.0524847374313156	0.157937813313663	0.155012743309019	0.156384752923025	0.157417290521438	0.0409714560032168	0.0358269147742839	0.149945765243313	0.145356618648677	0.156271662499655	0.153749031668653
Ile2	0.200251788041193	0.207047133648613	0.052699369298804	0.0517222184957149	0.0479787790624714	0.0506668917767222	0.196932966256681	0.171958901539399	0	0.0158922376955798	0.020565840320882	0.0219982569516386	0.20890053252283	0.202734514795429	0.0509281405621761	0.049592136913861	0.0500103789746276	0.0501094618378177	0.187004376839128	0.182782511027667	0.05477777821415	0.0547125497056741	0.0553950547696998	0.0517564614932051	0.189501596803083	0.204700221152374	0.0599960752027876	0.0632643851456754	0.0572942463773357	0.0582448947401943	0.188107592622926	0.207434638136832	0.0750360074452077	0.0770586280903264	0.0743828984167529	0.0751844781610696	0.190096226449836	0.178252888796221	0.0778474636521054	0.0791334097359117	0.0740801313339392	0.0755573426799647
Ce2	0.197472450976367	0.204226688485076	0.0528423352969705	0.0519049753159259	0.0493680873853649	0.0527504768779146	0.194181762084654	0.169340278388255	0.0158922376955798	0	0.0191950946765369	0.021027882553148	0.206075511590542	0.199921313018659	0.0495395870863215	0.0516937229001995	0.0512520084880197	0.0512809786717874	0.18429673625415	0.18003192907755	0.0546092779990538	0.0543458793613968	0.05550844603853	0.052947245073068	0.186787860012442	0.201893803083721	0.0597484749804372	0.0625130878052609	0.0577279901770507	0.0582598483845723	0.185398882302695	0.204624466887921	0.0748059597076462	0.0768100021603162	0.0736668075474033	0.0749768584606981	0.187375181179024	0.175582999167559	0.0772180649422205	0.0774600790143821	0.0733249672353371	0.0751956150346015
Co2	0.19416646295862	0.200880731512768	0.0568936322971579	0.0548965902758682	0.0533793715596513	0.0572109793189191	0.190904893784211	0.166189599767289	0.020565840320882	0.0191950946765369	0	0.014758173784469	0.202726507062258	0.196578412727693	0.0509716932236596	0.0563273184845739	0.0552480488716543	0.0546167047466134	0.181058984636103	0.176737551219082	0.0564858595679313	0.0579221597707406	0.056690971369323	0.0558949305984963	0.183546039571036	0.198561434484907	0.062264059356689	0.0653611301818804	0.060759861255054	0.0601604950316547	0.182161265583326	0.201291134879725	0.0746894121683372	0.0762628363159338	0.073214448045854	0.0742912004874101	0.184125426968406	0.172379056286862	0.0773832705058189	0.0769473021672781	0.0734767369431171	0.0749547907263661
Re2	0.192143065438422	0.198832487215154	0.0564850489427022	0.0551600291038908	0.0530038598226724	0.0565173842074314	0.188899479567899	0.164262830602144	0.0219982569516386	0.021027882553148	0.014758173784469	0	0.200676272870642	0.194532339972968	0.0498596750318445	0.055788093519757	0.0541075865657403	0.0533782154705041	0.179078110219322	0.174722483059831	0.0562145372383869	0.0578906527273087	0.0559761897570932	0.0544345260938826	0.181562509227163	0.196521640646488	0.0621759557725333	0.0651254367910505	0.0601648581974125	0.0598613670676939	0.180180395267597	0.199250559309981	0.071855594720676	0.0734327428749815	0.0705007738049102	0.0714008478830735	0.182137020143153	0.170419399118076	0.0747008278672171	0.0744129881792294	0.0708210551284692	0.07220298076208
Duo3	0.0400370686006382	0.0346943872834711	0.211588878993288	0.204134510000117	0.210736834831366	0.214092421126637	0.0277478762706951	0.0567080536432836	0.20890053252283	0.206075511590542	0.202726507062258	0.200676272870642	0	0.030845333131376	0.200355447352451	0.208215896868087	0.205562074532721	0.201809860161814	0.0393235241686351	0.0441234887728034	0.201045079646351	0.202464497977509	0.199722014852282	0.206118773448137	0.0352082118252171	0.0293484902386423	0.200194245043313	0.195957594138533	0.203929198820866	0.20022155831589	0.0482303279333427	0.0354655429324678	0.19400168056332	0.190901145247209	0.192263756771688	0.193455854973175	0.0447522213157719	0.053126485147628	0.185414082518345	0.180513854098689	0.192136550436562	0.189478345565958
Jej3	0.038785579505	0.0323069613755412	0.205415888084357	0.197973985805689	0.2045682599161	0.207910870721698	0.0414632747885888	0.0587743000518459	0.202734514795429	0.199921313018659	0.196578412727693	0.194532339972968	0.030845333131376	0	0.194194487072744	0.202033243339479	0.199379187059133	0.195626762036665	0.039978292316155	0.0373280319292031	0.194875124054152	0.196305573217218	0.193553572095852	0.199947284479942	0.0442066856592547	0.023342995022111	0.194040058619266	0.189801234507561	0.197766779183588	0.194075700337078	0.0513386937855088	0.0414297918142173	0.18786240957066	0.184766493424455	0.18614237139188	0.187316402362588	0.0470927371467464	0.0529815852139841	0.179307426931972	0.174421207149531	0.18601658162219	0.18335980347673
Ile3	0.191802117569222	0.198506679583581	0.0566878266644112	0.0545655328306367	0.0544213993177864	0.0562042367722152	0.188552318151538	0.164004918305352	0.0509281405621761	0.0495395870863215	0.0509716932236596	0.0498596750318445	0.200355447352451	0.194194487072744	0	0.0212819822740069	0.0192692604086582	0.0209296063096084	0.178707266765388	0.174332490477972	0.0511710370734377	0.0551443637980376	0.050227889919781	0.050984937377151	0.181198283729309	0.196190550332433	0.0590034861247752	0.0617317063441618	0.0574144271657735	0.0584322705301982	0.179812708812192	0.198927169974997	0.0723276657784615	0.0742764948605217	0.0724727244530041	0.0723161081444688	0.181773543916426	0.17002781913304	0.0758307862495034	0.0760963431855941	0.072289261968033	0.0733391351119481
Ce3	0.199551166584924	0.206357759892726	0.053432454675058	0.0517610101717578	0.0503365066121522	0.0514632321277505	0.196229036706686	0.171363739546602	0.049592136913861	0.0516937229001995	0.0563273184845739	0.055788093519757	0.208215896868087	0.202033243339479	0.0212819822740069	0	0.0169836371210065	0.0204998741402861	0.186280460564417	0.182033356896341	0.0509233291828551	0.0527414342693472	0.0516848438196607	0.0499990597698572	0.1887839713939	0.204006885660414	0.0604391447129073	0.0618930669012874	0.056976067112433	0.0598010986285755	0.18738689092272	0.206749010642433	0.0748816927932622	0.0767049544895491	0.0751410934999279	0.0747862755970758	0.189378544512511	0.177511429234067	0.078655743956986	0.0804576639910548	0.0750383037245887	0.0759668605584968
Co3	0.196924618914843	0.203704839893679	0.0558294315361874	0.0541463505869905	0.0526143208212767	0.054262980222799	0.193623095790934	0.169053599172845	0.0500103789746276	0.0512520084880197	0.0552480488716543	0.0541075865657403	0.205562074532721	0.199379187059133	0.0192692604086582	0.0169836371210065	0	0.0188831135948561	0.183697758527472	0.179401541261479	0.0500951840006189	0.0538044998534028	0.0506747001348693	0.0498639115527691	0.186200054927522	0.201362892640943	0.0606604651991373	0.0628296561473251	0.0581995950449414	0.0599234075373143	0.184805206588113	0.204106506525508	0.0765420045249779	0.0783240586680987	0.0769389311466409	0.0764463320936274	0.18678874115735	0.174948733658369	0.0802691517573548	0.0813152603569408	0.0768585958975883	0.0777534530538821
Re3	0.193211030911717	0.199953933665025	0.0563557224480806	0.0535720645410365	0.0530685984856803	0.054782614939007	0.18993862914588	0.165683731594362	0.0501094618378177	0.0512809786717874	0.0546167047466134	0.0533782154705041	0.201809860161814	0.195626762036665	0.0209296063096084	0.0204998741402861	0.0188831135948561	0	0.180046250407785	0.175680863317208	0.0513533177271873	0.0550991457308397	0.0517189681738532	0.0511722015447009	0.182546786898862	0.197624619505684	0.0605490318861315	0.0619932570320188	0.0576574217936653	0.0599481271081918	0.181155112596043	0.200370280295649	0.0726875940550785	0.0744189651150283	0.0734772870815826	0.0726335382968035	0.183127160601625	0.171325602761273	0.0767572444561793	0.0782289723416809	0.0733981646712222	0.0742966581920786
Duo4	0.0306644378102871	0.0373484508643572	0.189595506775984	0.182386154620936	0.188781999776066	0.192000992779119	0.0416607289513958	0.0443401880495144	0.187004376839128	0.18429673625415	0.181058984636103	0.179078110219322	0.0393235241686351	0.039978292316155	0.178707266765388	0.186280460564417	0.183697758527472	0.180046250407785	0	0.0461777052791987	0.179347378314992	0.180766634027749	0.178065111138055	0.184278891908786	0.0423378197080383	0.0387042664324853	0.178573707490257	0.174634250477551	0.182179822424079	0.17862895326409	0.0365287442017189	0.0422620763738197	0.172597816763194	0.169595460513927	0.170967106710139	0.172065903366774	0.0353324323773077	0.0393316868458213	0.16434833160815	0.159623802656808	0.170848101365532	0.168265127280679
Jej4	0.0494233801271122	0.0459084605376542	0.185417996783058	0.178080894608012	0.18459206649331	0.187863451956256	0.0463468755644337	0.0587659708396159	0.182782511027667	0.18003192907755	0.176737551219082	0.174722483059831	0.0441234887728034	0.0373280319292031	0.174332490477972	0.182033356896341	0.179401541261479	0.175680863317208	0.0461777052791987	0	0.174978199193999	0.176432017695971	0.17367290023617	0.180001653324806	0.0465303751660827	0.0400602525342829	0.174201279958377	0.169991732404438	0.177869337025372	0.17426353239956	0.0581234022908166	0.0499295349422494	0.168124546928057	0.165069811407279	0.166476740818699	0.167582600048336	0.0530638422941802	0.0539824381532228	0.159746840303431	0.154946485731638	0.166356578895067	0.16372686776842
Ile4	0.192472258002271	0.199193367682892	0.0556893115696052	0.0516861236722379	0.0546203158314792	0.0560491839487566	0.18921252008365	0.16469639201163	0.05477777821415	0.0546092779990538	0.0564858595679313	0.0562145372383869	0.201045079646351	0.194875124054152	0.0511710370734377	0.0509233291828551	0.0500951840006189	0.0513533177271873	0.179347378314992	0.174978199193999	0	0.0221846121417617	0.0180938216603643	0.0220268632717496	0.181842311046895	0.196871553107666	0.0534955887441979	0.0561033583861364	0.0523424052264001	0.0528004809500279	0.180454174542676	0.19961179609816	0.0750655298239007	0.0768291450314731	0.07578582540829	0.0749547531376781	0.182419864186939	0.17065044903286	0.0788869299478911	0.0792599798361002	0.0757202223093111	0.0766619335783424
Ce4	0.193892219347781	0.200615573391569	0.0515040598961942	0.0484218405991821	0.0519397337299522	0.0549195831265534	0.190627122468554	0.165878327146594	0.0547125497056741	0.0543458793613968	0.0579221597707406	0.0578906527273087	0.202464497977509	0.196305573217218	0.0551443637980376	0.0527414342693472	0.0538044998534028	0.0550991457308397	0.180766634027749	0.176432017695971	0.0221846121417617	0	0.0260078415069068	0.0234054757687607	0.183257871584772	0.198293100572142	0.0464347009556601	0.049666515066924	0.045769606738185	0.0463440971602136	0.181870943056321	0.201027727570185	0.0716125463459353	0.0736554323592377	0.0718446125936053	0.071685539425386	0.183837614396949	0.172073933101181	0.0750272134452843	0.0755047474018358	0.0717260268162867	0.0728263397162811
Co4	0.191164928024933	0.19787123694257	0.0566606411825646	0.0543872770605407	0.0549373182773552	0.0573717034819979	0.187916218185905	0.163443111130205	0.0553950547696998	0.05550844603853	0.056690971369323	0.0559761897570932	0.199722014852282	0.193553572095852	0.050227889919781	0.0516848438196607	0.0506747001348693	0.0517189681738532	0.178065111138055	0.17367290023617	0.0180938216603643	0.0260078415069068	0	0.0216016677480947	0.180558795190074	0.195554447342418	0.0546993380675838	0.0575943604604707	0.0538509594743556	0.0539571554024365	0.179172120386014	0.198294706329685	0.0754485433339004	0.0771676266940475	0.0762034943339439	0.0753377789395267	0.181133295704447	0.169380298470689	0.079228069921727	0.0795922454313104	0.0761378188415829	0.0770780926417198
Re4	0.19749131901214	0.204264751704833	0.0504924245201228	0.0508618234139639	0.0506340887643246	0.052940141385093	0.194191348051533	0.169281959369529	0.0517564614932051	0.052947245073068	0.0558949305984963	0.0544345260938826	0.206118773448137	0.199947284479942	0.050984937377151	0.0499990597698572	0.0498639115527691	0.0511722015447009	0.184278891908786	0.180001653324806	0.0220268632717496	0.0234054757687607	0.0216016677480947	0	0.186776923060582	0.201925207928843	0.0513079077814875	0.0543195039210237	0.049026164562667	0.0499245688714087	0.18538410384797	0.20466349267594	0.0755629081240316	0.0775361080196009	0.0758434647498978	0.0755505816306999	0.187365851471496	0.175541187237924	0.0791253576302066	0.0798914896966393	0.0756897728792393	0.0767603661719474
Duo5	0.0451598872425467	0.0447999160132135	0.192096831765798	0.184878846161423	0.191281143775586	0.19450696982682	0.0233631684872172	0.0400604198803426	0.189501596803083	0.186787860012442	0.183546039571036	0.181562509227163	0.0352082118252171	0.0442066856592547	0.181198283729309	0.1887839713939	0.186200054927522	0.182546786898862	0.0423378197080383	0.0465303751660827	0.181842311046895	0.183257871584772	0.180558795190074	0.186776923060582	0	0.0384602613161111	0.181061950985195	0.176930137202648	0.184673167981648	0.181113896720611	0.0471853938060343	0.0364053241522211	0.175077121535027	0.172071432377836	0.173438465771991	0.174545016225892	0.0427030766582205	0.0455227838648298	0.166810555617736	0.162078136443656	0.173318836373838	0.170734016870824
Jej5	0.0364006654275737	0.0280113601456111	0.207373708630237	0.199955790806293	0.20652787706277	0.209861964667311	0.0373282807593316	0.0524282464157643	0.204700221152374	0.201893803083721	0.198561434484907	0.196521640646488	0.0293484902386423	0.023342995022111	0.196190550332433	0.204006885660414	0.201362892640943	0.197624619505684	0.0387042664324853	0.0400602525342829	0.196871553107666	0.198293100572142	0.195554447342418	0.201925207928843	0.0384602613161111	0	0.19603450679916	0.19181215183556	0.199749968121953	0.196067322116164	0.0459004590078564	0.0346130856131721	0.189874928477763	0.186788921165708	0.188155373378071	0.18933099853917	0.0415305467358605	0.0471791439656423	0.181340615762556	0.176467498948329	0.188029581483683	0.185382096013157
Ile5	0.191651891647585	0.198347563951513	0.0575545524736085	0.054467013952169	0.0586562673220087	0.0616206045991417	0.188406795988225	0.163745664025348	0.0599960752027876	0.0597484749804372	0.062264059356689	0.0621759557725333	0.200194245043313	0.194040058619266	0.0590034861247752	0.0604391447129073	0.0606604651991373	0.0605490318861315	0.178573707490257	0.174201279958377	0.0534955887441979	0.0464347009556601	0.0546993380675838	0.0513079077814875	0.181061950985195	0.19603450679916	0	0.019766105818201	0.0167608251523266	0.0177064147218722	0.179677998787597	0.198768212021685	0.0700712526375402	0.0720419655053668	0.0705030637841717	0.0701655087828037	0.181636276912876	0.169904698056687	0.0735988081671662	0.0740181948707003	0.0703047093570559	0.0715202648694173
Ce5	0.187455799385048	0.194111796672557	0.0582734381806582	0.0548367711460643	0.0607236701397493	0.0630513899638607	0.184242306866919	0.159702259894297	0.0632643851456754	0.0625130878052609	0.0653611301818804	0.0651254367910505	0.195957594138533	0.189801234507561	0.0617317063441618	0.0618930669012874	0.0628296561473251	0.0619932570320188	0.174634250477551	0.169991732404438	0.0561033583861364	0.049666515066924	0.0575943604604707	0.0543195039210237	0.176930137202648	0.19181215183556	0.019766105818201	0	0.0225295265031548	0.0222081049909981	0.175732350778598	0.194549005079289	0.0662350431455015	0.0672966785763969	0.0674948478423775	0.0664701774392567	0.177495323834159	0.165803211596391	0.0696258392968026	0.0700926990696281	0.0665542753763758	0.0675051036753333
Co5	0.195336965720749	0.202078694093176	0.0538004301587568	0.0509338479188031	0.0546335832832909	0.057728039154147	0.192058707683709	0.167251552227478	0.0572942463773357	0.0577279901770507	0.060759861255054	0.0601648581974125	0.203929198820866	0.197766779183588	0.0574144271657735	0.056976067112433	0.0581995950449414	0.0576574217936653	0.182179822424079	0.177869337025372	0.0523424052264001	0.045769606738185	0.0538509594743556	0.049026164562667	0.184673167981648	0.199749968121953	0.0167608251523266	0.0225295265031548	0	0.0184850711057698	0.18328421956928	0.202485381306958	0.0710550529472758	0.0729841016122584	0.0714667836489905	0.0710631210752025	0.185256452365894	0.173471208718365	0.0744637996579428	0.0750365997658139	0.0711131996979175	0.0724434429788673
Re5	0.191690377337443	0.198377360945654	0.0560070541479844	0.0534277062394511	0.056819533724018	0.0600665584527541	0.188449320125915	0.163819197940243	0.0582448947401943	0.0582598483845723	0.0601604950316547	0.0598613670676939	0.20022155831589	0.194075700337078	0.0584322705301982	0.0598010986285755	0.0599234075373143	0.0599481271081918	0.17862895326409	0.17426353239956	0.0528004809500279	0.0463440971602136	0.0539571554024365	0.0499245688714087	0.181113896720611	0.196067322116164	0.0177064147218722	0.0222081049909981	0.0184850711057698	0	0.179731747481952	0.198797327392936	0.0690198566352576	0.0710145687765674	0.0684285740383747	0.0691930702289695	0.181687571278376	0.169971066884546	0.071983140597421	0.0723318088903807	0.0682782725380165	0.0697791553394851
Duo6	0.0378124348337907	0.0444164163381801	0.190698974450719	0.183490138617694	0.189884995465849	0.193105058523696	0.0464317609726918	0.0423706836575556	0.188107592622926	0.185398882302695	0.182161265583326	0.180180395267597	0.0482303279333427	0.0513386937855088	0.179812708812192	0.18738689092272	0.184805206588113	0.181155112596043	0.0365287442017189	0.0581234022908166	0.180454174542676	0.181870943056321	0.179172120386014	0.18538410384797	0.0471853938060343	0.0459004590078564	0.179677998787597	0.175732350778598	0.18328421956928	0.179731747481952	0	0.0323793389748175	0.173701690063843	0.170699626774524	0.172068406669296	0.173170006551878	0.0269430497159337	0.0333123511745512	0.165449450312313	0.160724153325034	0.171949193567495	0.169366920178623
Jej6	0.0376111781082538	0.0376132984285132	0.210109801241332	0.202690259192057	0.209262465000594	0.212600523747984	0.0348398981200954	0.0524847374313156	0.207434638136832	0.204624466887921	0.201291134879725	0.199250559309981	0.0354655429324678	0.0414297918142173	0.198927169974997	0.206749010642433	0.204106506525508	0.200370280295649	0.0422620763738197	0.0499295349422494	0.19961179609816	0.201027727570185	0.198294706329685	0.20466349267594	0.0364053241522211	0.0346130856131721	0.198768212021685	0.194549005079289	0.202485381306958	0.198797327392936	0.0323793389748175	0	0.192605216848419	0.18951874975564	0.190878624983127	0.192061647256817	0.036614873634939	0.0467170159214437	0.184060817938158	0.179183955269877	0.190752270155939	0.188105507392365
Ile6	0.185543263332217	0.192161699892594	0.0751255958420641	0.0685056434584156	0.0742695859478006	0.0744067643482824	0.182353424355981	0.157937813313663	0.0750360074452077	0.0748059597076462	0.0746894121683372	0.071855594720676	0.19400168056332	0.18786240957066	0.0723276657784615	0.0748816927932622	0.0765420045249779	0.0726875940550785	0.172597816763194	0.168124546928057	0.0750655298239007	0.0716125463459353	0.0754485433339004	0.0755629081240316	0.175077121535027	0.189874928477763	0.0700712526375402	0.0662350431455015	0.0710550529472758	0.0690198566352576	0.173701690063843	0.192605216848419	0	0.0146219611916571	0.0167020694668862	0.0142753287535811	0.175636589962463	0.16399583590276	0.0582867142261082	0.0608633101419224	0.0549793080751546	0.054822092730839
Ce6	0.182480641034045	0.189063659518736	0.0771406287882451	0.0705576702862721	0.0762842104069902	0.0767281094284849	0.17931687067875	0.155012743309019	0.0770586280903264	0.0768100021603162	0.0762628363159338	0.0734327428749815	0.190901145247209	0.184766493424455	0.0742764948605217	0.0767049544895491	0.0783240586680987	0.0744189651150283	0.169595460513927	0.165069811407279	0.0768291450314731	0.0736554323592377	0.0771676266940475	0.0775361080196009	0.172071432377836	0.186788921165708	0.0720419655053668	0.0672966785763969	0.0729841016122584	0.0710145687765674	0.170699626774524	0.18951874975564	0.0146219611916571	0	0.0165156971779875	0.0149261529871069	0.172623745460345	0.161023026085428	0.0576799160683585	0.0593195746622327	0.0563539935871274	0.0554641905078272
Co6	0.183847443828353	0.190429748037733	0.0745957288748799	0.0685801814225375	0.073192426989531	0.0748013293739912	0.180679887671611	0.156384752923025	0.0743828984167529	0.0736668075474033	0.073214448045854	0.0705007738049102	0.192263756771688	0.18614237139188	0.0724727244530041	0.0751410934999279	0.0769389311466409	0.0734772870815826	0.170967106710139	0.166476740818699	0.07578582540829	0.0718446125936053	0.0762034943339439	0.0758434647498978	0.173438465771991	0.188155373378071	0.0705030637841717	0.0674948478423775	0.0714667836489905	0.0684285740383747	0.172068406669296	0.190878624983127	0.0167020694668862	0.0165156971779875	0	0.0148511580895655	0.173992653690186	0.162402371776244	0.058373907932097	0.0599304193445236	0.0554574293814463	0.0551566133533256
Re6	0.18500276442782	0.191616016391898	0.0753664593503551	0.0686498070141585	0.0744414042872062	0.0751258576349053	0.181817022117595	0.157417290521438	0.0751844781610696	0.0749768584606981	0.0742912004874101	0.0714008478830735	0.193455854973175	0.187316402362588	0.0723161081444688	0.0747862755970758	0.0764463320936274	0.0726335382968035	0.172065903366774	0.167582600048336	0.0749547531376781	0.071685539425386	0.0753377789395267	0.0755505816306999	0.174545016225892	0.18933099853917	0.0701655087828037	0.0664701774392567	0.0710631210752025	0.0691930702289695	0.173170006551878	0.192061647256817	0.0142753287535811	0.0149261529871069	0.0148511580895655	0	0.1751033058069	0.16346778493741	0.0596976224795722	0.061883349466474	0.0567531819688484	0.0561491015466619
Duo7	0.0334604562198643	0.0401909118872088	0.192698069248078	0.1854624206599	0.191880087889554	0.195114570389302	0.0422917791776007	0.0409714560032168	0.190096226449836	0.187375181179024	0.184125426968406	0.182137020143153	0.0447522213157719	0.0470927371467464	0.181773543916426	0.189378544512511	0.18678874115735	0.183127160601625	0.0353324323773077	0.0530638422941802	0.182419864186939	0.183837614396949	0.181133295704447	0.187365851471496	0.0427030766582205	0.0415305467358605	0.181636276912876	0.177495323834159	0.185256452365894	0.181687571278376	0.0269430497159337	0.036614873634939	0.175636589962463	0.172623745460345	0.173992653690186	0.1751033058069	0	0.0316129332035142	0.167348675220331	0.162604578940107	0.173872629900851	0.171281910120449
Jej7	0.0429428173985325	0.0466472711395753	0.180813846489706	0.173678563878273	0.180012939354059	0.18318831142658	0.0459980836917241	0.0358269147742839	0.178252888796221	0.175582999167559	0.172379056286862	0.170419399118076	0.053126485147628	0.0529815852139841	0.17002781913304	0.177511429234067	0.174948733658369	0.171325602761273	0.0393316868458213	0.0539824381532228	0.17065044903286	0.172073933101181	0.169380298470689	0.175541187237924	0.0455227838648298	0.0471791439656423	0.169904698056687	0.165803211596391	0.173471208718365	0.169971066884546	0.0333123511745512	0.0467170159214437	0.16399583590276	0.161023026085428	0.162402371776244	0.16346778493741	0.0316129332035142	0	0.155854596514711	0.151185190257303	0.162286234456719	0.15972508371879
Ile7	0.17708713673544	0.183586918767906	0.0777011034581698	0.071791898923656	0.0770238381601317	0.0779400559808257	0.173979028010606	0.149945765243313	0.0778474636521054	0.0772180649422205	0.0773832705058189	0.0747008278672171	0.185414082518345	0.179307426931972	0.0758307862495034	0.078655743956986	0.0802691517573548	0.0767572444561793	0.16434833160815	0.159746840303431	0.0788869299478911	0.0750272134452843	0.079228069921727	0.0791253576302066	0.166810555617736	0.181340615762556	0.0735988081671662	0.0696258392968026	0.0744637996579428	0.071983140597421	0.165449450312313	0.184060817938158	0.0582867142261082	0.0576799160683585	0.058373907932097	0.0596976224795722	0.167348675220331	0.155854596514711	0	0.0175374301208842	0.0188241655012005	0.017428216324747
Ce7	0.172255056826544	0.178692606726308	0.0787134418210003	0.0725472843668866	0.0785767815818567	0.0800245621995988	0.169190836029798	0.145356618648677	0.0791334097359117	0.0774600790143821	0.0769473021672781	0.0744129881792294	0.180513854098689	0.174421207149531	0.0760963431855941	0.0804576639910548	0.0813152603569408	0.0782289723416809	0.159623802656808	0.154946485731638	0.0792599798361002	0.0755047474018358	0.0795922454313104	0.0798914896966393	0.162078136443656	0.176467498948329	0.0740181948707003	0.0700926990696281	0.0750365997658139	0.0723318088903807	0.160724153325034	0.179183955269877	0.0608633101419224	0.0593195746622327	0.0599304193445236	0.061883349466474	0.162604578940107	0.151185190257303	0.0175374301208842	0	0.0238128900244215	0.0220260773808315
Co7	0.183723460650744	0.19030301075776	0.0739272309323004	0.0681784912886639	0.0728438571326087	0.073598957888561	0.180557585607482	0.156271662499655	0.0740801313339392	0.0733249672353371	0.0734767369431171	0.0708210551284692	0.192136550436562	0.18601658162219	0.072289261968033	0.0750383037245887	0.0768585958975883	0.0733981646712222	0.170848101365532	0.166356578895067	0.0757202223093111	0.0717260268162867	0.0761378188415829	0.0756897728792393	0.173318836373838	0.188029581483683	0.0703047093570559	0.0665542753763758	0.0711131996979175	0.0682782725380165	0.171949193567495	0.190752270155939	0.0549793080751546	0.0563539935871274	0.0554574293814463	0.0567531819688484	0.173872629900851	0.162286234456719	0.0188241655012005	0.0238128900244215	0	0.0146582958097935
Re7	0.181094189689853	0.187646183290866	0.0755508771147796	0.0693744873655761	0.074681738179728	0.0749997133055735	0.177949307778202	0.153749031668653	0.0755573426799647	0.0751956150346015	0.0749547907263661	0.07220298076208	0.189478345565958	0.18335980347673	0.0733391351119481	0.0759668605584968	0.0777534530538821	0.0742966581920786	0.168265127280679	0.16372686776842	0.0766619335783424	0.0728263397162811	0.0770780926417198	0.0767603661719474	0.170734016870824	0.185382096013157	0.0715202648694173	0.0675051036753333	0.0724434429788673	0.0697791553394851	0.169366920178623	0.188105507392365	0.054822092730839	0.0554641905078272	0.0551566133533256	0.0561491015466619	0.171281910120449	0.15972508371879	0.017428216324747	0.0220260773808315	0.0146582958097935	0
