# Supplementary material for: Characteristics of Bacterial Microbiota in Different Intestinal Segments of Aohan Fine-Wool Sheep
Source: Front Microbiol. 2022 Apr 28;13:874536. doi: 10.3389/fmicb.2022.874536 (PMC9097873; doi:10.3389/fmicb.2022.874536)
Supplement: Supplementary file 6 [file Data_Sheet_4.zip › Supplementary files 4 adonis analysis/permanova.all_groups.xls]

	Df	SumOfSqs	R2	F	Pr(>F)
Group	5	0.299039929173612	0.829567031773159	35.0453476865874	0.001
Residual	36	0.0614371844532745	0.170432968226841	NA	NA
Total	41	0.360477113626887	1	NA	NA
