# Supplementary material for: Characteristics of Bacterial Microbiota in Different Intestinal Segments of Aohan Fine-Wool Sheep
Source: Front Microbiol. 2022 Apr 28;13:874536. doi: 10.3389/fmicb.2022.874536 (PMC9097873; doi:10.3389/fmicb.2022.874536)
Supplement: Supplementary file 6 [file Data_Sheet_4.zip › Supplementary files 4 adonis analysis/permanova.two_groups.xls]

group	Df	SumOfSqs	R2	F	Pr(>F)	P_adj_BH
ce-vs-co	1	0.000348693270843932	0.0136443678003012	0.165997342397154	0.969	0.998
ce-vs-duo	1	0.110456489364808	0.865324768632451	77.1032439903533	0.001	0.003
ce-vs-ile	1	0.000189406823350923	0.00737629054751489	0.089173254403728	0.975	0.998
ce-vs-jej	1	0.109033335452313	0.853379837476968	69.8441324406183	0.001	0.003
ce-vs-re	1	0.000367035792976535	0.0144352712149153	0.175760403674873	0.964	0.998
co-vs-duo	1	0.113670124195118	0.86805967770786	78.9502098488874	0.002	0.004
co-vs-ile	1	0.000145238571921405	0.00564693192821913	0.0681480103139158	0.979	0.998
co-vs-jej	1	0.112268004459072	0.856436045895897	71.5864411431465	0.003	0.006
co-vs-re	1	0.000150423244741182	0.00594652434960671	0.0717851644234652	0.975	0.998
duo-vs-ile	1	0.112595968130768	0.865095098042262	76.9515490234686	0.001	0.003
duo-vs-jej	1	0.000833984864937337	0.0716653154998881	0.92637256838221	0.467	0.778
duo-vs-re	1	0.113564701239387	0.868935350797736	79.5578691358731	0.001	0.003
ile-vs-jej	1	0.111188547391706	0.853397951995761	69.8542453080398	0.001	0.003
ile-vs-re	1	0.000145697360390351	0.00569742272137123	0.0687608321840808	0.998	0.998
jej-vs-re	1	0.112162137358502	0.857287794355559	72.0853096328516	0.002	0.004
